# Supplementary material for: Identification of Protein Markers for Chronic Ischemic Heart Disease Through Integrated Analysis of the Human Plasma Proteome and Genome-Wide Association Data
Source: Proteomes. 2025 Nov 3;13(4):55. doi: 10.3390/proteomes13040055 (PMC12641719; doi:10.3390/proteomes13040055)
Supplement: Supplementary file 1 [file proteomes-13-00055-s001.zip]

Archive with 9 entries (9 files):
- Table S1_SNP.csv
- Table S2_ForwardMR.xlsx
- Table S3_ReverseMR.xlsx
- Table S4_FDR.csv
- Table S5_filter.csv
- Table S6_KEGG.xlsx
- Table S7_NGDC.xlsx
- Table S8_DrugEnrich.xlsx
- Table S9_Evaluate.xlsx
