# Supplementary material for: Identification of Protein Markers for Chronic Ischemic Heart Disease Through Integrated Analysis of the Human Plasma Proteome and Genome-Wide Association Data
Source: Proteomes. 2025 Nov 3;13(4):55. doi: 10.3390/proteomes13040055 (PMC12641719; doi:10.3390/proteomes13040055)
Supplement: Supplementary file 1 [file proteomes-13-00055-s001.zip › Table S1_SNP.csv]

id.exposure	exposure	SNP	chr.exposure	pos.exposure	effect_allele.exposure	other_allele.exposure	beta.exposure	se.exposure	eaf.exposure	pval.exposure	samplesize.exposure	mr_keep.exposure	pval_origin.exposure	data_source.exposure	R2	F
10037_98_SIGLEC12_SIG12_filtered	SIGLEC12	rs190502932	chr19	51136702	T	A	0.5796	0.041996	0.01039	2.50E-43	35360	TRUE	reported	textfile	0.005357911	190.4655059
10037_98_SIGLEC12_SIG12_filtered	SIGLEC12	rs140987580	chr19	51425408	G	A	0.6046	0.019919	0.04666	1.00E-200	35367	TRUE	reported	textfile	0.025388357	921.2482215
10037_98_SIGLEC12_SIG12_filtered	SIGLEC12	rs79506121	chr19	51447126	C	T	0.7506	0.024499	0.031	1.00E-200	35369	TRUE	reported	textfile	0.025853648	938.633059
10037_98_SIGLEC12_SIG12_filtered	SIGLEC12	rs61998206	chr19	51481484	T	C	-0.1777	0.019651	0.04997	1.53E-19	35370	TRUE	reported	textfile	0.002306575	81.76755023
10037_98_SIGLEC12_SIG12_filtered	SIGLEC12	rs112735728	chr19	51584096	C	T	0.6947	0.025152	0.03053	6.39E-168	35372	TRUE	reported	textfile	0.021111694	762.8251314
10037_98_SIGLEC12_SIG12_filtered	SIGLEC12	rs146864876	chr19	51599174	G	A	-0.1623	0.024619	0.02966	4.33E-11	35371	TRUE	reported	textfile	0.001227201	43.45819315
10037_98_SIGLEC12_SIG12_filtered	SIGLEC12	rs73052899	chr19	51668230	T	C	0.1353	0.009454	0.28094	1.85E-46	35369	TRUE	reported	textfile	0.0057575	204.8046622
10037_98_SIGLEC12_SIG12_filtered	SIGLEC12	rs111972944	chr19	52240266	A	G	0.0946	0.010753	0.19572	1.40E-18	35372	TRUE	reported	textfile	0.002183304	77.3924196
10037_98_SIGLEC12_SIG12_filtered	SIGLEC12	rs117391293	chr19	52445049	G	A	0.2591	0.0347	0.0146	8.22E-14	35365	TRUE	reported	textfile	0.001574048	55.75082712
10088_37_APRT_APT_filtered	APRT	rs146991067	chr16	87822048	ACCCCCCCCC	ACCCCCCCC	-0.1276	0.018854	0.0485	1.31E-11	35318	TRUE	reported	textfile	0.001295196	45.80045044
10088_37_APRT_APT_filtered	APRT	rs33992624	chr16	87839836	G	C	-0.1631	0.022771	0.0335	7.92E-13	35320	TRUE	reported	textfile	0.001450416	51.30020762
10088_37_APRT_APT_filtered	APRT	rs112783573	chr16	88663301	A	G	-0.5078	0.028958	0.02074	7.62E-69	35311	TRUE	reported	textfile	0.008633216	307.4848103
10088_37_APRT_APT_filtered	APRT	rs2272435	chr16	88881573	T	C	-0.445	0.023622	0.03126	3.69E-79	35311	TRUE	reported	textfile	0.009950243	354.8641218
10088_37_APRT_APT_filtered	APRT	rs11640986	chr16	88958042	A	G	-0.1447	0.016175	0.06811	3.69E-19	35311	TRUE	reported	textfile	0.002261285	80.02466865
10088_37_APRT_APT_filtered	APRT	rs78016521	chr16	89562551	T	C	-0.3269	0.023894	0.03025	1.31E-42	35309	TRUE	reported	textfile	0.005273155	187.1662427
10366_11_PDGFRA_PDGFRA_filtered	PDGFRA	rs56022789	chr4	53233947	C	T	0.1317	0.022293	0.03317	3.47E-09	35331	TRUE	reported	textfile	0.000986847	34.89875491
10366_11_PDGFRA_PDGFRA_filtered	PDGFRA	rs2307050	chr4	54275126	A	G	-0.1567	0.014754	0.07788	2.38E-26	35334	TRUE	reported	textfile	0.003182302	112.7960397
10366_11_PDGFRA_PDGFRA_filtered	PDGFRA	rs79285284	chr4	54796577	C	T	0.3144	0.03165	0.01576	2.97E-23	35347	TRUE	reported	textfile	0.002783905	98.67180485
10372_18_STAT6_STAT6_filtered	STAT6	rs117617338	chr12	56148348	A	G	-0.142	0.018252	0.05095	7.25E-15	35355	TRUE	reported	textfile	0.001709079	60.52449859
10372_18_STAT6_STAT6_filtered	STAT6	rs191767870	chr12	56370958	G	C	-0.2783	0.026914	0.02304	4.63E-25	35355	TRUE	reported	textfile	0.003015141	106.9166514
10372_18_STAT6_STAT6_filtered	STAT6	rs111794954	chr12	56379663	C	G	-0.1242	0.017152	0.06081	4.45E-13	35354	TRUE	reported	textfile	0.00148092	52.43111417
10372_18_STAT6_STAT6_filtered	STAT6	rs774050	chr12	56425138	TTTCTTT	CTTCTTT	-0.3189	0.02819	0.02089	1.14E-29	35356	TRUE	reported	textfile	0.003606506	127.9659187
10372_18_STAT6_STAT6_filtered	STAT6	rs150937490	chr12	57198815	C	G	-0.4012	0.030737	0.01733	6.13E-39	35355	TRUE	reported	textfile	0.004795791	170.3626261
10391_1_ANGPTL3_ANGL3_filtered	ANGPTL3	rs1815462	chr1	61911484	T	C	-0.0464	0.008223	0.42258	1.67E-08	35345	TRUE	reported	textfile	0.000900029	31.83836852
10391_1_ANGPTL3_ANGL3_filtered	ANGPTL3	rs17123220	chr1	62238014	A	G	-0.7903	0.038998	0.01048	2.61E-91	35345	TRUE	reported	textfile	0.011485616	410.6527341
10391_1_ANGPTL3_ANGL3_filtered	ANGPTL3	rs10889352	chr1	62633352	C	T	-0.2189	0.008507	0.33773	5.12E-146	35346	TRUE	reported	textfile	0.018388156	662.0855095
10391_1_ANGPTL3_ANGL3_filtered	ANGPTL3	rs2803243	chr1	62903654	GTCTGTACTC	GTCTGTACGC	0.0876	0.009684	0.22988	1.49E-19	35345	TRUE	reported	textfile	0.002309758	81.82275072
10391_1_ANGPTL3_ANGL3_filtered	ANGPTL3	rs12142862	chr1	63019270	C	A	0.0616	0.00841	0.37699	2.40E-13	35346	TRUE	reported	textfile	0.001515551	53.64692803
10391_1_ANGPTL3_ANGL3_filtered	ANGPTL3	rs12723730	chr1	63040309	G	A	-0.1771	0.017691	0.05421	1.37E-23	35347	TRUE	reported	textfile	0.002827159	100.2092435
10419_1_SCARA5_SCAR5_filtered	SCARA5	rs6557957	chr8	26928774	A	G	-0.053	0.008871	0.33123	2.31E-09	35356	TRUE	reported	textfile	0.001008568	35.69291462
10419_1_SCARA5_SCAR5_filtered	SCARA5	rs34952906	chr8	27197228	TTTTTTTTA	ATTTTTTTA	0.1072	0.019253	0.05026	2.58E-08	35356	TRUE	reported	textfile	0.000876091	31.00046309
10419_1_SCARA5_SCAR5_filtered	SCARA5	rs60007820	chr8	27558301	A	G	-0.3375	0.026877	0.02543	3.63E-36	35356	TRUE	reported	textfile	0.004440074	157.6744788
10419_1_SCARA5_SCAR5_filtered	SCARA5	rs2085765	chr8	27863011	G	A	-0.1505	0.012411	0.13098	7.68E-34	35355	TRUE	reported	textfile	0.004141961	147.0397922
10419_1_SCARA5_SCAR5_filtered	SCARA5	rs2726951	chr8	27948263	TGATTTAGGGG	TGACTTAGGGG	-0.2727	0.00902	0.2934	1.00E-200	35353	TRUE	reported	textfile	0.025202597	913.9714528
10419_1_SCARA5_SCAR5_filtered	SCARA5	rs352428	chr8	28621375	G	A	-0.0872	0.013221	0.11226	4.23E-11	35357	TRUE	reported	textfile	0.001228839	43.49905202
10440_26_CLMP_ACAM_filtered	CLMP	rs7131073	chr11	123145655	G	A	0.0731	0.008629	0.35239	2.43E-17	35359	TRUE	reported	textfile	0.002025505	71.76112696
10440_26_CLMP_ACAM_filtered	CLMP	rs7946718	chr11	123197533	G	A	0.2113	0.008322	0.4079	3.12E-142	35355	TRUE	reported	textfile	0.017907912	644.6426018
10440_26_CLMP_ACAM_filtered	CLMP	rs56134443	chr11	123281603	T	A	0.0552	0.008362	0.42441	4.07E-11	35350	TRUE	reported	textfile	0.001231214	43.57458476
10442_1_TMEM190_TM190_filtered	TMEM190	rs12985351	chr19	54487554	A	G	0.0624	0.010824	0.29678	8.16E-09	35357	TRUE	reported	textfile	0.000939096	33.23296156
10442_1_TMEM190_TM190_filtered	TMEM190	rs62123425	chr19	54888925	A	G	0.0986	0.012401	0.19195	1.85E-15	35359	TRUE	reported	textfile	0.001784698	63.21437513
10442_1_TMEM190_TM190_filtered	TMEM190	rs12982674	chr19	55101202	T	C	0.2089	0.016091	0.10076	1.54E-38	35366	TRUE	reported	textfile	0.004743076	168.5335037
10442_1_TMEM190_TM190_filtered	TMEM190	rs8111781	chr19	55188808	G	A	-0.1052	0.010415	0.33189	5.47E-24	35366	TRUE	reported	textfile	0.002876576	102.0207168
10442_1_TMEM190_TM190_filtered	TMEM190	rs79012440	chr19	55337948	A	G	-0.3602	0.010504	0.29879	1.00E-200	35371	TRUE	reported	textfile	0.032175641	1175.854089
10442_1_TMEM190_TM190_filtered	TMEM190	rs45583840	chr19	55390825	A	G	-0.5785	0.019067	0.0699	1.00E-200	35370	TRUE	reported	textfile	0.025365801	920.4865256
10442_1_TMEM190_TM190_filtered	TMEM190	rs75602785	chr19	55458294	T	C	-0.4717	0.02117	0.05618	5.59E-110	35369	TRUE	reported	textfile	0.013842469	496.4385264
10442_1_TMEM190_TM190_filtered	TMEM190	rs7250117	chr19	55554797	A	G	-0.2204	0.01	0.38539	1.21E-107	35364	TRUE	reported	textfile	0.013549926	485.7341279
10442_1_TMEM190_TM190_filtered	TMEM190	rs73615245	chr19	55712189	A	G	0.2483	0.020135	0.0638	6.11E-35	35369	TRUE	reported	textfile	0.004281186	152.0637207
10442_1_TMEM190_TM190_filtered	TMEM190	rs150450992	chr19	56316171	A	G	-0.1779	0.029593	0.0285	1.84E-09	35239	TRUE	reported	textfile	0.001024484	36.13676393
10445_20_APOM_ApoM_filtered	APOM	rs80026531	chr6	30776991	G	A	-0.2101	0.029998	0.01951	2.49E-12	35430	TRUE	reported	textfile	0.001382597	49.05044897
10445_20_APOM_ApoM_filtered	APOM	rs2394893	chr6	31238942	A	G	0.0733	0.008316	0.41652	1.20E-18	35427	TRUE	reported	textfile	0.002188231	77.68809453
10445_20_APOM_ApoM_filtered	APOM	rs805295	chr6	31707520	T	C	-0.4845	0.02098	0.03958	5.36E-118	35427	TRUE	reported	textfile	0.014830412	533.2760465
10445_20_APOM_ApoM_filtered	APOM	rs2242572	chr6	31943152	A	G	0.1379	0.014291	0.09003	4.93E-22	35429	TRUE	reported	textfile	0.002621226	93.10623752
10445_20_APOM_ApoM_filtered	APOM	rs9269387	chr6	32573281	G	A	0.049	0.008524	0.35867	9.01E-09	35427	TRUE	reported	textfile	0.000931893	33.04309809
10512_13_CSF2RB_IL3RB	CSF2RB	rs78469	chr22	36263142	T	G	0.0501	0.008624	0.43385	6.26E-09	35356	TRUE	reported	textfile	0.000953631	33.74686144
10512_13_CSF2RB_IL3RB	CSF2RB	rs77818863	chr22	36916259	G	A	0.2203	0.024858	0.03052	7.83E-19	35355	TRUE	reported	textfile	0.002216573	78.53659325
10512_13_CSF2RB_IL3RB	CSF2RB	rs2284031	chr22	36925038	C	T	-0.3277	0.007129	0.40547	1.00E-200	35356	TRUE	reported	textfile	0.056392814	2112.861773
10512_13_CSF2RB_IL3RB	CSF2RB	rs2858236	chr22	36971924	C	A	-0.0958	0.008724	0.38867	4.71E-28	35360	TRUE	reported	textfile	0.003398669	120.5799611
10512_13_CSF2RB_IL3RB	CSF2RB	rs3218340	chr22	37124855	G	C	-0.0646	0.008605	0.45219	6.03E-14	35359	TRUE	reported	textfile	0.001591372	56.35581322
10512_13_CSF2RB_IL3RB	CSF2RB	rs145143750	chr22	37508521	A	C	-0.1731	0.031375	0.018	3.45E-08	35356	TRUE	reported	textfile	0.000860181	30.43701786
10558_26_PCDH9_PCDH9_filtered	PCDH9	rs118047235	chr13	66048556	T	C	0.0896	0.015206	0.08609	3.81E-09	35336	TRUE	reported	textfile	0.000981617	34.71854094
10558_26_PCDH9_PCDH9_filtered	PCDH9	rs192652452	chr13	66130832	G	A	0.3516	0.035408	0.01404	3.09E-23	35337	TRUE	reported	textfile	0.002782628	98.59851154
10558_26_PCDH9_PCDH9_filtered	PCDH9	rs4396423	chr13	66715735	T	C	0.0977	0.008847	0.35099	2.37E-28	35341	TRUE	reported	textfile	0.003438921	121.9473858
10558_26_PCDH9_PCDH9_filtered	PCDH9	rs9571710	chr13	67065009	T	G	0.196	0.009574	0.26606	3.89E-93	35344	TRUE	reported	textfile	0.011718986	419.0836526
10558_26_PCDH9_PCDH9_filtered	PCDH9	rs5804316	chr13	67220270	AT	A	-0.2933	0.013358	0.1144	7.51E-107	35347	TRUE	reported	textfile	0.013455669	482.077291
10565_19_SLITRK3_SLIK3_filtered	SLITRK3	rs80336735	chr3	164927647	C	A	-0.1232	0.013889	0.09881	7.28E-19	35330	TRUE	reported	textfile	0.002222131	78.67828307
10565_19_SLITRK3_SLIK3_filtered	SLITRK3	rs62282368	chr3	165192568	AGAAAAGAAAAAGAAAAAA	TGAAAAGAAAAAGAAAAAA	-0.4935	0.009356	0.11041	1.00E-200	35328	TRUE	reported	textfile	0.073004941	2782.077991
10565_19_SLITRK3_SLIK3_filtered	SLITRK3	rs79553527	chr3	165373553	G	A	0.096	0.013796	0.10112	3.43E-12	35328	TRUE	reported	textfile	0.001368744	48.4185197
10565_19_SLITRK3_SLIK3_filtered	SLITRK3	rs144650118	chr3	165869230	A	G	-0.2703	0.040003	0.01082	1.41E-11	35326	TRUE	reported	textfile	0.001290778	45.65437256
10603_1_HTN3_HIS3_filtered	HTN3	rs115000417	chr4	70014802	T	C	-0.442	0.02342	0.0322	1.91E-79	35345	TRUE	reported	textfile	0.009976729	356.1608523
10603_1_HTN3_HIS3_filtered	HTN3	rs376023333	chr4	70278109	ATATT	ATT	-0.117	0.019828	0.04378	3.62E-09	35346	TRUE	reported	textfile	0.000984115	34.81683813
10603_1_HTN3_HIS3_filtered	HTN3	rs74801295	chr4	70856691	C	G	-0.2179	0.034538	0.01437	2.81E-10	35334	TRUE	reported	textfile	0.001125222	39.80113961
10612_18_PLOD3_PLOD3_filtered	PLOD3	rs150814238	chr7	101208496	T	C	0.0878	0.014415	0.08856	1.12E-09	35351	TRUE	reported	textfile	0.001048341	37.09669055
10612_18_PLOD3_PLOD3_filtered	PLOD3	rs142309161	chr7	101304744	T	C	-0.3678	0.031909	0.017	9.70E-31	35355	TRUE	reported	textfile	0.00374384	132.853345
10612_18_PLOD3_PLOD3_filtered	PLOD3	rs62465594	chr7	101348368	T	C	-0.1399	0.025526	0.02733	4.24E-08	35355	TRUE	reported	textfile	0.000848888	30.03622375
10612_18_PLOD3_PLOD3_filtered	PLOD3	rs73173931	chr7	101566450	T	C	-0.1804	0.024072	0.02983	6.67E-14	35353	TRUE	reported	textfile	0.001586109	56.15961828
10620_21_MSMB_PSP_94_filtered	MSMB	rs144584548	chr10	45428856	A	G	-0.5231	0.024777	0.02941	6.16E-99	35316	TRUE	reported	textfile	0.012463886	445.7048941
10620_21_MSMB_PSP_94_filtered	MSMB	rs75345240	chr10	45470093	A	G	-0.2987	0.018144	0.05469	6.78E-61	35316	TRUE	reported	textfile	0.007615751	271.0065424
10620_21_MSMB_PSP_94_filtered	MSMB	rs79786386	chr10	45849470	GATTATTATTATTATTATTATTATTAT	GATGATTATTATTATTATTATTATTAT	-0.4673	0.014414	0.09322	1.00E-200	35313	TRUE	reported	textfile	0.028903491	1050.988415
10620_21_MSMB_PSP_94_filtered	MSMB	rs61850100	chr10	46105935	A	T	-0.7628	0.011029	0.06235	1.00E-200	35315	TRUE	reported	textfile	0.119294542	4783.265628
10620_21_MSMB_PSP_94_filtered	MSMB	rs200779162	chr10	46156934	A	G	-0.5764	0.016572	0.06511	1.00E-200	35315	TRUE	reported	textfile	0.033121558	1209.688352
10620_21_MSMB_PSP_94_filtered	MSMB	rs77567868	chr10	46164916	G	T	0.6373	0.029845	0.01938	3.60E-101	35315	TRUE	reported	textfile	0.012747172	455.9529966
10620_21_MSMB_PSP_94_filtered	MSMB	rs113183133	chr10	46262381	C	T	0.2388	0.020476	0.04702	1.98E-31	35310	TRUE	reported	textfile	0.00383717	136.0046645
10620_21_MSMB_PSP_94_filtered	MSMB	rs28710245	chr10	46495927	T	C	0.2458	0.041173	0.01057	2.37E-09	35314	TRUE	reported	textfile	0.001008216	35.63806665
10630_5_HTATIP2_HTAI2_filtered	HTATIP2	rs79225249	chr11	20024031	C	G	0.147	0.018183	0.05609	6.25E-16	35367	TRUE	reported	textfile	0.001844606	65.35503206
10630_5_HTATIP2_HTAI2_filtered	HTATIP2	rs1356981	chr11	20221745	G	A	0.0861	0.008314	0.44745	3.94E-25	35369	TRUE	reported	textfile	0.003023073	107.2412096
10630_5_HTATIP2_HTAI2_filtered	HTATIP2	rs11025480	chr11	20304545	A	G	0.3213	0.009983	0.21333	1.00E-200	35370	TRUE	reported	textfile	0.028453	1035.797244
10630_5_HTATIP2_HTAI2_filtered	HTATIP2	rs3758807	chr11	20616985	A	G	-0.1256	0.008676	0.35978	1.71E-47	35371	TRUE	reported	textfile	0.005890162	209.563496
10630_5_HTATIP2_HTAI2_filtered	HTATIP2	rs1715284	chr11	20665751	T	G	-0.1287	0.010405	0.19712	3.86E-35	35366	TRUE	reported	textfile	0.004307371	152.9848285
10630_5_HTATIP2_HTAI2_filtered	HTATIP2	rs2003174	chr11	20970593	C	G	-0.1066	0.01403	0.09513	3.01E-14	35360	TRUE	reported	textfile	0.001629965	57.72640373
10666_7_GNPTG_GNPTG_filtered	GNPTG	rs58894215	chr16	1048778	T	C	0.1725	0.026133	0.02552	4.09E-11	35301	TRUE	reported	textfile	0.001232755	43.56874558
10666_7_GNPTG_GNPTG_filtered	GNPTG	rs4984644	chr16	1357791	C	T	-0.5174	0.014933	0.07964	1.00E-200	35305	TRUE	reported	textfile	0.032885203	1200.422468
10666_7_GNPTG_GNPTG_filtered	GNPTG	rs6600145	chr16	1436397	G	A	-0.1272	0.015258	0.07929	7.63E-17	35305	TRUE	reported	textfile	0.001964666	69.49513427
10666_7_GNPTG_GNPTG_filtered	GNPTG	rs1132368	chr16	2037561	A	G	0.1162	0.020548	0.04066	1.56E-08	35306	TRUE	reported	textfile	0.000904964	31.97779688
10672_75_SFTPB_SP_B_filtered	SFTPB	rs145805984	chr2	85250716	T	G	0.2061	0.026772	0.02507	1.38E-14	35332	TRUE	reported	textfile	0.001674551	59.26110792
10672_75_SFTPB_SP_B_filtered	SFTPB	rs114068223	chr2	85320634	C	T	-0.2676	0.027861	0.02417	7.63E-22	35332	TRUE	reported	textfile	0.002604223	92.24742102
10672_75_SFTPB_SP_B_filtered	SFTPB	rs145297992	chr2	85392300	G	A	-0.1688	0.019964	0.04591	2.78E-17	35332	TRUE	reported	textfile	0.002019313	71.48668822
10672_75_SFTPB_SP_B_filtered	SFTPB	rs1130866	chr2	85666618	A	G	-0.3953	0.006683	0.47918	1.00E-200	35332	TRUE	reported	textfile	0.090102144	3498.534187
10672_75_SFTPB_SP_B_filtered	SFTPB	rs72925063	chr2	85687420	CAGA	CGGA	0.3322	0.02603	0.0264	2.67E-37	35332	TRUE	reported	textfile	0.004588654	162.8644645
10714_7_ACE_ACE_filtered	ACE	rs147460143	chr17	62614016	T	C	0.2538	0.036864	0.01227	5.79E-12	35356	TRUE	reported	textfile	0.001338854	47.39731641
10714_7_ACE_ACE_filtered	ACE	rs188635580	chr17	62773581	C	T	-0.2002	0.023918	0.03089	5.75E-17	35356	TRUE	reported	textfile	0.001977678	70.05737419
10714_7_ACE_ACE_filtered	ACE	rs4968748	chr17	62992139	A	G	-0.3472	0.009319	0.25149	1.00E-200	35357	TRUE	reported	textfile	0.03777647	1388.021658
10714_7_ACE_ACE_filtered	ACE	rs4277404	chr17	63515392	T	C	0.2989	0.020415	0.04118	1.53E-48	35356	TRUE	reported	textfile	0.006026494	214.3524708
10714_7_ACE_ACE_filtered	ACE	rs142377191	chr17	63571809	A	G	0.2677	0.025084	0.02894	1.38E-26	35356	TRUE	reported	textfile	0.003211022	113.8881637
10714_7_ACE_ACE_filtered	ACE	rs111725844	chr17	63720642	T	C	0.3298	0.01681	0.06264	1.07E-85	35356	TRUE	reported	textfile	0.010769615	384.894148
10714_7_ACE_ACE_filtered	ACE	rs150241958	chr17	63730575	G	A	0.3369	0.032051	0.01596	7.65E-26	35356	TRUE	reported	textfile	0.003115306	110.4827018
10714_7_ACE_ACE_filtered	ACE	rs2584622	chr17	63832807	A	G	0.195	0.016092	0.07002	8.50E-34	35355	TRUE	reported	textfile	0.004136169	146.8333159
10714_7_ACE_ACE_filtered	ACE	rs3744287	chr17	63918558	G	A	0.2324	0.040758	0.01112	1.18E-08	35354	TRUE	reported	textfile	0.000918774	32.51037271
10714_7_ACE_ACE_filtered	ACE	rs75163181	chr17	64011027	C	A	-0.3899	0.032322	0.01711	1.66E-33	35351	TRUE	reported	textfile	0.004099438	145.5075229
10714_7_ACE_ACE_filtered	ACE	rs79593721	chr17	64298765	T	C	-0.1963	0.02389	0.03107	2.09E-16	35356	TRUE	reported	textfile	0.001905973	67.51242877
10714_7_ACE_ACE_filtered	ACE	rs144762318	chr17	64326232	T	C	0.1877	0.024206	0.02923	8.88E-15	35356	TRUE	reported	textfile	0.00169778	60.12539184
10754_113_PROK2_Prokineticin_2_filtered	PROK2	rs2686274	chr3	71262190	T	C	-0.0963	0.010238	0.2316	5.16E-21	35339	TRUE	reported	textfile	0.002497366	88.47034979
10754_113_PROK2_Prokineticin_2_filtered	PROK2	rs6549404	chr3	71715045	A	T	-0.1543	0.009687	0.27595	3.98E-57	35333	TRUE	reported	textfile	0.007129602	253.7047913
10754_113_PROK2_Prokineticin_2_filtered	PROK2	rs4677042	chr3	71732550	G	C	0.6182	0.009301	0.1278	1.00E-200	35333	TRUE	reported	textfile	0.111135717	4417.475292
10754_113_PROK2_Prokineticin_2_filtered	PROK2	rs17009077	chr3	71892003	G	A	-0.1229	0.00955	0.28852	6.73E-38	35335	TRUE	reported	textfile	0.004665102	165.6046169
10754_113_PROK2_Prokineticin_2_filtered	PROK2	rs61600573	chr3	72555342	A	G	0.1642	0.028347	0.02397	6.94E-09	35332	TRUE	reported	textfile	0.00094875	33.55115797
10754_113_PROK2_Prokineticin_2_filtered	PROK2	rs72960674	chr3	72636648	A	G	0.1315	0.01998	0.04739	4.66E-11	35334	TRUE	reported	textfile	0.001224435	43.31476424
10809_14_KLRB1_KLRB1_filtered	KLRB1	rs139517772	chr12	9125550	C	A	-0.1543	0.027023	0.0209	1.13E-08	35375	TRUE	reported	textfile	0.000920806	32.60169463
10809_14_KLRB1_KLRB1_filtered	KLRB1	rs10691349	chr12	9584213	ATTGT	A	0.0788	0.011497	0.13729	7.18E-12	35374	TRUE	reported	textfile	0.001326242	46.97413776
10809_14_KLRB1_KLRB1_filtered	KLRB1	rs1135816	chr12	9598073	G	A	-0.2296	0.008094	0.37818	5.36E-177	35372	TRUE	reported	textfile	0.022242766	804.6236821
10809_14_KLRB1_KLRB1_filtered	KLRB1	rs118021813	chr12	9889577	C	T	-0.0966	0.016561	0.06111	5.45E-09	35373	TRUE	reported	textfile	0.00096093	34.02174481
10815_2_HABP4_HABP4_filtered	HABP4	rs473902	chr9	95493953	G	T	0.0907	0.014667	0.0805	6.25E-10	35333	TRUE	reported	textfile	0.001081139	38.23907749
10815_2_HABP4_HABP4_filtered	HABP4	rs58088508	chr9	96324935	C	G	0.3486	0.009397	0.22792	1.00E-200	35333	TRUE	reported	textfile	0.037488804	1376.105492
10815_2_HABP4_HABP4_filtered	HABP4	rs147602960	chr9	97066766	G	A	0.2744	0.024165	0.02854	6.97E-30	35333	TRUE	reported	textfile	0.003636069	128.9347645
10815_2_HABP4_HABP4_filtered	HABP4	rs28825490	chr9	97218116	A	C	0.0587	0.009248	0.39761	2.19E-10	35329	TRUE	reported	textfile	0.00113908	40.28616934
10816_150_PILRA_PILRA_isoform_FDF03_M14_filtered	PILRA	rs13236076	chr7	99387883	C	G	0.4182	0.005774	0.18003	1.00E-200	35356	TRUE	reported	textfile	0.129201886	5245.536704
10816_150_PILRA_PILRA_isoform_FDF03_M14_filtered	PILRA	rs56931787	chr7	100006075	CACACACACACACACACATATATATTTT	CACACACACACACACACATATATATATT	0.7512	0.006687	0.14618	1.00E-200	35341	TRUE	reported	textfile	0.263125619	12618.97076
10816_150_PILRA_PILRA_isoform_FDF03_M14_filtered	PILRA	rs62482173	chr7	100226307	A	G	0.9017	0.013384	0.02781	1.00E-200	35356	TRUE	reported	textfile	0.113771822	4538.660687
10816_150_PILRA_PILRA_isoform_FDF03_M14_filtered	PILRA	rs2396755	chr7	100889899	C	T	0.6693	0.031004	0.01695	2.37E-103	35357	TRUE	reported	textfile	0.013009002	465.9953968
10816_150_PILRA_PILRA_isoform_FDF03_M14_filtered	PILRA	rs17228602	chr7	100890786	T	C	0.5834	0.022339	0.03278	2.43E-150	35357	TRUE	reported	textfile	0.018924842	681.9944279
10816_150_PILRA_PILRA_isoform_FDF03_M14_filtered	PILRA	rs117326437	chr7	101043826	A	G	-0.2251	0.022419	0.03268	1.01E-23	35356	TRUE	reported	textfile	0.002843275	100.8077562
10816_150_PILRA_PILRA_isoform_FDF03_M14_filtered	PILRA	rs2074686	chr7	101157353	TA	TG	0.1776	0.007935	0.48791	6.06E-111	35351	TRUE	reported	textfile	0.013972667	500.9189823
10816_150_PILRA_PILRA_isoform_FDF03_M14_filtered	PILRA	rs6968157	chr7	101290281	C	A	-0.3261	0.021574	0.03653	1.29E-51	35355	TRUE	reported	textfile	0.00642084	228.4628975
10818_36_SMPD1_ASM_filtered	SMPD1	rs57528411	chr11	6237459	A	G	0.0989	0.014441	0.09364	7.45E-12	35367	TRUE	reported	textfile	0.001324416	46.9000696
10818_36_SMPD1_ASM_filtered	SMPD1	rs142303644	chr11	6300695	T	C	-0.2121	0.027837	0.02445	2.55E-14	35363	TRUE	reported	textfile	0.001638985	58.0512954
10818_36_SMPD1_ASM_filtered	SMPD1	rs1050228	chr11	6390700	CCTGGCGCTGGCGCTGGCGCTGGCG	CCTGGTGCTGGCGCTGGCGCTGGCG	0.2847	0.008282	0.4708	1.00E-200	35363	TRUE	reported	textfile	0.032335544	1181.625676
10818_36_SMPD1_ASM_filtered	SMPD1	rs117210486	chr11	6400929	T	G	-0.2693	0.023341	0.03233	8.51E-31	35365	TRUE	reported	textfile	0.003749976	133.109554
10818_36_SMPD1_ASM_filtered	SMPD1	rs77690773	chr11	6428913	C	T	-0.1693	0.025647	0.02636	4.08E-11	35364	TRUE	reported	textfile	0.001230678	43.57287443
10818_36_SMPD1_ASM_filtered	SMPD1	rs113199701	chr11	6591621	T	C	0.128	0.022001	0.0387	5.96E-09	35368	TRUE	reported	textfile	0.000956113	33.84624844
10832_24_B4GALT6_B4GT6_filtered	B4GALT6	rs1816633	chr18	31162268	A	T	-0.0931	0.00894	0.3241	2.14E-25	35339	TRUE	reported	textfile	0.003059422	108.4425559
10832_24_B4GALT6_B4GT6_filtered	B4GALT6	rs78796387	chr18	31207671	T	G	0.4779	0.022772	0.03351	8.82E-98	35339	TRUE	reported	textfile	0.012309442	440.3998185
10832_24_B4GALT6_B4GT6_filtered	B4GALT6	rs143674791	chr18	31324045	T	G	0.7855	0.036754	0.0137	2.43E-101	35339	TRUE	reported	textfile	0.012760028	456.7289887
10832_24_B4GALT6_B4GT6_filtered	B4GALT6	rs142098862	chr18	31441439	A	G	-0.373	0.037114	0.013	9.17E-24	35339	TRUE	reported	textfile	0.002850023	100.9991124
10832_24_B4GALT6_B4GT6_filtered	B4GALT6	rs59477943	chr18	31556721	G	A	-0.9248	0.017513	0.03496	1.00E-200	35337	TRUE	reported	textfile	0.073140633	2788.367203
10832_24_B4GALT6_B4GT6_filtered	B4GALT6	rs113633457	chr18	31701321	T	A	-0.719	0.039776	0.01098	4.89E-73	35338	TRUE	reported	textfile	0.009161707	326.731485
10832_24_B4GALT6_B4GT6_filtered	B4GALT6	rs17804730	chr18	32156054	A	C	-0.0747	0.008327	0.46091	2.94E-19	35338	TRUE	reported	textfile	0.002272135	80.47101777
10832_24_B4GALT6_B4GT6_filtered	B4GALT6	rs148295641	chr18	32496370	T	G	-0.5256	0.030965	0.01896	1.28E-64	35334	TRUE	reported	textfile	0.008088143	288.1004665
10833_64_HHIP_HHIP_filtered	HHIP	rs7438126	chr4	144302051	C	T	-0.0554	0.008236	0.47588	1.74E-11	35348	TRUE	reported	textfile	0.001278399	45.24413404
10833_64_HHIP_HHIP_filtered	HHIP	rs140950906	chr4	144405145	TTCTCTCTCTCTCTCTCTCTCTCTC	TTCTCTCTCTCTCTCTCTCTC	0.0549	0.009506	0.2472	7.67E-09	35348	TRUE	reported	textfile	0.000942702	33.35220072
10833_64_HHIP_HHIP_filtered	HHIP	rs11727676	chr4	144737912	C	T	0.2352	0.013296	0.10368	5.05E-70	35350	TRUE	reported	textfile	0.008774366	312.9017918
10851_77_EBI3_IL27B_filtered	EBI3	rs115770048	chr19	3340034	A	G	-0.3589	0.039906	0.01222	2.39E-19	35330	TRUE	reported	textfile	0.002284198	80.88089242
10851_77_EBI3_IL27B_filtered	EBI3	rs74172610	chr19	3896631	T	C	-0.1136	0.012763	0.13292	5.56E-19	35336	TRUE	reported	textfile	0.002236975	79.21848686
10851_77_EBI3_IL27B_filtered	EBI3	rs8108746	chr19	4196009	A	G	0.351	0.00557	0.43089	1.00E-200	35334	TRUE	reported	textfile	0.10103123	3970.811396
10851_77_EBI3_IL27B_filtered	EBI3	rs9807813	chr19	4232418	T	C	-0.9235	0.012305	0.05002	1.00E-200	35340	TRUE	reported	textfile	0.137472811	5632.302667
10851_77_EBI3_IL27B_filtered	EBI3	rs4807574	chr19	4286670	C	T	0.2205	0.008901	0.36163	1.72E-135	35338	TRUE	reported	textfile	0.017069486	613.6418992
10851_77_EBI3_IL27B_filtered	EBI3	rs7255715	chr19	4511128	G	C	-0.1507	0.008626	0.45969	2.45E-68	35342	TRUE	reported	textfile	0.008562133	305.1989391
10851_77_EBI3_IL27B_filtered	EBI3	rs60103502	chr19	4609808	A	G	-0.1218	0.014451	0.0985	3.50E-17	35340	TRUE	reported	textfile	0.002006135	71.03529621
10851_77_EBI3_IL27B_filtered	EBI3	rs145190646	chr19	4918602	TCG	CG	-0.0876	0.010908	0.19076	9.69E-16	35348	TRUE	reported	textfile	0.001821216	64.49014904
10907_116_NTM_NTRI_filtered	NTM	rs4592429	chr11	130818963	G	T	-0.0515	0.008777	0.37755	4.42E-09	35359	TRUE	reported	textfile	0.000972746	34.42688238
10907_116_NTM_NTRI_filtered	NTM	rs12800878	chr11	131246794	A	G	0.1964	0.008718	0.38371	2.14E-112	35358	TRUE	reported	textfile	0.014150512	507.4867074
10907_116_NTM_NTRI_filtered	NTM	rs2511504	chr11	131326501	C	T	0.3616	0.006654	0.40641	1.00E-200	35356	TRUE	reported	textfile	0.077088269	2953.022003
10907_116_NTM_NTRI_filtered	NTM	rs12289924	chr11	131440207	G	T	0.1038	0.009304	0.29749	6.63E-29	35353	TRUE	reported	textfile	0.003508348	124.4602686
10907_116_NTM_NTRI_filtered	NTM	rs7118465	chr11	132100419	T	C	-0.1376	0.009354	0.29159	5.59E-49	35361	TRUE	reported	textfile	0.006082303	216.3802272
10907_116_NTM_NTRI_filtered	NTM	rs117130321	chr11	132298030	A	G	-0.1246	0.019589	0.05004	2.01E-10	35361	TRUE	reported	textfile	0.001142853	40.45637703
10916_44_PLA2R1_PLA2R_filtered	PLA2R1	rs35614068	chr2	159180418	A	G	0.2378	0.029071	0.01773	2.84E-16	35334	TRUE	reported	textfile	0.00189012	66.90817365
10916_44_PLA2R1_PLA2R_filtered	PLA2R1	rs12471260	chr2	159466945	A	G	-0.2456	0.007708	0.41345	1.00E-200	35338	TRUE	reported	textfile	0.027927371	1015.193276
10916_44_PLA2R1_PLA2R_filtered	PLA2R1	rs113098364	chr2	159467547	C	T	-0.3723	0.012031	0.11335	1.00E-200	35337	TRUE	reported	textfile	0.026384	957.5424537
10916_44_PLA2R1_PLA2R_filtered	PLA2R1	rs80339456	chr2	160310243	T	A	0.4787	0.024363	0.02575	5.98E-86	35337	TRUE	reported	textfile	0.010807284	386.0474994
10916_44_PLA2R1_PLA2R_filtered	PLA2R1	rs6432620	chr2	160481371	AAAAAAA	GAAAAAA	-0.3713	0.005275	0.49362	1.00E-200	35335	TRUE	reported	textfile	0.122973763	4954.278179
10916_44_PLA2R1_PLA2R_filtered	PLA2R1	rs13001774	chr2	160914123	G	A	0.2456	0.01218	0.11273	1.99E-90	35334	TRUE	reported	textfile	0.011376283	406.5720929
10924_258_CYB5D2_NEUFC_filtered	CYB5D2	rs149208504	chr17	4011662	C	T	-0.6911	0.025794	0.02263	3.92E-158	35358	TRUE	reported	textfile	0.019898833	717.8270645
10924_258_CYB5D2_NEUFC_filtered	CYB5D2	rs17176065	chr17	4058560	T	C	0.3578	0.018882	0.0447	4.50E-80	35361	TRUE	reported	textfile	0.010052459	359.0542914
10924_258_CYB5D2_NEUFC_filtered	CYB5D2	rs181444731	chr17	4387026	A	G	-0.1765	0.030387	0.01669	6.31E-09	35359	TRUE	reported	textfile	0.000953234	33.73565931
10924_258_CYB5D2_NEUFC_filtered	CYB5D2	rs7224464	chr17	4449244	T	C	-0.0531	0.00876	0.29	1.35E-09	35362	TRUE	reported	textfile	0.00103799	36.74144785
10977_55_UCMA_UCMA_filtered	UCMA	rs185705950	chr10	13133960	T	C	-0.2434	0.018855	0.05008	4.01E-38	35363	TRUE	reported	textfile	0.004690263	166.6339586
10977_55_UCMA_UCMA_filtered	UCMA	rs142421037	chr10	13219514	C	G	0.2001	0.035005	0.01343	1.09E-08	35364	TRUE	reported	textfile	0.000923148	32.67453767
10977_55_UCMA_UCMA_filtered	UCMA	rs138834887	chr10	13221289	A	C	0.5018	0.027374	0.0233	4.64E-75	35363	TRUE	reported	textfile	0.009413005	336.0162072
10977_55_UCMA_UCMA_filtered	UCMA	rs2399954	chr10	13234368	A	G	-0.4568	0.014455	0.08795	1.00E-200	35363	TRUE	reported	textfile	0.027464541	998.5997102
10977_55_UCMA_UCMA_filtered	UCMA	rs112582999	chr10	13246282	A	T	0.1122	0.01888	0.04771	2.80E-09	35364	TRUE	reported	textfile	0.00099767	35.31483422
10977_55_UCMA_UCMA_filtered	UCMA	rs78560997	chr10	13288194	C	T	0.1808	0.021303	0.03949	2.12E-17	35364	TRUE	reported	textfile	0.002032686	72.02624193
10977_55_UCMA_UCMA_filtered	UCMA	rs117415981	chr10	13662315	A	G	-0.1538	0.025914	0.02671	2.94E-09	35367	TRUE	reported	textfile	0.000994977	35.22242087
10977_55_UCMA_UCMA_filtered	UCMA	rs10906474	chr10	13779194	G	A	-0.3123	0.029458	0.01959	2.94E-26	35366	TRUE	reported	textfile	0.003167915	112.3861754
10977_55_UCMA_UCMA_filtered	UCMA	rs75025577	chr10	13859997	TGCTA	TGCTG	-0.2097	0.021517	0.03765	1.92E-22	35370	TRUE	reported	textfile	0.002678143	94.97490401
11098_1_PDXK_PDXK_filtered	PDXK	rs4818855	chr21	43619070	T	C	-0.1278	0.008111	0.41893	6.14E-56	35267	TRUE	reported	textfile	0.006990333	248.2494387
11098_1_PDXK_PDXK_filtered	PDXK	rs55704290	chr21	43846145	T	C	-0.1207	0.022037	0.03483	4.32E-08	35261	TRUE	reported	textfile	0.000850052	29.99749316
11098_1_PDXK_PDXK_filtered	PDXK	rs75136590	chr21	43859644	A	G	0.1215	0.019886	0.04352	9.97E-10	35261	TRUE	reported	textfile	0.001057556	37.3278565
11098_1_PDXK_PDXK_filtered	PDXK	rs79039769	chr21	44038088	A	G	-0.2996	0.032805	0.01537	6.67E-20	35257	TRUE	reported	textfile	0.002360109	83.40246704
11098_1_PDXK_PDXK_filtered	PDXK	rs144059351	chr21	44048700	A	G	-0.1033	0.016092	0.06601	1.37E-10	35258	TRUE	reported	textfile	0.001167389	41.20557315
11102_22_REG4_REG4_filtered	REG4	rs12125319	chr1	119108785	C	T	0.1599	0.027012	0.02414	3.23E-09	35359	TRUE	reported	textfile	0.000990041	35.03957903
11102_22_REG4_REG4_filtered	REG4	rs80117153	chr1	119305017	C	G	0.1488	0.025951	0.02641	9.82E-09	35351	TRUE	reported	textfile	0.000929164	32.8755552
11102_22_REG4_REG4_filtered	REG4	rs3009182	chr1	119836055	T	C	-0.1428	0.00999	0.22116	2.38E-46	35352	TRUE	reported	textfile	0.005746568	204.3152898
11102_22_REG4_REG4_filtered	REG4	rs72697218	chr1	119853675	T	C	-0.2246	0.02673	0.02416	4.37E-17	35352	TRUE	reported	textfile	0.001993155	70.5987507
11102_22_REG4_REG4_filtered	REG4	rs191615076	chr1	120386170	A	C	0.1979	0.022775	0.03429	3.65E-18	35350	TRUE	reported	textfile	0.00213137	75.50057259
11103_24_HSPB1_HSP_27_filtered	HSPB1	rs34179550	chr7	75615065	A	G	0.0766	0.013176	0.11116	6.11E-09	35339	TRUE	reported	textfile	0.000955479	33.79603782
11103_24_HSPB1_HSP_27_filtered	HSPB1	rs113088829	chr7	75667928	C	T	-0.1281	0.017664	0.05337	4.11E-13	35340	TRUE	reported	textfile	0.001485962	52.58907944
11103_24_HSPB1_HSP_27_filtered	HSPB1	rs13240755	chr7	75976791	A	G	0.2916	0.008488	0.34276	1.00E-200	35341	TRUE	reported	textfile	0.032316103	1180.156817
11103_24_HSPB1_HSP_27_filtered	HSPB1	rs10231308	chr7	76376379	C	T	0.1249	0.009638	0.23473	2.10E-38	35340	TRUE	reported	textfile	0.004729613	167.9292909
11103_24_HSPB1_HSP_27_filtered	HSPB1	rs3972522	chr7	77052519	C	T	-0.1162	0.0099	0.32367	8.25E-32	35333	TRUE	reported	textfile	0.003883929	137.7581441
11103_24_HSPB1_HSP_27_filtered	HSPB1	rs117296956	chr7	77220299	A	G	-0.2958	0.024674	0.02756	4.09E-33	35342	TRUE	reported	textfile	0.00405008	143.7118702
11104_13_CHI3L1_YKL_40_filtered	CHI3L1	rs11584227	chr1	202629647	C	T	-0.1828	0.010754	0.27973	8.51E-65	35351	TRUE	reported	textfile	0.008107283	288.9267466
11104_13_CHI3L1_YKL_40_filtered	CHI3L1	rs7516546	chr1	202852808	T	C	-0.3396	0.028573	0.02922	1.41E-32	35353	TRUE	reported	textfile	0.003979839	141.2534653
11104_13_CHI3L1_YKL_40_filtered	CHI3L1	rs75228438	chr1	202995854	T	C	0.4001	0.031552	0.02375	7.57E-37	35352	TRUE	reported	textfile	0.004527917	160.7898929
11104_13_CHI3L1_YKL_40_filtered	CHI3L1	rs143359688	chr1	203141150	GTGGGATGGGGGAGCCCCAGGGC	G	-0.3238	0.00952	0.48134	1.00E-200	35353	TRUE	reported	textfile	0.031686163	1156.791856
11104_13_CHI3L1_YKL_40_filtered	CHI3L1	rs80241012	chr1	203215796	A	G	-0.3485	0.013696	0.14382	7.84E-143	35356	TRUE	reported	textfile	0.01798348	647.4310183
11104_13_CHI3L1_YKL_40_filtered	CHI3L1	rs113523931	chr1	203360113	C	T	-0.1752	0.029704	0.02681	3.67E-09	35359	TRUE	reported	textfile	0.000982904	34.78674276
11104_13_CHI3L1_YKL_40_filtered	CHI3L1	rs61828005	chr1	203530741	G	A	0.0845	0.014689	0.12548	8.78E-09	35354	TRUE	reported	textfile	0.000935156	33.0905806
11104_13_CHI3L1_YKL_40_filtered	CHI3L1	rs112483448	chr1	203940291	A	G	0.1352	0.022617	0.04692	2.26E-09	35363	TRUE	reported	textfile	0.001009475	35.73212334
11104_13_CHI3L1_YKL_40_filtered	CHI3L1	rs4951310	chr1	204148682	G	A	-0.1632	0.019266	0.06685	2.43E-17	35361	TRUE	reported	textfile	0.002025127	71.75177229
11109_56_SVEP1_SVEP1_filtered	SVEP1	rs145419292	chr9	109679059	T	C	0.5826	0.033692	0.01613	5.40E-67	35359	TRUE	reported	textfile	0.008385525	298.9942325
11109_56_SVEP1_SVEP1_filtered	SVEP1	rs75412647	chr9	110278247	G	C	-0.1877	0.025025	0.02826	6.36E-14	35359	TRUE	reported	textfile	0.00158851	56.25431068
11109_56_SVEP1_SVEP1_filtered	SVEP1	rs1327537	chr9	110405793	A	C	0.3403	0.026761	0.02459	4.79E-37	35362	TRUE	reported	textfile	0.004551987	161.6942807
11109_56_SVEP1_SVEP1_filtered	SVEP1	rs76038906	chr9	110487920	T	G	0.551	0.023578	0.03275	8.76E-121	35362	TRUE	reported	textfile	0.015208857	546.0906082
11109_56_SVEP1_SVEP1_filtered	SVEP1	rs78742138	chr9	110498428	C	T	0.7104	0.022257	0.03624	1.00E-200	35358	TRUE	reported	textfile	0.028005841	1018.704179
11109_56_SVEP1_SVEP1_filtered	SVEP1	rs116853336	chr9	110527672	A	T	0.5931	0.0383	0.01237	4.33E-54	35360	TRUE	reported	textfile	0.006736133	239.7914729
11109_56_SVEP1_SVEP1_filtered	SVEP1	rs185970880	chr9	110693039	A	G	0.7265	0.037283	0.01256	1.44E-84	35363	TRUE	reported	textfile	0.010623365	379.68634
11109_56_SVEP1_SVEP1_filtered	SVEP1	rs146370544	chr9	110839795	C	T	0.1747	0.022794	0.03562	1.80E-14	35363	TRUE	reported	textfile	0.001658345	58.73813584
11109_56_SVEP1_SVEP1_filtered	SVEP1	rs72759341	chr9	111145909	G	A	0.3856	0.030953	0.01913	1.27E-35	35361	TRUE	reported	textfile	0.004369605	155.1829455
11117_2_SPATA20_SPT20_filtered	SPATA20	rs147604653	chr17	49734100	A	G	0.1507	0.025619	0.02654	4.05E-09	35357	TRUE	reported	textfile	0.000977692	34.60011883
11117_2_SPATA20_SPT20_filtered	SPATA20	rs77405995	chr17	50284012	A	G	0.1222	0.018545	0.04892	4.41E-11	35350	TRUE	reported	textfile	0.001226779	43.41743519
11117_2_SPATA20_SPT20_filtered	SPATA20	rs17714829	chr17	50375120	C	T	0.1255	0.015247	0.0781	1.85E-16	35357	TRUE	reported	textfile	0.001912546	67.74762643
11117_2_SPATA20_SPT20_filtered	SPATA20	rs9890200	chr17	50547162	C	A	-0.3204	0.007116	0.40963	1.00E-200	35353	TRUE	reported	textfile	0.054233873	2027.162512
11140_56_COL1A1_CO1A1_filtered	COL1A1	rs138103546	chr17	49894179	G	A	-0.237	0.030488	0.01993	7.63E-15	35356	TRUE	reported	textfile	0.001706216	60.42466521
11140_56_COL1A1_CO1A1_filtered	COL1A1	rs7218591	chr17	50091266	G	A	0.0635	0.009266	0.29394	7.25E-12	35353	TRUE	reported	textfile	0.001326661	46.96110303
11140_56_COL1A1_CO1A1_filtered	COL1A1	rs116585561	chr17	50180556	C	A	-0.328	0.023063	0.03327	6.72E-46	35355	TRUE	reported	textfile	0.005688369	202.2513928
11140_56_COL1A1_CO1A1_filtered	COL1A1	rs118081843	chr17	50335804	C	A	-0.3212	0.040959	0.01174	4.44E-15	35356	TRUE	reported	textfile	0.001736339	61.49330225
11142_11_ANGPTL1_ANGL1_filtered	ANGPTL1	rs4457535	chr1	178528051	G	A	-0.2531	0.008364	0.37199	1.00E-200	35348	TRUE	reported	textfile	0.025251318	915.6545732
11142_11_ANGPTL1_ANGL1_filtered	ANGPTL1	rs12725691	chr1	178941726	TAAATC	TAAATT	0.1578	0.008697	0.32602	1.43E-73	35347	TRUE	reported	textfile	0.009227761	329.1929181
11142_11_ANGPTL1_ANGL1_filtered	ANGPTL1	rs114888965	chr1	179090815	A	G	-0.1112	0.015513	0.07542	7.60E-13	35349	TRUE	reported	textfile	0.001451477	51.3799192
11142_11_ANGPTL1_ANGL1_filtered	ANGPTL1	rs6657893	chr1	179563013	A	G	-0.0676	0.009579	0.24191	1.70E-12	35349	TRUE	reported	textfile	0.001406904	49.79990025
11145_72_KIAA1549L_K154L_filtered	KIAA1549L	rs11388755	chr11	33252194	TTC	TC	0.0835	0.008255	0.46037	4.73E-24	35354	TRUE	reported	textfile	0.00288566	102.3090912
11145_72_KIAA1549L_K154L_filtered	KIAA1549L	rs4756649	chr11	33372394	C	T	-0.2497	0.008218	0.40575	1.00E-200	35347	TRUE	reported	textfile	0.025453917	923.1669264
11145_72_KIAA1549L_K154L_filtered	KIAA1549L	rs762044	chr11	33511939	C	T	-0.1267	0.008175	0.4504	3.53E-54	35357	TRUE	reported	textfile	0.006747794	240.1890145
11145_72_KIAA1549L_K154L_filtered	KIAA1549L	rs143077049	chr11	33979412	G	A	0.1475	0.021348	0.03777	4.87E-12	35353	TRUE	reported	textfile	0.00134852	47.73589644
11152_46_KLK13_kallikrein_13_filtered	KLK13	rs367731563	chr19	50777433	GAGAGAGAGAGAGACAG	GAGAGACAG	-0.1435	0.018264	0.06541	3.94E-15	35353	TRUE	reported	textfile	0.001743123	61.72874329
11152_46_KLK13_kallikrein_13_filtered	KLK13	rs11669237	chr19	51030161	G	C	-0.4217	0.006997	0.3621	1.00E-200	35352	TRUE	reported	textfile	0.093173745	3632.109088
11152_46_KLK13_kallikrein_13_filtered	KLK13	rs2691230	chr19	51044518	A	T	-0.1002	0.00979	0.29419	1.39E-24	35357	TRUE	reported	textfile	0.002953996	104.7479404
11152_46_KLK13_kallikrein_13_filtered	KLK13	rs73051038	chr19	51083701	C	G	0.168	0.014557	0.10457	8.25E-31	35365	TRUE	reported	textfile	0.00375205	133.183443
11152_46_KLK13_kallikrein_13_filtered	KLK13	rs1039405	chr19	51122980	G	A	-0.0504	0.009028	0.45344	2.37E-08	35362	TRUE	reported	textfile	0.000880559	31.16401528
11152_46_KLK13_kallikrein_13_filtered	KLK13	rs116960573	chr19	51181877	T	G	-0.2765	0.019857	0.05439	4.50E-44	35365	TRUE	reported	textfile	0.00545274	193.8824229
11178_21_SVEP1_SVEP1_filtered	SVEP1	rs145419292	chr9	109679059	T	C	0.5093	0.033656	0.01613	9.89E-52	35359	TRUE	reported	textfile	0.00643456	228.9801253
11178_21_SVEP1_SVEP1_filtered	SVEP1	rs558028	chr9	110091548	C	T	-0.2609	0.028224	0.02263	2.38E-20	35362	TRUE	reported	textfile	0.002410605	85.44496335
11178_21_SVEP1_SVEP1_filtered	SVEP1	rs7020788	chr9	110470699	A	G	0.1951	0.008508	0.39454	2.30E-116	35362	TRUE	reported	textfile	0.014652515	525.817472
11178_21_SVEP1_SVEP1_filtered	SVEP1	rs78742138	chr9	110498428	C	T	0.7642	0.022163	0.03624	1.00E-200	35358	TRUE	reported	textfile	0.032531647	1188.864633
11178_21_SVEP1_SVEP1_filtered	SVEP1	rs191541154	chr9	110552023	TCTT	CCTT	-0.2508	0.023329	0.03421	5.90E-27	35358	TRUE	reported	textfile	0.003258051	115.5681741
11178_21_SVEP1_SVEP1_filtered	SVEP1	rs117584091	chr9	110964532	C	A	0.2659	0.029954	0.0202	6.87E-19	35361	TRUE	reported	textfile	0.002223493	78.7956894
11178_21_SVEP1_SVEP1_filtered	SVEP1	rs10980847	chr9	111284334	G	A	-0.0904	0.013551	0.10544	2.54E-11	35362	TRUE	reported	textfile	0.00125693	44.50098326
11187_11_CLEC12A_CL12A_filtered	CLEC12A	rs7309875	chr12	9768344	A	G	0.0628	0.008512	0.40957	1.61E-13	35378	TRUE	reported	textfile	0.001536226	54.42914412
11187_11_CLEC12A_CL12A_filtered	CLEC12A	rs34735582	chr12	9902233	ATTTTTT	ATTTTT	0.4582	0.014135	0.09699	1.00E-200	35375	TRUE	reported	textfile	0.028847587	1050.736913
11187_11_CLEC12A_CL12A_filtered	CLEC12A	rs486890	chr12	9917748	G	A	0.3486	0.004809	0.40311	1.00E-200	35376	TRUE	reported	textfile	0.129327612	5254.370074
11187_11_CLEC12A_CL12A_filtered	CLEC12A	rs80338457	chr12	10000614	G	A	-0.5953	0.02257	0.03561	2.60E-153	35378	TRUE	reported	textfile	0.019284937	695.6392763
11187_11_CLEC12A_CL12A_filtered	CLEC12A	rs7132536	chr12	10068722	G	C	0.2386	0.009283	0.27546	1.06E-145	35378	TRUE	reported	textfile	0.018331407	660.6016063
11187_11_CLEC12A_CL12A_filtered	CLEC12A	rs113247892	chr12	10234507	T	A	0.2589	0.012592	0.12283	6.22E-94	35379	TRUE	reported	textfile	0.011807842	422.7173946
11187_11_CLEC12A_CL12A_filtered	CLEC12A	rs2244387	chr12	10593786	A	G	0.0903	0.010404	0.20187	3.99E-18	35380	TRUE	reported	textfile	0.002124679	75.32692909
11187_11_CLEC12A_CL12A_filtered	CLEC12A	rs138092566	chr12	10757225	T	C	0.3419	0.030921	0.01804	2.02E-28	35377	TRUE	reported	textfile	0.003444069	122.2549879
11187_11_CLEC12A_CL12A_filtered	CLEC12A	rs3759253	chr12	10777477	T	G	0.1656	0.0159	0.07461	2.12E-25	35375	TRUE	reported	textfile	0.003057034	108.4680573
11187_11_CLEC12A_CL12A_filtered	CLEC12A	rs71453409	chr12	10933750	C	T	0.5275	0.029426	0.02031	7.38E-72	35382	TRUE	reported	textfile	0.009000641	321.3349152
11208_15_NAGPA_NAGPA_filtered	NAGPA	rs72766568	chr16	4339829	A	C	-0.1765	0.027342	0.02574	1.08E-10	35349	TRUE	reported	textfile	0.001177443	41.66815673
11208_15_NAGPA_NAGPA_filtered	NAGPA	rs117959699	chr16	4970842	C	G	0.1877	0.010966	0.18092	1.13E-65	35354	TRUE	reported	textfile	0.008218818	292.9594375
11208_15_NAGPA_NAGPA_filtered	NAGPA	rs35416418	chr16	4982673	C	G	-0.4451	0.013419	0.10768	1.00E-200	35357	TRUE	reported	textfile	0.030178071	1100.145979
11208_15_NAGPA_NAGPA_filtered	NAGPA	rs112366035	chr16	5260975	A	C	-0.2477	0.032676	0.016	3.44E-14	35356	TRUE	reported	textfile	0.001622654	57.46053572
11208_15_NAGPA_NAGPA_filtered	NAGPA	rs7196133	chr16	5358059	A	G	-0.0767	0.008586	0.44861	4.16E-19	35355	TRUE	reported	textfile	0.002252055	79.79660075
11208_15_NAGPA_NAGPA_filtered	NAGPA	rs77294552	chr16	5370128	C	G	-0.2109	0.018333	0.05821	1.26E-30	35354	TRUE	reported	textfile	0.003729279	132.3309754
11208_15_NAGPA_NAGPA_filtered	NAGPA	rs75520381	chr16	5737709	G	A	-0.1175	0.017457	0.06287	1.69E-11	35371	TRUE	reported	textfile	0.001279185	45.30143426
11208_15_NAGPA_NAGPA_filtered	NAGPA	rs118096022	chr16	5776506	A	G	-0.1854	0.025736	0.02766	5.85E-13	35371	TRUE	reported	textfile	0.001465053	51.89348131
11212_7_TXNDC5_TXND5_filtered	TXNDC5	rs34337166	chr6	7765842	T	C	0.0753	0.011791	0.13958	1.70E-10	35363	TRUE	reported	textfile	0.001151964	40.78158594
11212_7_TXNDC5_TXND5_filtered	TXNDC5	rs1043784	chr6	7881698	C	T	-0.1949	0.013075	0.10918	3.00E-50	35364	TRUE	reported	textfile	0.00624394	222.1855041
11212_7_TXNDC5_TXND5_filtered	TXNDC5	rs149742777	chr6	7909587	A	T	0.5369	0.032627	0.01536	7.61E-61	35364	TRUE	reported	textfile	0.007599033	270.7746231
11212_7_TXNDC5_TXND5_filtered	TXNDC5	rs149679123	chr6	7946842	C	T	0.2454	0.023765	0.03132	5.37E-25	35364	TRUE	reported	textfile	0.003006108	106.6225138
11212_7_TXNDC5_TXND5_filtered	TXNDC5	rs13209436	chr6	8133259	T	C	0.2466	0.033498	0.0146	1.82E-13	35365	TRUE	reported	textfile	0.001530064	54.19058342
11219_95_FGFBP3_FGFP3_filtered	FGFBP3	rs11186737	chr10	91906592	T	C	-0.2914	0.009057	0.26326	1.00E-200	35366	TRUE	reported	textfile	0.028437738	1035.108318
11219_95_FGFBP3_FGFP3_filtered	FGFBP3	rs967878	chr10	92419591	T	G	0.0847	0.008075	0.4374	9.73E-26	35364	TRUE	reported	textfile	0.003101497	110.0163409
11219_95_FGFBP3_FGFP3_filtered	FGFBP3	rs2497335	chr10	92782018	T	G	-0.0527	0.008294	0.38684	2.10E-10	35364	TRUE	reported	textfile	0.001140345	40.37091626
11248_43_UROS_HEM4_filtered	UROS	rs12765966	chr10	125609040	T	C	-0.0677	0.009276	0.26825	2.92E-13	35358	TRUE	reported	textfile	0.001504231	53.26369503
11248_43_UROS_HEM4_filtered	UROS	rs11244609	chr10	125691882	G	A	-0.0934	0.017086	0.06047	4.59E-08	35351	TRUE	reported	textfile	0.000844587	29.88053556
11248_43_UROS_HEM4_filtered	UROS	rs1935451	chr10	125816857	A	G	-0.2956	0.013006	0.11027	2.33E-114	35365	TRUE	reported	textfile	0.014396272	516.5314847
11248_43_UROS_HEM4_filtered	UROS	rs6597746	chr10	126207193	A	G	-0.0703	0.011093	0.16283	2.34E-10	35366	TRUE	reported	textfile	0.001134315	40.15947839
11257_1_QDPR_DHPR_filtered	QDPR	rs56320400	chr4	17381231	G	A	0.1359	0.022581	0.03337	1.76E-09	35346	TRUE	reported	textfile	0.001023688	36.21829463
11257_1_QDPR_DHPR_filtered	QDPR	rs75218392	chr4	17400926	G	A	-0.2005	0.019459	0.04573	6.80E-25	35346	TRUE	reported	textfile	0.002994642	106.1605459
11257_1_QDPR_DHPR_filtered	QDPR	rs3822233	chr4	17509724	A	G	-0.3944	0.007528	0.27499	1.00E-200	35346	TRUE	reported	textfile	0.072059993	2744.669253
11257_1_QDPR_DHPR_filtered	QDPR	rs1861123	chr4	18284852	T	C	0.0654	0.011462	0.14458	1.16E-08	35345	TRUE	reported	textfile	0.000920252	32.55443131
11266_8_SELPLG_SELPL_filtered	SELPLG	rs10658530	chr12	108173810	CTCTCTGTGTG	CTGTGTG	-0.0539	0.00933	0.29286	7.60E-09	35370	TRUE	reported	textfile	0.000942691	33.37257248
11266_8_SELPLG_SELPL_filtered	SELPLG	rs73191242	chr12	108620180	A	G	-0.2819	0.010228	0.2105	3.25E-167	35364	TRUE	reported	textfile	0.021028931	759.5985918
11266_8_SELPLG_SELPL_filtered	SELPLG	rs7298509	chr12	108638368	A	T	-0.0833	0.008479	0.45158	8.83E-23	35363	TRUE	reported	textfile	0.002721873	96.51085642
11273_176_GSTT2B_GSTT2_filtered	GSTT2B	rs4822435	chr22	23738424	C	T	0.0736	0.011705	0.1347	3.22E-10	35360	TRUE	reported	textfile	0.001116902	39.53559032
11273_176_GSTT2B_GSTT2_filtered	GSTT2B	rs140977331	chr22	23746629	A	G	0.2316	0.037887	0.01177	9.78E-10	35360	TRUE	reported	textfile	0.001055664	37.36561282
11273_176_GSTT2B_GSTT2_filtered	GSTT2B	rs5751764	chr22	23907271	C	A	-0.2536	0.008028	0.44607	1.00E-200	35361	TRUE	reported	textfile	0.027445625	997.8360878
11273_176_GSTT2B_GSTT2_filtered	GSTT2B	rs143467905	chr22	24229687	T	A	0.3016	0.038355	0.01126	3.74E-15	35360	TRUE	reported	textfile	0.001745612	61.82927234
11278_4_COL11A2_COL11A2_filtered	COL11A2	rs3918140	chr6	32980685	A	G	0.1491	0.021182	0.04021	1.94E-12	35427	TRUE	reported	textfile	0.001396626	49.54465871
11278_4_COL11A2_COL11A2_filtered	COL11A2	rs2855437	chr6	33171178	AAAGAGAGTC	GAAGAGAGTC	0.2345	0.008434	0.37013	3.77E-170	35428	TRUE	reported	textfile	0.021354878	773.0257896
11278_4_COL11A2_COL11A2_filtered	COL11A2	rs12194518	chr6	33838172	G	C	0.1123	0.013137	0.11174	1.25E-17	35345	TRUE	reported	textfile	0.002063204	73.07057711
11278_4_COL11A2_COL11A2_filtered	COL11A2	rs115245874	chr6	33924900	C	G	0.0972	0.016352	0.06779	2.78E-09	35339	TRUE	reported	textfile	0.000998855	35.33183499
11308_8_CREB3L4_CR3L4_filtered	CREB3L4	rs28538178	chr1	153576232	G	T	0.1458	0.026558	0.02298	4.02E-08	35351	TRUE	reported	textfile	0.000851829	30.13698096
11308_8_CREB3L4_CR3L4_filtered	CREB3L4	rs34074094	chr1	153778262	C	G	-0.2458	0.030518	0.01714	7.99E-16	35354	TRUE	reported	textfile	0.001831542	64.8674836
11308_8_CREB3L4_CR3L4_filtered	CREB3L4	rs6671362	chr1	153971312	G	A	0.1992	0.008016	0.45722	2.64E-136	35356	TRUE	reported	textfile	0.017166435	617.5024478
11313_100_PCBD1_PHS_filtered	PCBD1	rs118079346	chr10	70023730	G	T	-0.1582	0.023725	0.02961	2.59E-11	35363	TRUE	reported	textfile	0.001255757	44.46066492
11313_100_PCBD1_PHS_filtered	PCBD1	rs72809253	chr10	70408681	A	G	-0.1489	0.022689	0.03429	5.29E-11	35363	TRUE	reported	textfile	0.001216413	43.06595899
11313_100_PCBD1_PHS_filtered	PCBD1	rs149422142	chr10	70549475	T	C	-0.1842	0.02293	0.03247	9.51E-16	35361	TRUE	reported	textfile	0.001821607	64.52775832
11313_100_PCBD1_PHS_filtered	PCBD1	rs2541232	chr10	70761174	A	G	0.0533	0.008041	0.48684	3.38E-11	35367	TRUE	reported	textfile	0.001240786	43.93490926
11313_100_PCBD1_PHS_filtered	PCBD1	rs844124	chr10	70889673	T	C	0.1279	0.008608	0.31975	6.08E-50	35367	TRUE	reported	textfile	0.006203486	220.7557438
11313_100_PCBD1_PHS_filtered	PCBD1	rs11596669	chr10	70966791	A	G	-0.1499	0.018463	0.05099	4.71E-16	35366	TRUE	reported	textfile	0.00186039	65.91346849
11347_9_TALDO1_Transaldolase_filtered	TALDO1	rs146899805	chr11	528764	T	C	0.2313	0.022476	0.03072	7.76E-25	35347	TRUE	reported	textfile	0.00298718	105.8982162
11347_9_TALDO1_Transaldolase_filtered	TALDO1	rs143912793	chr11	726824	A	G	0.2024	0.018977	0.04336	1.47E-26	35349	TRUE	reported	textfile	0.003207698	113.7473608
11347_9_TALDO1_Transaldolase_filtered	TALDO1	rs72849433	chr11	1378104	C	T	0.1117	0.018131	0.05164	7.24E-10	35350	TRUE	reported	textfile	0.001072525	37.95231383
11351_233_NHEJ1_NHEJ1_filtered	NHEJ1	rs72949337	chr2	218238159	T	C	-0.2345	0.027244	0.02224	7.46E-18	35359	TRUE	reported	textfile	0.002090908	74.08314064
11351_233_NHEJ1_NHEJ1_filtered	NHEJ1	rs115279228	chr2	218914477	T	C	-0.3047	0.026332	0.02267	5.74E-31	35354	TRUE	reported	textfile	0.003773088	133.8913889
11351_233_NHEJ1_NHEJ1_filtered	NHEJ1	rs142913615	chr2	219546006	A	C	-0.2908	0.032717	0.01519	6.21E-19	35363	TRUE	reported	textfile	0.002229069	78.99821778
11369_23_ADH5_ADHX_filtered	ADH5	rs79677726	chr4	98826161	G	A	-0.1587	0.025866	0.02423	8.49E-10	35334	TRUE	reported	textfile	0.001064241	37.64182958
11369_23_ADH5_ADHX_filtered	ADH5	rs13125919	chr4	99078697	T	C	0.1137	0.012768	0.11491	5.34E-19	35337	TRUE	reported	textfile	0.002239092	79.29587587
11369_23_ADH5_ADHX_filtered	ADH5	rs28894371	chr4	99083469	A	G	-0.3572	0.019159	0.04599	1.43E-77	35337	TRUE	reported	textfile	0.00974084	347.578292
11377_19_ADH7_ADH7_filtered	ADH7	rs4147541	chr4	99353000	C	G	-0.0883	0.00942	0.23832	7.02E-21	35335	TRUE	reported	textfile	0.002480481	87.86077289
11377_19_ADH7_ADH7_filtered	ADH7	rs80121626	chr4	99376028	T	C	-0.1465	0.022761	0.03238	1.22E-10	35335	TRUE	reported	textfile	0.001171059	41.42552199
11377_19_ADH7_ADH7_filtered	ADH7	rs1573496	chr4	99428512	G	C	-0.4233	0.015258	0.0721	2.16E-169	35334	TRUE	reported	textfile	0.021318176	769.6206872
11377_19_ADH7_ADH7_filtered	ADH7	rs716556	chr4	99763644	A	G	0.0586	0.008443	0.35028	3.90E-12	35333	TRUE	reported	textfile	0.001361537	48.17004698
11387_3_ATF6B_ATF6B_filtered	ATF6B	rs62395789	chr6	31605024	A	G	0.1151	0.018307	0.05425	3.23E-10	35428	TRUE	reported	textfile	0.001114514	39.52681003
11387_3_ATF6B_ATF6B_filtered	ATF6B	rs449186	chr6	32027631	T	C	0.095	0.009375	0.43242	3.95E-24	35426	TRUE	reported	textfile	0.002890184	102.6786473
11387_3_ATF6B_ATF6B_filtered	ATF6B	rs8111	chr6	32115398	T	C	0.2118	0.009753	0.23694	1.45E-104	35432	TRUE	reported	textfile	0.013135223	471.5751898
11387_3_ATF6B_ATF6B_filtered	ATF6B	rs41547217	chr6	32521980	G	C	0.0878	0.008393	0.48969	1.30E-25	35430	TRUE	reported	textfile	0.003079244	109.428405
11390_24_CA8_Carbonic_Anhydrase_VIII_filtered	CA8	rs74985355	chr8	59610315	A	G	0.3072	0.031925	0.01592	6.42E-22	35350	TRUE	reported	textfile	0.002612493	92.58828484
11390_24_CA8_Carbonic_Anhydrase_VIII_filtered	CA8	rs56227154	chr8	60238324	G	C	0.3686	0.006803	0.40113	1.00E-200	35350	TRUE	reported	textfile	0.076678442	2935.520706
11390_24_CA8_Carbonic_Anhydrase_VIII_filtered	CA8	rs74701322	chr8	60244268	G	A	0.432	0.02761	0.02099	3.51E-55	35350	TRUE	reported	textfile	0.006877775	244.7992644
11390_24_CA8_Carbonic_Anhydrase_VIII_filtered	CA8	rs140403163	chr8	60476945	T	A	-0.1936	0.02662	0.02318	3.52E-13	35350	TRUE	reported	textfile	0.001494018	52.88956948
11390_24_CA8_Carbonic_Anhydrase_VIII_filtered	CA8	rs76601506	chr8	60587171	A	G	-0.1723	0.026853	0.0224	1.40E-10	35350	TRUE	reported	textfile	0.001163295	41.16805598
11390_24_CA8_Carbonic_Anhydrase_VIII_filtered	CA8	rs7819622	chr8	60910566	A	G	0.151	0.01173	0.13411	6.39E-38	35350	TRUE	reported	textfile	0.00466592	165.7041169
11424_4_FAH_FAAA_filtered	FAH	rs60387955	chr15	79455999	T	C	0.0562	0.00913	0.31908	7.48E-10	35347	TRUE	reported	textfile	0.001070812	37.88842063
11424_4_FAH_FAAA_filtered	FAH	rs138360469	chr15	80028295	A	G	0.1673	0.025639	0.0287	6.80E-11	35349	TRUE	reported	textfile	0.001203067	42.57602819
11424_4_FAH_FAAA_filtered	FAH	rs145712044	chr15	80097579	A	G	0.1699	0.019302	0.05159	1.34E-18	35347	TRUE	reported	textfile	0.00218715	77.47428221
11424_4_FAH_FAAA_filtered	FAH	rs11555096	chr15	80180184	T	C	-1.4758	0.021891	0.02305	1.00E-200	35347	TRUE	reported	textfile	0.113930276	4544.637379
11424_4_FAH_FAAA_filtered	FAH	rs77218477	chr15	80391648	T	C	-0.2688	0.021103	0.04205	3.67E-37	35347	TRUE	reported	textfile	0.004569079	162.235375
11431_235_RECQL_RECQ1_filtered	RECQL	rs11613698	chr12	20590513	A	G	0.6892	0.031999	0.01726	6.80E-103	35412	TRUE	reported	textfile	0.012930491	463.8666993
11431_235_RECQL_RECQ1_filtered	RECQL	rs35461521	chr12	20788710	A	G	0.3617	0.023858	0.03097	6.45E-52	35412	TRUE	reported	textfile	0.00644865	229.8287845
11431_235_RECQL_RECQ1_filtered	RECQL	rs112755939	chr12	21289401	C	G	1.054	0.038132	0.0119	3.62E-168	35415	TRUE	reported	textfile	0.021117637	763.9721488
11431_235_RECQL_RECQ1_filtered	RECQL	rs118171527	chr12	21445952	C	T	0.5176	0.021661	0.03726	3.42E-126	35415	TRUE	reported	textfile	0.015867117	570.9617356
11431_235_RECQL_RECQ1_filtered	RECQL	rs1580300	chr12	21548216	AT	TT	-0.1072	0.010745	0.19014	1.93E-23	35414	TRUE	reported	textfile	0.00280274	99.52958739
11431_235_RECQL_RECQ1_filtered	RECQL	rs76728072	chr12	21924253	G	A	0.6894	0.028359	0.02121	1.55E-130	35413	TRUE	reported	textfile	0.016413848	590.9302262
11510_31_APOL1_Apo_L1_filtered	APOL1	rs56953345	chr22	35429640	G	A	-0.0649	0.01114	0.15665	5.69E-09	35358	TRUE	reported	textfile	0.000958991	33.93864082
11510_31_APOL1_Apo_L1_filtered	APOL1	rs377486200	chr22	36187362	A	T	-0.1056	0.015154	0.08154	3.20E-12	35362	TRUE	reported	textfile	0.001371325	48.55664896
11510_31_APOL1_Apo_L1_filtered	APOL1	rs136148	chr22	36256885	T	C	0.3517	0.007031	0.2486	1.00E-200	35358	TRUE	reported	textfile	0.066088881	2501.992333
11510_31_APOL1_Apo_L1_filtered	APOL1	rs3886200	chr22	36267581	T	C	0.0877	0.008183	0.42754	8.43E-27	35357	TRUE	reported	textfile	0.003238099	114.8548972
11510_31_APOL1_Apo_L1_filtered	APOL1	rs738280	chr22	36398434	A	C	0.0691	0.008542	0.34397	6.02E-16	35374	TRUE	reported	textfile	0.001846503	65.43534634
11514_196_CD59_CD59	CD59	rs831630	chr11	33721473	T	C	-0.1828	0.008567	0.32663	5.10E-101	35356	TRUE	reported	textfile	0.012713783	455.2713082
11514_196_CD59_CD59	CD59	rs4756046	chr11	33821025	A	C	0.092	0.014961	0.08105	7.77E-10	35357	TRUE	reported	textfile	0.001068353	37.81201677
11514_196_CD59_CD59	CD59	rs10836121	chr11	33848167	T	C	-0.0712	0.008107	0.48319	1.60E-18	35357	TRUE	reported	textfile	0.002176797	77.12853357
11646_4_CHST9_Carbohydrate_sulfotransferase_9_filtered	CHST9	rs35072345	chr18	26819687	C	T	-0.107	0.017319	0.0577	6.48E-10	35359	TRUE	reported	textfile	0.001078334	38.16782088
11646_4_CHST9_Carbohydrate_sulfotransferase_9_filtered	CHST9	rs1485803	chr18	27046925	A	G	-0.0901	0.008312	0.40187	2.23E-27	35361	TRUE	reported	textfile	0.00331187	117.4935291
11646_4_CHST9_Carbohydrate_sulfotransferase_9_filtered	CHST9	rs9961915	chr18	27107360	T	C	0.2596	0.008576	0.32989	1.00E-200	35361	TRUE	reported	textfile	0.025258341	916.2526999
11646_4_CHST9_Carbohydrate_sulfotransferase_9_filtered	CHST9	rs9957937	chr18	27525220	A	G	0.1006	0.016293	0.06615	6.64E-10	35361	TRUE	reported	textfile	0.001076964	38.12143868
11649_3_SMAP1_SMAP1_filtered	SMAP1	rs78936674	chr6	70564850	C	G	-0.1205	0.017744	0.05643	1.11E-11	35326	TRUE	reported	textfile	0.001303797	46.11544966
11649_3_SMAP1_SMAP1_filtered	SMAP1	rs2691477	chr6	70618140	A	G	-0.312	0.009388	0.2473	1.00E-200	35324	TRUE	reported	textfile	0.030319485	1104.430614
11649_3_SMAP1_SMAP1_filtered	SMAP1	rs147236212	chr6	70944004	G	A	0.2081	0.020295	0.04201	1.14E-24	35324	TRUE	reported	textfile	0.002967601	105.1335815
11649_3_SMAP1_SMAP1_filtered	SMAP1	rs12203753	chr6	71221481	T	C	0.1906	0.021176	0.03938	2.25E-19	35323	TRUE	reported	textfile	0.00228826	81.00901386
11656_110_EVL_EVL_filtered	EVL	rs117136557	chr14	99822278	C	T	0.1671	0.021457	0.0354	6.82E-15	35373	TRUE	reported	textfile	0.001711587	60.64434944
11656_110_EVL_EVL_filtered	EVL	rs17099126	chr14	99846720	A	G	0.1573	0.022331	0.03319	1.87E-12	35374	TRUE	reported	textfile	0.00140071	49.61540571
11656_110_EVL_EVL_filtered	EVL	rs76401008	chr14	99949286	T	C	0.2063	0.00907	0.27244	1.61E-114	35371	TRUE	reported	textfile	0.014415523	517.3200664
11656_110_EVL_EVL_filtered	EVL	rs2767355	chr14	100016044	A	G	-0.1023	0.010836	0.16134	3.70E-21	35375	TRUE	reported	textfile	0.002513182	89.12277904
11696_7_CRABP2_RABP2_filtered	CRABP2	rs10494305	chr1	156430268	T	C	0.0865	0.014891	0.08671	6.29E-09	35351	TRUE	reported	textfile	0.000953605	33.7411528
11696_7_CRABP2_RABP2_filtered	CRABP2	rs4457570	chr1	156703170	G	A	0.2855	0.008313	0.42511	1.00E-200	35347	TRUE	reported	textfile	0.032291532	1179.429783
11696_7_CRABP2_RABP2_filtered	CRABP2	rs703156	chr1	156914311	A	T	0.0694	0.011382	0.16162	1.08E-09	35354	TRUE	reported	textfile	0.001050478	37.17553347
11696_7_CRABP2_RABP2_filtered	CRABP2	rs6687516	chr1	157367728	A	G	0.0545	0.008689	0.35758	3.55E-10	35357	TRUE	reported	textfile	0.001111463	39.33950067
12008_3_CD7_CD7_filtered	CD7	rs118126964	chr17	82218823	T	C	0.1994	0.027265	0.02107	2.60E-13	35021	TRUE	reported	textfile	0.001524923	53.48284499
12008_3_CD7_CD7_filtered	CD7	rs140403190	chr17	82263032	TAGCCAGGG	TAGCCAGGC	0.1492	0.023656	0.02719	2.84E-10	35014	TRUE	reported	textfile	0.001134802	39.77683425
12008_3_CD7_CD7_filtered	CD7	rs3176831	chr17	82314615	T	C	-0.4495	0.019569	0.04122	9.29E-117	35011	TRUE	reported	textfile	0.014846414	527.590924
12008_3_CD7_CD7_filtered	CD7	rs117850386	chr17	82357560	G	C	0.1457	0.026348	0.02277	3.20E-08	35013	TRUE	reported	textfile	0.0008726	30.57728954
12041_33_HSPA1L_HS71L_filtered	HSPA1L	rs3099847	chr6	31455283	T	C	0.0852	0.014737	0.09144	7.41E-09	35429	TRUE	reported	textfile	0.000942524	33.42231326
12041_33_HSPA1L_HS71L_filtered	HSPA1L	rs1265941	chr6	31904575	C	A	0.1503	0.015563	0.07271	4.56E-22	35432	TRUE	reported	textfile	0.002625391	93.2624481
12041_33_HSPA1L_HS71L_filtered	HSPA1L	rs550671	chr6	31976816	T	C	0.1855	0.011605	0.14045	1.64E-57	35431	TRUE	reported	textfile	0.007159679	255.4894802
12041_33_HSPA1L_HS71L_filtered	HSPA1L	rs9276606	chr6	32768918	T	A	0.0632	0.009007	0.28354	2.28E-12	35429	TRUE	reported	textfile	0.001387752	49.23220804
12334_25_SHMT1_cSHMT_filtered	SHMT1	rs56668001	chr17	17399549	CGCTCCCACCCCTGCCCCTA	CGCTCCCACCCCTGCCCCCA	-0.2513	0.029376	0.01996	1.18E-17	35344	TRUE	reported	textfile	0.002066263	73.17708108
12334_25_SHMT1_cSHMT_filtered	SHMT1	rs116992586	chr17	17429019	G	T	-0.1826	0.025084	0.02667	3.35E-13	35347	TRUE	reported	textfile	0.001496941	52.98871506
12334_25_SHMT1_cSHMT_filtered	SHMT1	rs35286476	chr17	17690377	A	G	0.1468	0.025828	0.02649	1.32E-08	35348	TRUE	reported	textfile	0.00091308	32.30323245
12334_25_SHMT1_cSHMT_filtered	SHMT1	rs854784	chr17	18137376	T	C	0.3242	0.00603	0.44332	1.00E-200	35347	TRUE	reported	textfile	0.075596296	2890.459062
12334_25_SHMT1_cSHMT_filtered	SHMT1	rs604956	chr17	18403281	A	G	0.2555	0.008295	0.3103	1.00E-200	35338	TRUE	reported	textfile	0.026145745	948.6902737
12334_25_SHMT1_cSHMT_filtered	SHMT1	rs182947055	chr17	18450248	T	G	-0.3769	0.036368	0.01268	3.64E-25	35347	TRUE	reported	textfile	0.003029307	107.3961874
12334_25_SHMT1_cSHMT_filtered	SHMT1	rs143121986	chr17	18795501	C	G	-0.1022	0.016112	0.06917	2.25E-10	35349	TRUE	reported	textfile	0.001136925	40.23261976
12334_25_SHMT1_cSHMT_filtered	SHMT1	rs140644844	chr17	18909929	T	C	-0.4883	0.03482	0.01433	1.12E-44	35349	TRUE	reported	textfile	0.005532601	196.648819
12338_27_EGFLAM_EGFLA_filtered	EGFLAM	rs368353866	chr5	37348303	CAAAAAAATAAATAAATAAAT	CAAAAAAATAAAT	0.2369	0.041011	0.01121	7.63E-09	35369	TRUE	reported	textfile	0.000942534	33.36605371
12338_27_EGFLAM_EGFLA_filtered	EGFLAM	rs35650653	chr5	38287592	T	A	0.0838	0.010851	0.19091	1.14E-14	35371	TRUE	reported	textfile	0.001683331	59.63812117
12338_27_EGFLAM_EGFLA_filtered	EGFLAM	rs2589775	chr5	38381304	G	A	-0.1793	0.010953	0.18933	3.10E-60	35364	TRUE	reported	textfile	0.007520635	267.9599214
12338_27_EGFLAM_EGFLA_filtered	EGFLAM	rs113400125	chr5	38406149	T	C	0.6904	0.026494	0.02654	1.08E-149	35367	TRUE	reported	textfile	0.018838605	679.0190231
12370_30_APOF_Apo_F_filtered	APOF	rs141749430	chr12	55806511	A	G	-0.174	0.020348	0.0434	1.22E-17	35362	TRUE	reported	textfile	0.002063579	73.11903905
12370_30_APOF_Apo_F_filtered	APOF	rs2020854	chr12	56349583	C	T	-0.3125	0.014558	0.09012	3.22E-102	35358	TRUE	reported	textfile	0.012864289	460.7571115
12370_30_APOF_Apo_F_filtered	APOF	rs111794954	chr12	56379663	C	G	-0.1083	0.017828	0.06081	1.24E-09	35357	TRUE	reported	textfile	0.001042613	36.90006197
12370_30_APOF_Apo_F_filtered	APOF	rs4759252	chr12	56567381	GTCTCA	ATCTCA	0.1284	0.013151	0.1173	1.62E-22	35359	TRUE	reported	textfile	0.002688706	95.32085438
12370_30_APOF_Apo_F_filtered	APOF	rs3024961	chr12	57103388	C	T	-0.1431	0.022062	0.03685	8.81E-11	35359	TRUE	reported	textfile	0.001188429	42.06926665
12378_71_TAPBP_TPSN_filtered	TAPBP	rs73727907	chr6	32526030	C	T	-0.1517	0.026282	0.02403	7.83E-09	35430	TRUE	reported	textfile	0.000939453	33.31423334
12378_71_TAPBP_TPSN_filtered	TAPBP	rs369701142	chr6	33041900	CATAT	CAT	-0.1177	0.009905	0.29743	1.45E-32	35402	TRUE	reported	textfile	0.003972715	141.1950366
12378_71_TAPBP_TPSN_filtered	TAPBP	rs114840990	chr6	33165158	A	T	1.424	0.028772	0.01381	1.00E-200	35428	TRUE	reported	textfile	0.064669337	2449.375433
12378_71_TAPBP_TPSN_filtered	TAPBP	rs11455464	chr6	33309385	CAA	CA	-0.3001	0.008169	0.42129	1.00E-200	35411	TRUE	reported	textfile	0.036712335	1349.489996
12378_71_TAPBP_TPSN_filtered	TAPBP	rs145044106	chr6	33766464	C	G	0.3798	0.029066	0.022	5.10E-39	35351	TRUE	reported	textfile	0.004806679	170.7319542
12378_71_TAPBP_TPSN_filtered	TAPBP	rs114974628	chr6	33927069	T	C	-0.1467	0.025	0.02879	4.41E-09	35339	TRUE	reported	textfile	0.000973426	34.43147525
12378_71_TAPBP_TPSN_filtered	TAPBP	rs9469680	chr6	34017704	T	C	0.2067	0.025052	0.02679	1.57E-16	35340	TRUE	reported	textfile	0.001922622	68.07247928
12381_26_CBR1_CBR1_filtered	CBR1	rs16993715	chr21	35931400	T	C	-0.184	0.020212	0.04193	8.76E-20	35371	TRUE	reported	textfile	0.002337509	82.86907852
12381_26_CBR1_CBR1_filtered	CBR1	rs867224	chr21	35982065	ACAGA	CCAGA	-0.8243	0.023723	0.02877	1.00E-200	35374	TRUE	reported	textfile	0.03300439	1207.276722
12381_26_CBR1_CBR1_filtered	CBR1	rs62232377	chr21	36272798	A	G	0.0665	0.008809	0.29991	4.38E-14	35375	TRUE	reported	textfile	0.001608402	56.98565129
12386_11_RNPEP_AMPB_filtered	RNPEP	rs2678208	chr1	201853976	G	T	-0.2003	0.011957	0.14123	5.45E-63	35347	TRUE	reported	textfile	0.007876452	280.6033595
12386_11_RNPEP_AMPB_filtered	RNPEP	rs10920287	chr1	201973882	T	G	0.2825	0.008632	0.35077	1.00E-200	35346	TRUE	reported	textfile	0.029410957	1070.999989
12386_11_RNPEP_AMPB_filtered	RNPEP	rs7516762	chr1	202123452	C	T	0.1274	0.014432	0.09145	1.07E-18	35349	TRUE	reported	textfile	0.002199644	77.92220673
12386_11_RNPEP_AMPB_filtered	RNPEP	rs6665965	chr1	202209007	G	C	0.0598	0.008384	0.4608	9.83E-13	35351	TRUE	reported	textfile	0.001437056	50.87158365
12396_19_HIBCH_HIBCH_filtered	HIBCH	rs75949659	chr2	189399596	A	C	0.0891	0.012272	0.11961	3.86E-13	35359	TRUE	reported	textfile	0.001488599	52.71086575
12396_19_HIBCH_HIBCH_filtered	HIBCH	rs785223	chr2	190137863	T	G	-0.0584	0.010015	0.24223	5.49E-09	35367	TRUE	reported	textfile	0.000960524	34.00159006
12396_19_HIBCH_HIBCH_filtered	HIBCH	rs62184386	chr2	190220892	T	C	0.2417	0.007875	0.47584	1.00E-200	35369	TRUE	reported	textfile	0.025942626	941.9494943
12396_19_HIBCH_HIBCH_filtered	HIBCH	rs11396180	chr2	190374220	TTG	TG	-0.1663	0.010616	0.16941	2.64E-55	35367	TRUE	reported	textfile	0.006890671	245.3794105
12396_19_HIBCH_HIBCH_filtered	HIBCH	rs12464143	chr2	190991698	ATTGTTTT	TTTGTTTT	0.1279	0.017635	0.05733	4.08E-13	35361	TRUE	reported	textfile	0.00148532	52.59755989
12436_84_GSTO1_GST_omega_1_filtered	GSTO1	rs2047037	chr10	103717342	T	C	-0.097	0.009678	0.22397	1.21E-23	35359	TRUE	reported	textfile	0.002832958	100.4494741
12436_84_GSTO1_GST_omega_1_filtered	GSTO1	rs805670	chr10	103979110	T	C	-0.2443	0.008064	0.43989	1.00E-200	35362	TRUE	reported	textfile	0.025297702	917.7435317
12436_84_GSTO1_GST_omega_1_filtered	GSTO1	rs10883974	chr10	104167148	C	T	-0.4293	0.006732	0.25464	1.00E-200	35364	TRUE	reported	textfile	0.103133548	4066.389734
12436_84_GSTO1_GST_omega_1_filtered	GSTO1	rs73335162	chr10	104385229	C	T	0.2613	0.03022	0.01761	5.30E-18	35362	TRUE	reported	textfile	0.002109774	74.75931889
12436_84_GSTO1_GST_omega_1_filtered	GSTO1	rs1490171	chr10	104790142	G	A	-0.0983	0.008151	0.46187	1.73E-33	35362	TRUE	reported	textfile	0.004096056	145.4322375
12436_84_GSTO1_GST_omega_1_filtered	GSTO1	rs2864042	chr10	105221980	A	G	0.1178	0.008112	0.4436	8.76E-48	35360	TRUE	reported	textfile	0.005928435	210.8677345
12450_42_PMVK_PMVK_filtered	PMVK	rs60537431	chr1	154883436	A	C	-0.122	0.019642	0.04619	5.26E-10	35355	TRUE	reported	textfile	0.001089993	38.57657617
12450_42_PMVK_PMVK_filtered	PMVK	rs76977753	chr1	155043913	C	A	-0.1561	0.015363	0.08148	2.96E-24	35355	TRUE	reported	textfile	0.002911632	103.2355264
12450_42_PMVK_PMVK_filtered	PMVK	rs144886967	chr1	155275389	A	G	-0.2984	0.031329	0.01722	1.66E-21	35356	TRUE	reported	textfile	0.002559343	90.71518791
12459_13_PLEKHA1_PKHA1_filtered	PLEKHA1	rs2420998	chr10	122134897	C	T	0.0967	0.015763	0.07049	8.54E-10	35366	TRUE	reported	textfile	0.001062986	37.63142259
12459_13_PLEKHA1_PKHA1_filtered	PLEKHA1	rs10749451	chr10	122268525	T	C	-0.2428	0.008009	0.4463	1.00E-200	35372	TRUE	reported	textfile	0.025324519	919.0015015
12459_13_PLEKHA1_PKHA1_filtered	PLEKHA1	rs10082476	chr10	122405138	G	A	0.0829	0.00953	0.23196	3.36E-18	35373	TRUE	reported	textfile	0.002134633	75.66563899
12459_13_PLEKHA1_PKHA1_filtered	PLEKHA1	rs142677258	chr10	122554087	CCCGGCCTGAT	CCCGGCCTGA	-0.0856	0.008601	0.32767	2.47E-23	35368	TRUE	reported	textfile	0.002792702	99.04329376
12475_48_CLIC5_CLIC5_filtered	CLIC5	rs62401911	chr6	45849428	T	G	0.1062	0.018792	0.05074	1.59E-08	35349	TRUE	reported	textfile	0.00090268	31.93584806
12475_48_CLIC5_CLIC5_filtered	CLIC5	rs76801943	chr6	45873733	A	G	-0.5695	0.031524	0.01638	5.95E-73	35347	TRUE	reported	textfile	0.009148728	326.3474663
12475_48_CLIC5_CLIC5_filtered	CLIC5	rs35822882	chr6	45949262	T	G	-1.1262	0.022309	0.02268	1.00E-200	35350	TRUE	reported	textfile	0.067243413	2548.274845
12475_48_CLIC5_CLIC5_filtered	CLIC5	rs17462184	chr6	46030892	C	T	0.1508	0.016155	0.07328	1.02E-20	35350	TRUE	reported	textfile	0.002458839	87.1292923
12475_48_CLIC5_CLIC5_filtered	CLIC5	rs35181147	chr6	46650131	CACACACACACACATACACAC	CACACACACATACACAC	-0.3876	0.030918	0.01858	4.72E-36	35350	TRUE	reported	textfile	0.004426177	157.1520965
12486_8_GLRX2_GLRX2_filtered	GLRX2	rs12129832	chr1	193008121	C	T	-0.187	0.019983	0.04225	8.13E-21	35336	TRUE	reported	textfile	0.00247212	87.56635146
12486_8_GLRX2_GLRX2_filtered	GLRX2	rs148212596	chr1	193105381	G	A	0.7681	0.022642	0.0324	1.00E-200	35336	TRUE	reported	textfile	0.031540603	1150.751041
12486_8_GLRX2_GLRX2_filtered	GLRX2	rs72743118	chr1	193991480	A	G	0.3213	0.030498	0.01746	5.94E-26	35334	TRUE	reported	textfile	0.003131294	110.9824091
12517_52_PDCD5_TFAR19_filtered	PDCD5	rs146064596	chr19	32167694	A	C	-0.1873	0.033825	0.01561	3.07E-08	35359	TRUE	reported	textfile	0.00086641	30.6602279
12517_52_PDCD5_TFAR19_filtered	PDCD5	rs75428591	chr19	32275478	TCCAGCCTGGGCATTGGAA	TCCAGCCTGGGCATTGGAG	-0.1747	0.02092	0.04001	6.78E-17	35361	TRUE	reported	textfile	0.001968259	69.73292548
12517_52_PDCD5_TFAR19_filtered	PDCD5	rs117432447	chr19	32446540	CTATCAATCAAAAG	GTATCAATCAAAAG	-0.1373	0.0217	0.03723	2.50E-10	35360	TRUE	reported	textfile	0.001130884	40.03105556
12517_52_PDCD5_TFAR19_filtered	PDCD5	rs6510263	chr19	32576461	G	A	0.3075	0.009047	0.2727	1.00E-200	35358	TRUE	reported	textfile	0.031639558	1155.198173
12517_52_PDCD5_TFAR19_filtered	PDCD5	rs141714582	chr19	32722679	TTTTTTTTTTTTTTTTTGAGAC	ATTTTTTTTTTTTTTTTTTGAGAC	-0.2119	0.009178	0.26894	6.27E-118	35360	TRUE	reported	textfile	0.014850992	533.0172224
12517_52_PDCD5_TFAR19_filtered	PDCD5	rs200410659	chr19	32830306	AAGA	GA	-0.2571	0.027531	0.0232	9.76E-21	35360	TRUE	reported	textfile	0.002460244	87.20384124
12517_52_PDCD5_TFAR19_filtered	PDCD5	rs11667586	chr19	32847167	C	T	-0.1692	0.010908	0.16739	2.88E-54	35360	TRUE	reported	textfile	0.006758542	240.5946102
12517_52_PDCD5_TFAR19_filtered	PDCD5	rs150985471	chr19	32993196	T	C	-0.133	0.023343	0.03143	1.21E-08	35358	TRUE	reported	textfile	0.000917284	32.46126018
12524_18_SAT2_SAT2_filtered	SAT2	rs140474227	chr17	7366850	G	A	-0.0914	0.013872	0.09345	4.43E-11	35361	TRUE	reported	textfile	0.001226187	43.40998813
12524_18_SAT2_SAT2_filtered	SAT2	rs858523	chr17	7608211	T	C	-0.2008	0.008166	0.43038	1.64E-133	35370	TRUE	reported	textfile	0.016807844	604.622226
12524_18_SAT2_SAT2_filtered	SAT2	rs2642157	chr17	7726977	A	G	-0.1031	0.008364	0.37044	6.47E-35	35370	TRUE	reported	textfile	0.004277525	151.9374119
12549_33_HPGDS_PTGD2_filtered	HPGDS	rs62310110	chr4	93489784	A	G	0.2634	0.025937	0.02231	3.13E-24	35336	TRUE	reported	textfile	0.002910107	103.1258344
12549_33_HPGDS_PTGD2_filtered	HPGDS	rs181514001	chr4	93589240	T	C	-0.2094	0.033206	0.01463	2.86E-10	35336	TRUE	reported	textfile	0.001124124	39.76451099
12549_33_HPGDS_PTGD2_filtered	HPGDS	rs190664766	chr4	93594165	T	C	-0.1181	0.020967	0.0397	1.77E-08	35336	TRUE	reported	textfile	0.000897057	31.7250725
12549_33_HPGDS_PTGD2_filtered	HPGDS	rs78621898	chr4	93786882	A	G	0.2108	0.026767	0.02344	3.39E-15	35334	TRUE	reported	textfile	0.001752215	62.01792511
12549_33_HPGDS_PTGD2_filtered	HPGDS	rs74354031	chr4	93906083	C	T	-0.8504	0.026855	0.02323	1.00E-200	35333	TRUE	reported	textfile	0.027597006	1002.701365
12549_33_HPGDS_PTGD2_filtered	HPGDS	rs116232009	chr4	93948612	TGAA	CGAA	-0.5308	0.035095	0.01327	1.11E-51	35335	TRUE	reported	textfile	0.006432262	228.7424417
12549_33_HPGDS_PTGD2_filtered	HPGDS	rs56028059	chr4	94130304	G	T	0.3274	0.032996	0.0147	3.33E-23	35334	TRUE	reported	textfile	0.002778648	98.44874344
12549_33_HPGDS_PTGD2_filtered	HPGDS	rs11729397	chr4	94160524	A	G	-0.259	0.013109	0.10547	6.88E-87	35334	TRUE	reported	textfile	0.010926876	390.3334933
12549_33_HPGDS_PTGD2_filtered	HPGDS	rs282451	chr4	94171961	T	C	-0.2565	0.030674	0.01727	6.15E-17	35334	TRUE	reported	textfile	0.00197507	69.92127347
12549_33_HPGDS_PTGD2_filtered	HPGDS	rs181557011	chr4	94179990	C	G	0.37	0.034771	0.01313	1.92E-26	35334	TRUE	reported	textfile	0.003194381	113.2255667
12549_33_HPGDS_PTGD2_filtered	HPGDS	rs28649197	chr4	94228903	G	T	0.3632	0.028589	0.02021	5.62E-37	35334	TRUE	reported	textfile	0.004546966	161.38723
12549_33_HPGDS_PTGD2_filtered	HPGDS	rs17022003	chr4	94681399	C	A	-0.2019	0.021343	0.03783	3.09E-21	35322	TRUE	reported	textfile	0.002527072	89.48229576
12560_9_NT5C_NT5C_filtered	NT5C	rs2706538	chr17	74555513	A	G	-0.0499	0.008174	0.482	1.03E-09	35371	TRUE	reported	textfile	0.001052512	37.265527
12560_9_NT5C_NT5C_filtered	NT5C	rs80155227	chr17	74796149	A	G	-0.7497	0.023933	0.03137	1.00E-200	35369	TRUE	reported	textfile	0.026994377	981.1969317
12560_9_NT5C_NT5C_filtered	NT5C	rs1005714	chr17	75228544	C	G	-0.1076	0.011456	0.14804	5.88E-21	35372	TRUE	reported	textfile	0.00248781	88.21328114
12560_9_NT5C_NT5C_filtered	NT5C	rs56158987	chr17	75630843	TGTGGGGGGGG	GGGGGGGG	-0.2304	0.014074	0.09479	3.12E-60	35370	TRUE	reported	textfile	0.007519978	267.981799
12560_9_NT5C_NT5C_filtered	NT5C	rs112529405	chr17	76062823	T	C	-0.2708	0.029955	0.01991	1.56E-19	35373	TRUE	reported	textfile	0.002305072	81.72108355
12575_30_MTHFD1_C1TC_filtered	MTHFD1	rs143379936	chr14	64095632	G	A	-0.129	0.020501	0.0409	3.13E-10	35346	TRUE	reported	textfile	0.00111893	39.59175513
12575_30_MTHFD1_C1TC_filtered	MTHFD1	rs11158538	chr14	64392473	T	C	-0.0989	0.008214	0.43655	2.20E-33	35347	TRUE	reported	textfile	0.004084633	144.963482
12575_30_MTHFD1_C1TC_filtered	MTHFD1	rs72726297	chr14	64918719	G	A	-0.1089	0.014291	0.08931	2.53E-14	35350	TRUE	reported	textfile	0.001639941	58.06386609
12594_5_GCA_GRAN_filtered	GCA	rs377413955	chr2	162345110	GGTGGTGGTGGTGGTGGTGGTGGTGGTG	GGTGGTGGTGGTGGTGGTGGTG	-0.2132	0.013311	0.10453	9.68E-58	35332	TRUE	reported	textfile	0.007208466	256.5242636
12594_5_GCA_GRAN_filtered	GCA	rs17783344	chr2	162352383	G	T	-0.4329	0.013586	0.09544	1.00E-200	35333	TRUE	reported	textfile	0.027932378	1015.236837
12594_5_GCA_GRAN_filtered	GCA	rs13018302	chr2	162847103	C	T	-0.0507	0.00904	0.27545	2.05E-08	35332	TRUE	reported	textfile	0.000889456	31.45244948
12635_9_TRDMT1_TRDMT_filtered	TRDMT1	rs146699208	chr10	16800248	C	A	0.1207	0.019325	0.04656	4.22E-10	35353	TRUE	reported	textfile	0.001102225	39.00775581
12635_9_TRDMT1_TRDMT_filtered	TRDMT1	rs10904881	chr10	17130953	A	C	0.2471	0.008171	0.40794	1.00E-200	35354	TRUE	reported	textfile	0.025215361	914.472186
12635_9_TRDMT1_TRDMT_filtered	TRDMT1	rs398636	chr10	17294958	G	A	-0.0824	0.0081	0.44055	2.63E-24	35350	TRUE	reported	textfile	0.002918942	103.4808086
12635_9_TRDMT1_TRDMT_filtered	TRDMT1	rs2461164	chr10	17836291	A	G	-0.0479	0.008299	0.39464	7.83E-09	35344	TRUE	reported	textfile	0.000941661	33.31155618
12662_82_ECH1_ECH1_filtered	ECH1	rs4802890	chr19	38813762	A	G	0.4475	0.013784	0.08781	1.00E-200	35366	TRUE	reported	textfile	0.028939815	1053.928114
12662_82_ECH1_ECH1_filtered	ECH1	rs10853721	chr19	38821856	G	A	-0.0787	0.011774	0.12994	2.32E-11	35366	TRUE	reported	textfile	0.001261732	44.67626323
12662_82_ECH1_ECH1_filtered	ECH1	rs73544031	chr19	39280627	C	T	0.2006	0.035106	0.01294	1.10E-08	35359	TRUE	reported	textfile	0.000922568	32.64935416
12714_38_AP1G2_AP1G2_filtered	AP1G2	rs7147244	chr14	23407007	A	G	-0.1331	0.021115	0.03757	2.91E-10	35367	TRUE	reported	textfile	0.001122246	39.73281905
12714_38_AP1G2_AP1G2_filtered	AP1G2	rs34015250	chr14	23557284	G	A	-0.2458	0.014639	0.0814	2.88E-63	35361	TRUE	reported	textfile	0.007909837	281.9138232
12714_38_AP1G2_AP1G2_filtered	AP1G2	rs140983547	chr14	23565870	T	C	-0.6016	0.04231	0.01017	7.01E-46	35361	TRUE	reported	textfile	0.005684982	202.1645672
12727_7_PTGFRN_FPRP_filtered	PTGFRN	rs114576333	chr1	116408704	G	A	-0.4816	0.027142	0.02456	1.92E-70	35353	TRUE	reported	textfile	0.008826986	314.8217252
12727_7_PTGFRN_FPRP_filtered	PTGFRN	rs142681685	chr1	116493744	A	G	-0.1786	0.023578	0.03514	3.60E-14	35345	TRUE	reported	textfile	0.001620752	57.37522572
12727_7_PTGFRN_FPRP_filtered	PTGFRN	rs139704902	chr1	116733446	T	G	-0.5339	0.035942	0.01448	6.51E-50	35347	TRUE	reported	textfile	0.006203833	220.6433223
12727_7_PTGFRN_FPRP_filtered	PTGFRN	rs12037202	chr1	116883784	C	T	-0.362	0.011622	0.15911	1.00E-200	35347	TRUE	reported	textfile	0.026714263	970.1319885
12727_7_PTGFRN_FPRP_filtered	PTGFRN	rs12024571	chr1	116907415	T	G	-0.6193	0.024541	0.03056	1.64E-140	35347	TRUE	reported	textfile	0.017697437	636.7853674
12727_7_PTGFRN_FPRP_filtered	PTGFRN	rs75567925	chr1	116981085	A	G	-0.9421	0.031516	0.01827	2.42E-196	35352	TRUE	reported	textfile	0.024653399	893.5261221
12727_7_PTGFRN_FPRP_filtered	PTGFRN	rs113594400	chr1	117199776	T	C	0.1577	0.011489	0.16845	7.03E-43	35354	TRUE	reported	textfile	0.00530093	188.3971631
12727_7_PTGFRN_FPRP_filtered	PTGFRN	rs78896342	chr1	117307190	G	A	-0.2574	0.025523	0.02987	6.44E-24	35355	TRUE	reported	textfile	0.002868503	101.7019022
12727_7_PTGFRN_FPRP_filtered	PTGFRN	rs146375371	chr1	117785504	A	T	0.1621	0.022689	0.03686	9.04E-13	35357	TRUE	reported	textfile	0.001441562	51.0400102
12731_12_PLEKHA7_PKHA7_filtered	PLEKHA7	rs142056137	chr11	16206506	C	A	0.2373	0.039712	0.01143	2.29E-09	35359	TRUE	reported	textfile	0.00100882	35.70486466
12731_12_PLEKHA7_PKHA7_filtered	PLEKHA7	rs433373	chr11	16824023	G	A	0.3801	0.011615	0.13772	1.00E-200	35360	TRUE	reported	textfile	0.029395927	1070.860122
12731_12_PLEKHA7_PKHA7_filtered	PLEKHA7	rs12421951	chr11	17172557	C	T	0.1849	0.016792	0.06174	3.38E-28	35363	TRUE	reported	textfile	0.003416909	121.2395759
12731_12_PLEKHA7_PKHA7_filtered	PLEKHA7	rs148969064	chr11	17664854	G	A	0.2666	0.034538	0.01416	1.17E-14	35363	TRUE	reported	textfile	0.001682076	59.58011773
12764_3_ELMO1_ELMO1_filtered	ELMO1	rs56358455	chr7	37344483	C	T	-0.0628	0.010357	0.17539	1.33E-09	35350	TRUE	reported	textfile	0.001038988	36.7643391
12764_3_ELMO1_ELMO1_filtered	ELMO1	rs7782999	chr7	37407090	T	A	-0.1054	0.010171	0.18282	3.68E-25	35349	TRUE	reported	textfile	0.003028722	107.3814689
12764_3_ELMO1_ELMO1_filtered	ELMO1	rs28628397	chr7	37429286	A	C	-0.0742	0.008907	0.26767	8.03E-17	35350	TRUE	reported	textfile	0.001959313	69.39374632
12812_25_ACYP2_ACYP2_filtered	ACYP2	rs138650079	chr2	53637767	A	G	0.131	0.020121	0.03935	7.48E-11	35335	TRUE	reported	textfile	0.001198168	42.38565384
12812_25_ACYP2_ACYP2_filtered	ACYP2	rs7559380	chr2	54129660	T	A	-0.2198	0.008009	0.44987	8.44E-166	35338	TRUE	reported	textfile	0.020868811	753.1373895
12812_25_ACYP2_ACYP2_filtered	ACYP2	rs74399555	chr2	54575131	G	A	-0.1318	0.023325	0.0302	1.60E-08	35337	TRUE	reported	textfile	0.000902746	31.92735453
12831_21_TESC_TESC_filtered	TESC	rs55700491	chr12	116420853	T	C	-0.0641	0.011621	0.14524	3.48E-08	35365	TRUE	reported	textfile	0.000859571	30.42317218
12831_21_TESC_TESC_filtered	TESC	rs11614628	chr12	116513106	A	G	-0.106	0.010254	0.20185	4.76E-25	35364	TRUE	reported	textfile	0.003012682	106.8564009
12831_21_TESC_TESC_filtered	TESC	rs7972894	chr12	116573319	A	G	-0.0551	0.008276	0.43632	2.78E-11	35365	TRUE	reported	textfile	0.001251828	44.32386999
12831_21_TESC_TESC_filtered	TESC	rs4767461	chr12	116849176	T	C	0.2888	0.009368	0.25389	1.00E-200	35362	TRUE	reported	textfile	0.026172536	950.333525
12831_21_TESC_TESC_filtered	TESC	rs57576794	chr12	116942374	ATT	AT	0.2816	0.011215	0.16765	3.84E-139	35363	TRUE	reported	textfile	0.017516325	630.4377093
12831_21_TESC_TESC_filtered	TESC	rs3862136	chr12	117114151	G	A	-0.1136	0.009715	0.23727	1.38E-31	35363	TRUE	reported	textfile	0.003851643	136.724546
12831_21_TESC_TESC_filtered	TESC	rs61937252	chr12	117576535	G	T	-0.0801	0.012222	0.13185	5.61E-11	35358	TRUE	reported	textfile	0.001213293	42.94928192
12851_5_POLM_DPOLM	POLM	rs139763375	chr7	43152768	T	C	0.2784	0.032214	0.01542	5.52E-18	35345	TRUE	reported	textfile	0.00210865	74.68348541
12851_5_POLM_DPOLM	POLM	rs141574506	chr7	44053918	C	T	-0.1507	0.013676	0.09577	3.09E-28	35347	TRUE	reported	textfile	0.003423469	121.4181878
12851_5_POLM_DPOLM	POLM	rs142059440	chr7	44074256	C	G	0.4602	0.027837	0.02101	2.17E-61	35347	TRUE	reported	textfile	0.007672744	273.2900348
12859_33_ECI2_PECI	ECI2	rs77482745	chr6	3882812	G	A	-0.1925	0.02652	0.02242	3.91E-13	35375	TRUE	reported	textfile	0.001487208	52.68535052
12859_33_ECI2_PECI	ECI2	rs72845845	chr6	3959999	A	T	0.1264	0.015851	0.07023	1.53E-15	35374	TRUE	reported	textfile	0.001794389	63.58523209
12859_33_ECI2_PECI	ECI2	rs675073	chr6	4067285	A	G	0.2691	0.007997	0.4264	1.00E-200	35378	TRUE	reported	textfile	0.031013975	1132.266482
12859_33_ECI2_PECI	ECI2	rs4544959	chr6	4242217	G	A	0.0907	0.008096	0.44045	3.93E-29	35373	TRUE	reported	textfile	0.003535603	125.5015297
12859_33_ECI2_PECI	ECI2	rs115538711	chr6	4400711	T	A	-0.1506	0.025725	0.02557	4.80E-09	35374	TRUE	reported	textfile	0.000967909	34.27004082
13090_17_S100A6_S100A6	S100A6	rs75742937	chr1	152857557	G	A	-0.2088	0.02414	0.02996	5.17E-18	35351	TRUE	reported	textfile	0.002111867	74.81038435
13090_17_S100A6_S100A6	S100A6	rs76418562	chr1	152992823	AAAAAAAAAACGC	AAAAAAAAACGC	-0.2223	0.025964	0.02609	1.11E-17	35353	TRUE	reported	textfile	0.002069235	73.30121187
13090_17_S100A6_S100A6	S100A6	rs113724571	chr1	153484059	T	C	-0.2314	0.033998	0.01467	1.00E-11	35353	TRUE	reported	textfile	0.001308654	46.32286376
13090_17_S100A6_S100A6	S100A6	rs77543908	chr1	153526169	C	G	-0.2968	0.026315	0.02508	1.67E-29	35353	TRUE	reported	textfile	0.003585377	127.2027425
13090_17_S100A6_S100A6	S100A6	rs985242	chr1	153629962	T	C	-0.3367	0.031467	0.01684	1.02E-26	35352	TRUE	reported	textfile	0.003228177	114.485631
13093_6_SECTM1_SECTM1	SECTM1	rs4789763	chr17	82331408	G	A	0.1848	0.008118	0.48038	1.01E-114	35014	TRUE	reported	textfile	0.014584234	518.18046
13093_6_SECTM1_SECTM1	SECTM1	rs4073961	chr17	82386714	A	G	0.0652	0.008131	0.49234	1.07E-15	35013	TRUE	reported	textfile	0.001833079	64.29577877
13093_6_SECTM1_SECTM1	SECTM1	rs180677689	chr17	82556862	T	C	-0.1152	0.020931	0.03917	3.72E-08	35014	TRUE	reported	textfile	0.000864386	30.29006429
13093_6_SECTM1_SECTM1	SECTM1	rs111912737	chr17	82641757	C	G	-0.09	0.015406	0.07741	5.17E-09	35014	TRUE	reported	textfile	0.000973734	34.12561008
13095_51_REG1A_PSP	REG1A	rs146599142	chr2	79002840	A	C	0.3079	0.025886	0.026	1.27E-32	35344	TRUE	reported	textfile	0.003986932	141.4701807
13095_51_REG1A_PSP	REG1A	rs12990312	chr2	79094354	T	C	-0.2122	0.013118	0.1099	7.48E-59	35344	TRUE	reported	textfile	0.007349137	261.6561398
13095_51_REG1A_PSP	REG1A	rs76841471	chr2	79103043	G	T	0.527	0.016382	0.06852	1.00E-200	35343	TRUE	reported	textfile	0.028447891	1034.815227
13095_51_REG1A_PSP	REG1A	rs12999504	chr2	79126971	G	T	-0.2625	0.022431	0.03698	1.23E-31	35344	TRUE	reported	textfile	0.003859812	136.9420323
13095_51_REG1A_PSP	REG1A	rs1540544	chr2	79398681	T	G	-0.0463	0.008399	0.44587	3.54E-08	35338	TRUE	reported	textfile	0.000859195	30.38660912
13095_51_REG1A_PSP	REG1A	rs116553900	chr2	79934615	T	G	0.3376	0.031045	0.01721	1.52E-27	35342	TRUE	reported	textfile	0.003334876	118.2488621
13102_1_FAM3D_FAM3D	FAM3D	rs1444188	chr3	58580576	G	A	0.0969	0.01031	0.17667	5.55E-21	35347	TRUE	reported	textfile	0.002492836	88.3294751
13102_1_FAM3D_FAM3D	FAM3D	rs12493131	chr3	58664251	G	T	0.4529	0.015112	0.07473	2.47E-197	35351	TRUE	reported	textfile	0.024777794	898.1237487
13102_1_FAM3D_FAM3D	FAM3D	rs12638242	chr3	59254770	C	A	-0.0461	0.00786	0.47287	4.48E-09	35351	TRUE	reported	textfile	0.000972149	34.39792043
13114_50_LUM_Lumican	LUM	rs12309747	chr12	90623295	T	C	-0.2618	0.027205	0.02457	6.37E-22	35349	TRUE	reported	textfile	0.002612934	92.60133578
13114_50_LUM_Lumican	LUM	rs142086573	chr12	90914869	T	C	0.2938	0.031319	0.01868	6.54E-21	35350	TRUE	reported	textfile	0.002483239	87.99606209
13114_50_LUM_Lumican	LUM	rs73210679	chr12	90955306	A	G	-0.154	0.025387	0.0293	1.31E-09	35350	TRUE	reported	textfile	0.001039866	36.79544875
13114_50_LUM_Lumican	LUM	rs76912709	chr12	90966388	A	T	0.134	0.016371	0.07001	2.71E-16	35350	TRUE	reported	textfile	0.001891679	66.99379931
13114_50_LUM_Lumican	LUM	rs77751442	chr12	91091238	T	G	-0.3746	0.03054	0.01888	1.38E-34	35349	TRUE	reported	textfile	0.004238145	150.4433197
13114_50_LUM_Lumican	LUM	rs146369172	chr12	91105996	T	C	-0.2389	0.02575	0.02545	1.73E-20	35349	TRUE	reported	textfile	0.002429095	86.07028881
13114_50_LUM_Lumican	LUM	rs1803343	chr12	91146007	C	T	-0.6899	0.032476	0.01752	3.78E-100	35349	TRUE	reported	textfile	0.012605521	451.2556493
13116_25_CD177_CD177	CD177	rs34137659	chr19	42611090	A	G	-0.3499	0.011375	0.17684	1.00E-200	35359	TRUE	reported	textfile	0.026062507	946.1511221
13116_25_CD177_CD177	CD177	rs62113069	chr19	42825158	T	C	-0.2948	0.014486	0.1008	4.64E-92	35357	TRUE	reported	textfile	0.011577775	414.1268888
13116_25_CD177_CD177	CD177	rs138605473	chr19	42851501	T	G	1.1741	0.017378	0.02091	1.00E-200	35357	TRUE	reported	textfile	0.114340938	4564.424453
13116_25_CD177_CD177	CD177	rs148667879	chr19	43168274	A	G	0.4437	0.029395	0.02353	1.76E-51	35356	TRUE	reported	textfile	0.006402935	227.828138
13116_25_CD177_CD177	CD177	rs61995939	chr19	43205573	G	A	0.1458	0.016123	0.08166	1.53E-19	35355	TRUE	reported	textfile	0.002307646	81.77089885
13116_25_CD177_CD177	CD177	rs77043841	chr19	43244689	T	C	0.3038	0.008588	0.42845	1.00E-200	35356	TRUE	reported	textfile	0.034183989	1251.315718
13116_25_CD177_CD177	CD177	rs112278379	chr19	43427909	G	T	-0.6317	0.035016	0.0158	9.38E-73	35353	TRUE	reported	textfile	0.009121845	325.4348937
13116_25_CD177_CD177	CD177	rs34577669	chr19	43487930	G	A	0.2224	0.00915	0.35489	1.71E-130	35359	TRUE	reported	textfile	0.01643354	590.7487511
13116_25_CD177_CD177	CD177	rs11668974	chr19	44156638	A	G	-0.239	0.020923	0.04573	3.22E-30	35361	TRUE	reported	textfile	0.003676409	130.4738049
13118_5_SMOC1_SMOC1	SMOC1	rs74277751	chr14	69820747	TTAA	T	-0.0889	0.008837	0.32131	8.26E-24	35348	TRUE	reported	textfile	0.002854877	101.197373
13118_5_SMOC1_SMOC1	SMOC1	rs1958078	chr14	69888141	C	A	0.2457	0.012014	0.13277	5.87E-93	35348	TRUE	reported	textfile	0.011693962	418.2254764
13118_5_SMOC1_SMOC1	SMOC1	rs227418	chr14	69992995	T	C	0.0838	0.010392	0.19361	7.37E-16	35351	TRUE	reported	textfile	0.001836073	65.02272857
13119_26_SERPINA10_protein_Z_inhibitor	SERPINA10	rs10144067	chr14	93418852	T	C	-0.0511	0.008344	0.38275	9.13E-10	35360	TRUE	reported	textfile	0.001059548	37.50322751
13119_26_SERPINA10_protein_Z_inhibitor	SERPINA10	rs11621100	chr14	93627843	A	G	0.2396	0.02323	0.03299	6.07E-25	35360	TRUE	reported	textfile	0.002999565	106.3777115
13119_26_SERPINA10_protein_Z_inhibitor	SERPINA10	rs10139196	chr14	93731207	T	A	0.1323	0.021924	0.03649	1.59E-09	35359	TRUE	reported	textfile	0.001028805	36.41292243
13119_26_SERPINA10_protein_Z_inhibitor	SERPINA10	rs117955282	chr14	93996168	T	C	-0.1285	0.019658	0.04616	6.29E-11	35361	TRUE	reported	textfile	0.00120692	42.72706189
13119_26_SERPINA10_protein_Z_inhibitor	SERPINA10	rs34258981	chr14	94116280	T	A	-0.253	0.008115	0.49061	1.00E-200	35362	TRUE	reported	textfile	0.026751667	971.9399435
13119_26_SERPINA10_protein_Z_inhibitor	SERPINA10	rs45505795	chr14	94290606	C	G	-0.457	0.027261	0.02193	4.50E-63	35363	TRUE	reported	textfile	0.00788428	281.0116156
13119_26_SERPINA10_protein_Z_inhibitor	SERPINA10	rs150331426	chr14	94297718	G	A	0.7321	0.022856	0.03221	1.00E-200	35363	TRUE	reported	textfile	0.028194892	1025.925433
13119_26_SERPINA10_protein_Z_inhibitor	SERPINA10	rs138179301	chr14	94370376	T	C	-0.1763	0.011626	0.1661	6.06E-52	35361	TRUE	reported	textfile	0.006461068	229.9425923
13119_26_SERPINA10_protein_Z_inhibitor	SERPINA10	rs76483535	chr14	94402826	A	G	-0.1266	0.021866	0.03805	7.05E-09	35363	TRUE	reported	textfile	0.00094704	33.52001166
13119_26_SERPINA10_protein_Z_inhibitor	SERPINA10	rs76605570	chr14	94427345	CCCCCT	CCCCCC	0.246	0.029933	0.01898	2.06E-16	35362	TRUE	reported	textfile	0.001906357	67.53752781
13119_26_SERPINA10_protein_Z_inhibitor	SERPINA10	rs116094872	chr14	94499381	G	A	0.4272	0.031586	0.01676	1.12E-41	35363	TRUE	reported	textfile	0.005146161	182.9147228
13119_26_SERPINA10_protein_Z_inhibitor	SERPINA10	rs144634898	chr14	94779298	A	G	0.3321	0.030387	0.01827	8.36E-28	35360	TRUE	reported	textfile	0.003366552	119.4366283
13119_26_SERPINA10_protein_Z_inhibitor	SERPINA10	rs12436634	chr14	95005209	C	T	-0.2151	0.028104	0.0222	1.95E-14	35357	TRUE	reported	textfile	0.001654056	58.57603624
13122_19_FLRT2_FLRT2	FLRT2	rs1667515	chr14	85227560	A	G	-0.0816	0.008767	0.32767	1.31E-20	35349	TRUE	reported	textfile	0.002444771	86.62709123
13122_19_FLRT2_FLRT2	FLRT2	rs36101989	chr14	85343485	T	G	-0.2728	0.009053	0.28128	1.79E-199	35348	TRUE	reported	textfile	0.025045134	907.9859283
13122_19_FLRT2_FLRT2	FLRT2	rs2747001	chr14	85606802	G	T	0.1683	0.01128	0.15836	2.42E-50	35346	TRUE	reported	textfile	0.006258685	222.6001528
13122_19_FLRT2_FLRT2	FLRT2	rs10689689	chr14	85810171	CTCA	CTC	-0.0997	0.016618	0.06602	1.98E-09	35343	TRUE	reported	textfile	0.00101739	35.99218651
13122_19_FLRT2_FLRT2	FLRT2	rs12881315	chr14	85831960	ATTG	ATCG	-0.061	0.008259	0.41428	1.52E-13	35342	TRUE	reported	textfile	0.001541146	54.54816687
13123_3_FLRT3_FLRT3	FLRT3	rs6042044	chr20	13359779	G	A	-0.106	0.013017	0.1094	3.86E-16	35371	TRUE	reported	textfile	0.001871239	66.30791371
13123_3_FLRT3_FLRT3	FLRT3	rs56265150	chr20	13843720	A	G	0.3996	0.012937	0.10583	1.00E-200	35370	TRUE	reported	textfile	0.026265714	954.0238785
13123_3_FLRT3_FLRT3	FLRT3	rs117932517	chr20	13980957	C	T	-0.353	0.019602	0.04566	1.66E-72	35372	TRUE	reported	textfile	0.00908501	324.2829271
13123_3_FLRT3_FLRT3	FLRT3	rs4302276	chr20	14272289	G	T	0.0746	0.009429	0.2361	2.53E-15	35371	TRUE	reported	textfile	0.001766571	62.59243201
13123_3_FLRT3_FLRT3	FLRT3	rs11698358	chr20	14514465	G	A	0.6635	0.010124	0.07786	1.00E-200	35369	TRUE	reported	textfile	0.108287795	4294.899668
13123_3_FLRT3_FLRT3	FLRT3	rs142322639	chr20	14545314	G	C	-0.6338	0.027931	0.0214	5.39E-114	35369	TRUE	reported	textfile	0.014349334	514.8810896
13123_3_FLRT3_FLRT3	FLRT3	rs144808273	chr20	14553838	G	A	-0.4882	0.023867	0.02781	5.40E-93	35369	TRUE	reported	textfile	0.011691484	418.3842482
13123_3_FLRT3_FLRT3	FLRT3	rs149148521	chr20	14576510	T	A	-0.631	0.027711	0.02036	9.02E-115	35369	TRUE	reported	textfile	0.01444811	518.4773195
13123_3_FLRT3_FLRT3	FLRT3	rs145650062	chr20	14660002	T	G	-0.3359	0.024958	0.02637	2.74E-41	35369	TRUE	reported	textfile	0.005095176	181.1239531
13123_3_FLRT3_FLRT3	FLRT3	rs138337674	chr20	14702710	G	T	-0.5713	0.017945	0.05276	1.00E-200	35369	TRUE	reported	textfile	0.027857907	1013.484157
13123_3_FLRT3_FLRT3	FLRT3	rs117333363	chr20	14917184	G	C	0.2814	0.040524	0.01008	3.81E-12	35369	TRUE	reported	textfile	0.001361473	48.21686995
13123_3_FLRT3_FLRT3	FLRT3	rs12480498	chr20	15246370	A	G	-0.4123	0.035944	0.01246	1.85E-30	35370	TRUE	reported	textfile	0.003706178	131.5677054
13124_20_ISLR2_ISLR2	ISLR2	rs12898770	chr15	73738053	G	A	-0.0676	0.010932	0.17052	6.26E-10	35350	TRUE	reported	textfile	0.001080526	38.23574654
13124_20_ISLR2_ISLR2	ISLR2	rs78619960	chr15	73913439	A	T	-0.1263	0.022508	0.03299	2.01E-08	35349	TRUE	reported	textfile	0.000889957	31.48533479
13124_20_ISLR2_ISLR2	ISLR2	rs923118	chr15	74173930	T	G	0.2143	0.009585	0.23863	1.04E-110	35350	TRUE	reported	textfile	0.013943522	499.8452114
13124_20_ISLR2_ISLR2	ISLR2	rs874712	chr15	74314916	G	A	-0.142	0.013332	0.10657	1.73E-26	35351	TRUE	reported	textfile	0.003198843	113.4387697
13125_45_VTN_Vitronectin	VTN	rs1382046	chr17	27435689	G	A	-0.1204	0.008774	0.48489	7.50E-43	35349	TRUE	reported	textfile	0.005298748	188.2925518
13125_45_VTN_Vitronectin	VTN	rs28999409	chr17	27771612	A	G	-0.536	0.034128	0.01692	1.39E-55	35349	TRUE	reported	textfile	0.006929642	246.6512556
13125_45_VTN_Vitronectin	VTN	rs8082174	chr17	27935494	C	T	-0.3805	0.011828	0.1625	1.00E-200	35350	TRUE	reported	textfile	0.028442374	1034.813578
13125_45_VTN_Vitronectin	VTN	rs72847293	chr17	27958424	T	A	-0.612	0.033222	0.01752	8.87E-76	35351	TRUE	reported	textfile	0.009508247	339.3334912
13125_45_VTN_Vitronectin	VTN	rs7219736	chr17	27963618	A	G	0.5958	0.019561	0.05117	1.00E-200	35351	TRUE	reported	textfile	0.025572129	927.6717267
13125_45_VTN_Vitronectin	VTN	rs117703964	chr17	28104554	A	G	-0.2476	0.027237	0.02752	9.84E-20	35351	TRUE	reported	textfile	0.002332206	82.63388434
13125_45_VTN_Vitronectin	VTN	rs116963549	chr17	28296989	G	A	0.6527	0.022371	0.03942	3.93E-187	35351	TRUE	reported	textfile	0.023513695	851.2004777
13125_45_VTN_Vitronectin	VTN	rs117581744	chr17	28385712	T	C	0.6238	0.034465	0.01622	3.21E-73	35351	TRUE	reported	textfile	0.009181771	327.5741359
13125_45_VTN_Vitronectin	VTN	rs112266449	chr17	28421309	C	A	0.5001	0.005992	0.18438	1.00E-200	35351	TRUE	reported	textfile	0.16461046	6965.391452
13125_45_VTN_Vitronectin	VTN	rs117860970	chr17	28476886	A	G	-0.3938	0.041763	0.01092	4.13E-21	35352	TRUE	reported	textfile	0.002508783	88.90853963
13125_45_VTN_Vitronectin	VTN	rs117974225	chr17	28589773	A	G	0.6453	0.030526	0.02065	3.45E-99	35350	TRUE	reported	textfile	0.01248356	446.8471153
13126_52_DSC2_DSC2	DSC2	rs1658125	chr18	31100408	G	A	-0.2078	0.010961	0.16593	3.75E-80	35339	TRUE	reported	textfile	0.010067969	359.3901347
13126_52_DSC2_DSC2	DSC2	rs11664471	chr18	31183908	C	A	-0.0616	0.008504	0.39111	4.36E-13	35339	TRUE	reported	textfile	0.001482574	52.46749645
13126_52_DSC2_DSC2	DSC2	rs117031963	chr18	31294391	T	G	0.1984	0.03544	0.01324	2.17E-08	35341	TRUE	reported	textfile	0.000885997	31.33800396
13132_14_SEMA5A_SEM5A	SEMA5A	rs11740334	chr5	8065019	T	C	-0.1576	0.023536	0.03517	2.14E-11	35365	TRUE	reported	textfile	0.001266261	44.83555542
13132_14_SEMA5A_SEM5A	SEMA5A	rs57582942	chr5	8087673	T	C	0.0502	0.008938	0.4151	1.95E-08	35360	TRUE	reported	textfile	0.000891307	31.54293992
13132_14_SEMA5A_SEM5A	SEMA5A	rs75782831	chr5	8130069	G	T	0.1337	0.016947	0.07097	3.04E-15	35368	TRUE	reported	textfile	0.001756722	62.23756549
13132_14_SEMA5A_SEM5A	SEMA5A	rs7734982	chr5	8890126	G	T	-0.0615	0.00927	0.3345	3.27E-11	35369	TRUE	reported	textfile	0.001242876	44.01150347
13132_14_SEMA5A_SEM5A	SEMA5A	rs148516956	chr5	9181112	A	G	0.2901	0.028123	0.02508	6.01E-25	35369	TRUE	reported	textfile	0.002999472	106.4014644
13132_14_SEMA5A_SEM5A	SEMA5A	rs1805936	chr5	9267415	G	A	0.1886	0.010055	0.25324	1.68E-78	35370	TRUE	reported	textfile	0.009848853	351.7990554
13132_14_SEMA5A_SEM5A	SEMA5A	rs116346391	chr5	9511084	A	T	1.3483	0.039126	0.01266	1.00E-200	35369	TRUE	reported	textfile	0.032484582	1187.456227
13132_14_SEMA5A_SEM5A	SEMA5A	rs3798064	chr5	9519866	G	A	0.1176	0.017861	0.06395	4.58E-11	35369	TRUE	reported	textfile	0.001224189	43.34894616
13132_14_SEMA5A_SEM5A	SEMA5A	rs72729191	chr5	9536241	C	T	1.3935	0.009669	0.08752	1.00E-200	35371	TRUE	reported	textfile	0.369969038	20769.51085
13132_14_SEMA5A_SEM5A	SEMA5A	rs194089	chr5	9610990	A	G	0.1382	0.011329	0.17445	3.16E-34	35362	TRUE	reported	textfile	0.004190563	148.8018631
13242_134_SHANK3_SHAN3	SHANK3	rs139948926	chr22	50173110	ATGGTCTTGATCTC	ATGGTCTCGATCTC	-0.1114	0.014386	0.091	9.66E-15	35326	TRUE	reported	textfile	0.001694569	59.96056013
13242_134_SHANK3_SHAN3	SHANK3	rs5771045	chr22	50470752	T	C	-0.0868	0.008585	0.37394	4.98E-24	35327	TRUE	reported	textfile	0.002885341	102.2196203
13242_134_SHANK3_SHAN3	SHANK3	rs3213442	chr22	50597509	C	G	0.1567	0.01143	0.15728	8.94E-43	35334	TRUE	reported	textfile	0.005291133	187.9407472
13242_134_SHANK3_SHAN3	SHANK3	rs9616896	chr22	50641766	C	T	0.3684	0.007981	0.24251	1.00E-200	35328	TRUE	reported	textfile	0.056881598	2130.590736
13242_134_SHANK3_SHAN3	SHANK3	rs28689705	chr22	50715412	T	G	0.2035	0.009676	0.24482	3.32E-98	35324	TRUE	reported	textfile	0.012366957	442.295497
13242_134_SHANK3_SHAN3	SHANK3	rs11705273	chr22	50756446	C	T	-0.1788	0.018327	0.05587	1.74E-22	35271	TRUE	reported	textfile	0.002691312	95.17604247
13381_49_B4GALT1_B4GT1	B4GALT1	rs78104081	chr9	32705606	T	G	0.1192	0.020302	0.04307	4.33E-09	35342	TRUE	reported	textfile	0.000974452	34.47071459
13381_49_B4GALT1_B4GT1	B4GALT1	rs7019909	chr9	33113324	T	C	0.2948	0.01396	0.09232	5.43E-99	35340	TRUE	reported	textfile	0.012461537	445.922661
13381_49_B4GALT1_B4GT1	B4GALT1	rs34007720	chr9	33830175	TTTG	TG	0.1964	0.035256	0.01422	2.54E-08	35338	TRUE	reported	textfile	0.000877392	31.03075281
13388_57_PCSK1_NEC1	PCSK1	rs2548651	chr5	95446949	TTAA	TTTA	-0.2401	0.015994	0.06985	6.10E-51	35338	TRUE	reported	textfile	0.006336762	225.3437704
13388_57_PCSK1_NEC1	PCSK1	rs35703665	chr5	95828850	A	G	-0.2069	0.02752	0.02255	5.56E-14	35343	TRUE	reported	textfile	0.001596712	56.51966064
13388_57_PCSK1_NEC1	PCSK1	rs76239650	chr5	96022520	A	C	-0.4909	0.009712	0.10806	1.00E-200	35342	TRUE	reported	textfile	0.067416373	2554.724891
13388_57_PCSK1_NEC1	PCSK1	rs6232	chr5	96416081	C	T	-0.6235	0.010783	0.08679	1.00E-200	35342	TRUE	reported	textfile	0.086426346	3343.252114
13388_57_PCSK1_NEC1	PCSK1	rs3811952	chr5	96430678	G	C	0.2778	0.034661	0.01511	1.10E-15	35342	TRUE	reported	textfile	0.001814273	64.23292939
13388_57_PCSK1_NEC1	PCSK1	rs72772040	chr5	96617136	C	T	0.2321	0.016803	0.06384	2.13E-43	35343	TRUE	reported	textfile	0.005369514	190.7884367
13388_57_PCSK1_NEC1	PCSK1	rs27373	chr5	96771318	T	C	-0.2698	0.019053	0.04944	1.61E-45	35343	TRUE	reported	textfile	0.005641528	200.5084035
13388_57_PCSK1_NEC1	PCSK1	rs17629822	chr5	97160733	T	C	-0.2364	0.028161	0.02179	4.67E-17	35335	TRUE	reported	textfile	0.001990345	70.46512343
13397_88_DEFB4A_HBD_2	DEFB4A	rs77526579	chr8	7397595	C	T	-0.0734	0.008369	0.4596	1.78E-18	35347	TRUE	reported	textfile	0.002171443	76.91665874
13397_88_DEFB4A_HBD_2	DEFB4A	rs4840306	chr8	7877034	G	A	-0.2069	0.008526	0.47204	4.42E-130	35338	TRUE	reported	textfile	0.016391201	588.8514442
13397_88_DEFB4A_HBD_2	DEFB4A	rs117797877	chr8	8307070	T	C	0.2677	0.024186	0.03061	1.78E-28	35384	TRUE	reported	textfile	0.00345033	122.5022589
13405_61_SPINK2_ISK2	SPINK2	rs35535963	chr4	56764158	G	C	0.1748	0.009317	0.27006	1.55E-78	35346	TRUE	reported	textfile	0.009860227	351.9703589
13405_61_SPINK2_ISK2	SPINK2	rs56215858	chr4	56792250	T	C	0.1049	0.012973	0.11209	6.18E-16	35350	TRUE	reported	textfile	0.001846198	65.38009818
13405_61_SPINK2_ISK2	SPINK2	rs34393987	chr4	56821191	T	C	0.8067	0.025276	0.02605	1.00E-200	35350	TRUE	reported	textfile	0.028007912	1018.551162
13405_61_SPINK2_ISK2	SPINK2	rs137942837	chr4	56823401	AAAAAAAAAAAAAAAAGTGC	AAAAAAAAAAAAAAGTGC	0.801	0.025325	0.0263	1.00E-200	35349	TRUE	reported	textfile	0.027521309	1000.325988
13416_8_TMEM132D_T132D	TMEM132D	rs7309864	chr12	129146206	G	A	0.0633	0.00839	0.49164	4.55E-14	35379	TRUE	reported	textfile	0.001606348	56.91922087
13416_8_TMEM132D_T132D	TMEM132D	rs74322448	chr12	129251681	T	C	-0.2334	0.022742	0.03694	1.03E-24	35377	TRUE	reported	textfile	0.002968467	105.3221801
13416_8_TMEM132D_T132D	TMEM132D	rs189863837	chr12	129450796	A	G	0.2536	0.017945	0.05536	2.42E-45	35377	TRUE	reported	textfile	0.005613655	199.7041179
13416_8_TMEM132D_T132D	TMEM132D	rs55655444	chr12	129595204	C	T	0.5175	0.01421	0.09378	1.00E-200	35378	TRUE	reported	textfile	0.036133992	1326.196874
13416_8_TMEM132D_T132D	TMEM132D	rs10847943	chr12	129772054	G	A	0.0789	0.013243	0.1165	2.56E-09	35375	TRUE	reported	textfile	0.001002419	35.49414293
13416_8_TMEM132D_T132D	TMEM132D	rs140561329	chr12	129897058	A	G	0.1251	0.021997	0.03934	1.29E-08	35365	TRUE	reported	textfile	0.000913728	32.34172264
13463_1_PXDN_PXDN	PXDN	rs77946397	chr2	1396225	T	C	-0.1441	0.024951	0.0278	7.68E-09	35299	TRUE	reported	textfile	0.000944016	33.35242697
13463_1_PXDN_PXDN	PXDN	rs111613941	chr2	1679088	ATGTGTGTGTGTGTGTGTGTGTGTGTGTGTGTG	ATGTGTGTGTGTGTGTGTGTGTGTGTG	0.1056	0.012802	0.11706	1.60E-16	35293	TRUE	reported	textfile	0.001924186	68.03737966
13463_1_PXDN_PXDN	PXDN	rs73182757	chr2	1744125	G	A	0.1467	0.009093	0.28172	1.47E-58	35298	TRUE	reported	textfile	0.007319899	260.2682773
13463_1_PXDN_PXDN	PXDN	rs12621293	chr2	1897460	GTTTGTTTG	TTTTGTTTG	0.0792	0.011928	0.13657	3.15E-11	35298	TRUE	reported	textfile	0.001247449	44.08496439
13488_3_ARFIP1_ARFP1	ARFIP1	rs77450465	chr4	152485987	A	G	-0.0814	0.012618	0.11819	1.11E-10	35368	TRUE	reported	textfile	0.001175294	41.61435851
13488_3_ARFIP1_ARFP1	ARFIP1	rs56730233	chr4	152712026	TGTGTGTGTGTGTGCGCGCGCA	TGTGTGTGTGTGTGTGCGCGCA	0.1842	0.030598	0.01839	1.75E-09	35307	TRUE	reported	textfile	0.001025385	36.23836287
13488_3_ARFIP1_ARFP1	ARFIP1	rs4619875	chr4	152779978	T	C	0.2215	0.008385	0.37238	8.57E-154	35371	TRUE	reported	textfile	0.019346813	697.7771925
13534_20_MYOM2_MYOM2	MYOM2	rs73184720	chr8	1973246	T	C	-0.1513	0.025454	0.0266	2.78E-09	35277	TRUE	reported	textfile	0.001000551	35.32979796
13534_20_MYOM2_MYOM2	MYOM2	rs79012673	chr8	2073762	C	G	0.1239	0.022552	0.03421	3.93E-08	35280	TRUE	reported	textfile	0.000854816	30.18198969
13534_20_MYOM2_MYOM2	MYOM2	rs74455617	chr8	2164884	T	C	-0.2778	0.032461	0.01605	1.15E-17	35283	TRUE	reported	textfile	0.002071451	73.23455973
13552_7_SWAP70_SWP70	SWAP70	rs149150635	chr11	9086650	G	C	0.2498	0.019177	0.04621	8.68E-39	35365	TRUE	reported	textfile	0.004774976	169.6676209
13552_7_SWAP70_SWP70	SWAP70	rs145203474	chr11	9486929	G	A	0.1498	0.026865	0.02289	2.46E-08	35368	TRUE	reported	textfile	0.00087833	31.09033328
13552_7_SWAP70_SWP70	SWAP70	rs148133668	chr11	9565421	A	G	-0.1924	0.022356	0.03373	7.55E-18	35367	TRUE	reported	textfile	0.00208985	74.06233046
13552_7_SWAP70_SWP70	SWAP70	rs74736715	chr11	9601256	C	A	0.5615	0.018498	0.04813	1.00E-200	35368	TRUE	reported	textfile	0.025390435	921.3516367
13552_7_SWAP70_SWP70	SWAP70	rs7948799	chr11	9645435	TTTTTTGTTG	TTTGTTGTTG	0.2447	0.007949	0.48264	1.00E-200	35367	TRUE	reported	textfile	0.026095235	947.5854525
13552_7_SWAP70_SWP70	SWAP70	rs148650635	chr11	9701651	C	T	0.2472	0.03688	0.01255	2.04E-11	35368	TRUE	reported	textfile	0.001268683	44.92525478
13552_7_SWAP70_SWP70	SWAP70	rs2252446	chr11	9710684	ATTTTTTTTTTTTTG	ATTTTTTTTTTTTTT	-0.3112	0.00842	0.32917	1.00E-200	35368	TRUE	reported	textfile	0.037186612	1365.936261
13552_7_SWAP70_SWP70	SWAP70	rs117295257	chr11	9817559	C	T	0.2144	0.028894	0.01981	1.17E-13	35368	TRUE	reported	textfile	0.001554348	55.0566352
13552_7_SWAP70_SWP70	SWAP70	rs4910079	chr11	9916606	TT	TC	-0.1946	0.008341	0.35776	2.17E-120	35365	TRUE	reported	textfile	0.015158015	544.2831231
13552_7_SWAP70_SWP70	SWAP70	rs11607830	chr11	10167623	C	T	-0.174	0.01959	0.04349	6.56E-19	35367	TRUE	reported	textfile	0.002225685	78.88693171
13552_7_SWAP70_SWP70	SWAP70	rs75964416	chr11	10413989	A	G	0.2675	0.022338	0.03282	4.80E-33	35369	TRUE	reported	textfile	0.004038117	143.3951428
13666_222_CA10_Carbonic_Anhydrase_X	CA10	rs2106331	chr17	51660546	A	G	-0.0889	0.008999	0.31975	5.15E-23	35362	TRUE	reported	textfile	0.002752208	97.58666017
13666_222_CA10_Carbonic_Anhydrase_X	CA10	rs1263963	chr17	51701707	G	A	-0.0605	0.008722	0.37085	4.01E-12	35362	TRUE	reported	textfile	0.001358787	48.11206762
13666_222_CA10_Carbonic_Anhydrase_X	CA10	rs2938140	chr17	52099141	T	C	-0.1423	0.008394	0.46038	1.85E-64	35360	TRUE	reported	textfile	0.008062025	287.3738892
13666_222_CA10_Carbonic_Anhydrase_X	CA10	rs117399000	chr17	52136371	A	G	-0.5585	0.025551	0.02683	6.55E-106	35360	TRUE	reported	textfile	0.013331819	477.7558198
13669_6_FGFR3_FGFR_3	FGFR3	rs112869746	chr4	1244442	T	C	-0.1576	0.028295	0.0213	2.55E-08	35278	TRUE	reported	textfile	0.000878633	31.02190102
13669_6_FGFR3_FGFR_3	FGFR3	rs2403274	chr4	1752788	G	C	-0.1729	0.009303	0.25262	4.25E-77	35272	TRUE	reported	textfile	0.009697985	345.3976023
13669_6_FGFR3_FGFR_3	FGFR3	rs3135835	chr4	1794453	A	G	-0.121	0.009809	0.21855	5.80E-35	35274	TRUE	reported	textfile	0.004295336	152.1586501
13669_6_FGFR3_FGFR_3	FGFR3	rs114889926	chr4	2427976	T	G	0.1684	0.024157	0.02846	3.14E-12	35281	TRUE	reported	textfile	0.001375497	48.59298252
13671_40_ELANE_Elastase	ELANE	rs351970	chr19	792199	C	T	-0.1295	0.008794	0.40789	4.35E-49	35308	TRUE	reported	textfile	0.006104278	216.8413055
13671_40_ELANE_Elastase	ELANE	rs10409474	chr19	850733	G	C	0.4542	0.01245	0.13906	1.00E-200	35317	TRUE	reported	textfile	0.036316676	1330.855679
13671_40_ELANE_Elastase	ELANE	rs17216649	chr19	855966	A	C	-0.3033	0.010256	0.22604	3.21E-192	35314	TRUE	reported	textfile	0.024166709	874.5088309
13671_40_ELANE_Elastase	ELANE	rs78914045	chr19	1008646	A	C	0.2812	0.022916	0.03848	1.30E-34	35321	TRUE	reported	textfile	0.00424495	150.5665203
13671_40_ELANE_Elastase	ELANE	rs186642113	chr19	1050344	A	G	0.2097	0.034033	0.01741	7.20E-10	35322	TRUE	reported	textfile	0.001073704	37.96398579
13671_40_ELANE_Elastase	ELANE	rs141548740	chr19	1335789	G	A	0.128	0.018551	0.05881	5.21E-12	35315	TRUE	reported	textfile	0.001346297	47.60589038
13676_46_INHBB_Inhibin_bB_chain	INHBB	rs17608972	chr2	119673087	A	G	0.0944	0.015375	0.07992	8.27E-10	35361	TRUE	reported	textfile	0.001064943	37.69547112
13676_46_INHBB_Inhibin_bB_chain	INHBB	rs1880544	chr2	120465218	C	T	-0.1198	0.011955	0.14217	1.23E-23	35357	TRUE	reported	textfile	0.002832092	100.4129921
13676_46_INHBB_Inhibin_bB_chain	INHBB	rs28416518	chr2	120544823	T	C	-0.109	0.016985	0.06424	1.39E-10	35358	TRUE	reported	textfile	0.001163399	41.18104161
13676_46_INHBB_Inhibin_bB_chain	INHBB	rs2311597	chr2	120548195	G	A	-0.2705	0.00836	0.42374	1.00E-200	35358	TRUE	reported	textfile	0.028758197	1046.881241
13686_2_IL5RA_IL_5_Ra	IL5RA	rs60095187	chr3	2878782	T	A	0.0707	0.01022	0.25088	4.59E-12	35372	TRUE	reported	textfile	0.001351109	47.85336468
13686_2_IL5RA_IL_5_Ra	IL5RA	rs1391927	chr3	3010718	A	C	-0.0796	0.008848	0.47891	2.34E-19	35370	TRUE	reported	textfile	0.002283012	80.93033715
13686_2_IL5RA_IL_5_Ra	IL5RA	rs340829	chr3	3066558	G	T	0.1924	0.008758	0.4698	5.90E-107	35368	TRUE	reported	textfile	0.013461816	482.5870842
13686_2_IL5RA_IL_5_Ra	IL5RA	rs7635810	chr3	3095016	T	C	0.2918	0.009023	0.37746	1.00E-200	35366	TRUE	reported	textfile	0.028722745	1045.789073
13686_2_IL5RA_IL_5_Ra	IL5RA	rs6766682	chr3	3103052	C	T	-0.2858	0.031443	0.02048	9.97E-20	35369	TRUE	reported	textfile	0.002330453	82.61367444
13686_2_IL5RA_IL_5_Ra	IL5RA	rs9831674	chr3	3117289	A	G	-0.2704	0.010944	0.19935	8.75E-135	35369	TRUE	reported	textfile	0.016967056	610.4310935
13700_10_ANXA2_annexin_II	ANXA2	rs77538017	chr15	59440475	T	C	0.2731	0.018982	0.05162	6.23E-47	35371	TRUE	reported	textfile	0.005818057	206.9831085
13700_10_ANXA2_annexin_II	ANXA2	rs1912261	chr15	60288487	CTCGA	TTCGA	-0.1638	0.015668	0.07672	1.40E-25	35370	TRUE	reported	textfile	0.003080532	109.2889142
13700_10_ANXA2_annexin_II	ANXA2	rs3743268	chr15	60385961	A	G	-0.33	0.006643	0.36954	1.00E-200	35366	TRUE	reported	textfile	0.065225903	2467.600299
13700_10_ANXA2_annexin_II	ANXA2	rs79120050	chr15	60438051	T	C	-0.2051	0.01195	0.14398	5.00E-66	35368	TRUE	reported	textfile	0.008260053	294.5580871
13700_10_ANXA2_annexin_II	ANXA2	rs103947	chr15	60619685	C	T	-0.0905	0.008581	0.38773	5.25E-26	35370	TRUE	reported	textfile	0.003134893	111.2235612
13717_15_FCN2_FCN2	FCN2	rs35027349	chr9	134438007	T	C	-0.2974	0.041994	0.01151	1.42E-12	35355	TRUE	reported	textfile	0.001416579	50.1513782
13717_15_FCN2_FCN2	FCN2	rs11103428	chr9	134613681	T	A	-0.2814	0.032513	0.01836	4.93E-18	35338	TRUE	reported	textfile	0.002115303	74.90477744
13717_15_FCN2_FCN2	FCN2	rs117676361	chr9	134809558	A	T	0.2299	0.025895	0.03125	6.79E-19	35338	TRUE	reported	textfile	0.002225546	78.81729606
13717_15_FCN2_FCN2	FCN2	rs11103545	chr9	134848134	T	G	-0.3087	0.009661	0.28701	1.00E-200	35340	TRUE	reported	textfile	0.028079746	1020.9501
13717_15_FCN2_FCN2	FCN2	rs183486037	chr9	134850332	CGAGTGTGAGATCACACCTCCCAGTGAGTG	CGAGTGTGAGATCACACCTCCCAGTGAGCG	-1.0013	0.014134	0.05198	1.00E-200	35340	TRUE	reported	textfile	0.124354131	5018.497124
13717_15_FCN2_FCN2	FCN2	rs113909851	chr9	134926521	A	G	0.2766	0.018102	0.06463	1.04E-52	35333	TRUE	reported	textfile	0.006564631	233.467615
13717_15_FCN2_FCN2	FCN2	rs143506788	chr9	135181569	T	C	-0.3901	0.024575	0.03488	9.57E-57	35323	TRUE	reported	textfile	0.007083048	251.9650227
13717_15_FCN2_FCN2	FCN2	rs7028584	chr9	135219173	C	T	-0.149	0.013508	0.12022	2.72E-28	35321	TRUE	reported	textfile	0.003432922	121.6650506
13717_15_FCN2_FCN2	FCN2	rs146595262	chr9	135260900	A	G	0.1613	0.026855	0.0296	1.90E-09	35316	TRUE	reported	textfile	0.001020478	36.07396054
13720_95_PRTN3_Proteinase_3	PRTN3	rs116184613	chr19	557979	C	T	0.112	0.013904	0.1152	7.93E-16	35305	TRUE	reported	textfile	0.001834522	64.88314967
13720_95_PRTN3_Proteinase_3	PRTN3	rs59653410	chr19	787096	G	A	-0.1362	0.010389	0.23818	2.91E-39	35308	TRUE	reported	textfile	0.004844229	171.8628944
13720_95_PRTN3_Proteinase_3	PRTN3	rs10411119	chr19	834154	C	T	0.3251	0.009259	0.32437	1.00E-200	35311	TRUE	reported	textfile	0.033735847	1232.767487
13720_95_PRTN3_Proteinase_3	PRTN3	rs1060442	chr19	885818	G	A	-0.1456	0.009209	0.35341	2.63E-56	35319	TRUE	reported	textfile	0.007027914	249.9615509
13720_95_PRTN3_Proteinase_3	PRTN3	rs4807455	chr19	1033560	A	G	0.0887	0.009878	0.27637	2.73E-19	35320	TRUE	reported	textfile	0.002277709	80.62776166
13720_95_PRTN3_Proteinase_3	PRTN3	rs62128522	chr19	1542400	A	G	0.0541	0.008817	0.47543	8.48E-10	35318	TRUE	reported	textfile	0.001064864	37.64681627
13733_5_IL12B_IL_12_p40	IL12B	rs111546564	chr5	158529926	A	G	-0.5993	0.031977	0.01704	2.27E-78	35369	TRUE	reported	textfile	0.009833286	351.2275408
13733_5_IL12B_IL_12_p40	IL12B	rs77343625	chr5	158781919	T	C	0.1146	0.013185	0.10965	3.57E-18	35369	TRUE	reported	textfile	0.002131373	75.541292
13733_5_IL12B_IL_12_p40	IL12B	rs3213120	chr5	159316100	T	C	-0.9223	0.026304	0.02501	1.00E-200	35366	TRUE	reported	textfile	0.033594956	1229.352036
13733_5_IL12B_IL_12_p40	IL12B	rs12657636	chr5	159383785	CTCA	TTCA	-0.4312	0.012072	0.13805	1.00E-200	35362	TRUE	reported	textfile	0.034823233	1275.776175
13733_5_IL12B_IL_12_p40	IL12B	rs35595526	chr5	159625538	A	C	0.1192	0.021422	0.03867	2.63E-08	35366	TRUE	reported	textfile	0.000874715	30.96049675
13733_5_IL12B_IL_12_p40	IL12B	rs72810115	chr5	159965569	G	A	-0.3817	0.038753	0.0115	6.89E-23	35362	TRUE	reported	textfile	0.002735943	97.00834597
13740_51_FRZB_sFRP_3	FRZB	rs145447411	chr2	181982040	C	T	-0.2267	0.022312	0.03735	2.98E-24	35352	TRUE	reported	textfile	0.002911694	103.2289399
13740_51_FRZB_sFRP_3	FRZB	rs111308634	chr2	182055081	TC	TT	-0.2384	0.035528	0.01434	1.94E-11	35356	TRUE	reported	textfile	0.001271906	45.02424243
13740_51_FRZB_sFRP_3	FRZB	rs188423082	chr2	182104488	A	G	-0.4904	0.032	0.01722	5.21E-53	35356	TRUE	reported	textfile	0.006598763	234.8423398
13740_51_FRZB_sFRP_3	FRZB	rs34758055	chr2	182195641	A	T	0.3262	0.035909	0.01322	1.05E-19	35358	TRUE	reported	textfile	0.002328419	82.51572602
13740_51_FRZB_sFRP_3	FRZB	rs1561369	chr2	182838236	A	G	0.5272	0.014809	0.08601	1.00E-200	35359	TRUE	reported	textfile	0.03460235	1267.286392
13740_51_FRZB_sFRP_3	FRZB	rs72890325	chr2	183063340	G	T	-0.5149	0.015889	0.07506	1.00E-200	35365	TRUE	reported	textfile	0.028838357	1050.093795
13740_51_FRZB_sFRP_3	FRZB	rs75781425	chr2	183479144	C	T	0.0674	0.010894	0.18671	6.13E-10	35358	TRUE	reported	textfile	0.001081403	38.27546583
13740_51_FRZB_sFRP_3	FRZB	rs6753162	chr2	183479710	G	A	0.0668	0.010896	0.18617	8.75E-10	35358	TRUE	reported	textfile	0.001061866	37.58323587
13748_4_CCL8_MCP_2	CCL8	rs12943905	chr17	33476934	T	C	-0.1288	0.022643	0.03491	1.28E-08	35374	TRUE	reported	textfile	0.000913866	32.35483861
13748_4_CCL8_MCP_2	CCL8	rs317356	chr17	33883017	C	T	-0.0956	0.011692	0.14957	2.91E-16	35373	TRUE	reported	textfile	0.001886454	66.85187852
13748_4_CCL8_MCP_2	CCL8	rs1414848	chr17	33990722	A	C	0.0512	0.008786	0.35355	5.62E-09	35370	TRUE	reported	textfile	0.000959192	33.95728551
13748_4_CCL8_MCP_2	CCL8	rs10512462	chr17	34172040	G	A	-0.563	0.015534	0.07829	1.00E-200	35372	TRUE	reported	textfile	0.035805936	1313.486555
13748_4_CCL8_MCP_2	CCL8	rs10853162	chr17	34303211	G	A	-0.3335	0.00629	0.32396	1.00E-200	35373	TRUE	reported	textfile	0.073621861	2811.032261
13748_4_CCL8_MCP_2	CCL8	rs2215230	chr17	34509093	A	G	-0.1666	0.009543	0.25834	3.04E-68	35366	TRUE	reported	textfile	0.008544125	304.7583305
13748_4_CCL8_MCP_2	CCL8	rs12451648	chr17	34646904	A	G	-0.2181	0.027865	0.02255	5.00E-15	35364	TRUE	reported	textfile	0.001729339	61.25882668
13748_4_CCL8_MCP_2	CCL8	rs3135980	chr17	34990777	C	T	-0.1243	0.010113	0.22264	1.02E-34	35371	TRUE	reported	textfile	0.004252888	151.062854
13929_27_CROT_OCTC	CROT	rs117918535	chr7	86708970	GA	TA	-0.1229	0.014542	0.08579	2.88E-17	35350	TRUE	reported	textfile	0.002016459	71.42182008
13929_27_CROT_OCTC	CROT	rs809066	chr7	87358339	G	A	0.5317	0.010636	0.10785	1.00E-200	35347	TRUE	reported	textfile	0.066032234	2498.918484
13929_27_CROT_OCTC	CROT	rs7810499	chr7	87657130	C	T	0.106	0.016541	0.06598	1.47E-10	35354	TRUE	reported	textfile	0.001160234	41.06422569
13929_27_CROT_OCTC	CROT	rs6972856	chr7	87760069	TTTTTTTTTTTTTC	GTTTTTTTTTTTTC	-0.4368	0.02313	0.03282	1.52E-79	35354	TRUE	reported	textfile	0.009986574	356.6066395
13929_27_CROT_OCTC	CROT	rs193163017	chr7	88113664	G	A	-0.1711	0.016324	0.066	1.05E-25	35352	TRUE	reported	textfile	0.003098028	109.8556192
13944_3_SULT1A3_SULT_1A3	SULT1A3	rs143154922	chr16	29868406	T	C	-0.1658	0.023521	0.03158	1.80E-12	35372	TRUE	reported	textfile	0.001402776	49.68587382
13944_3_SULT1A3_SULT_1A3	SULT1A3	rs146344226	chr16	29895021	CAC	TAC	-0.1696	0.028928	0.02098	4.55E-09	35372	TRUE	reported	textfile	0.000970808	34.3708539
13944_3_SULT1A3_SULT_1A3	SULT1A3	rs148788997	chr16	30311847	C	G	0.1957	0.011976	0.14089	5.06E-60	35372	TRUE	reported	textfile	0.007492594	267.0136848
13944_3_SULT1A3_SULT_1A3	SULT1A3	rs144319982	chr16	30663251	T	C	-0.265	0.036875	0.01289	6.65E-13	35370	TRUE	reported	textfile	0.001458005	51.64200935
13947_371_NUDT12_NUD12	NUDT12	rs10039237	chr5	102575893	G	A	0.0552	0.009064	0.27052	1.13E-09	35343	TRUE	reported	textfile	0.001048285	37.08632374
13947_371_NUDT12_NUD12	NUDT12	rs73190041	chr5	103519742	G	C	-0.5032	0.009424	0.14708	1.00E-200	35343	TRUE	reported	textfile	0.074647378	2850.927238
13947_371_NUDT12_NUD12	NUDT12	rs140216035	chr5	103795063	A	G	-0.1936	0.025164	0.02518	1.43E-14	35344	TRUE	reported	textfile	0.001671895	59.18706125
13947_371_NUDT12_NUD12	NUDT12	rs113870602	chr5	103885559	C	G	-0.0811	0.010482	0.17955	1.02E-14	35344	TRUE	reported	textfile	0.001690841	59.8589124
13947_371_NUDT12_NUD12	NUDT12	rs142454125	chr5	104247451	A	C	-0.1649	0.028971	0.02031	1.26E-08	35341	TRUE	reported	textfile	0.000915878	32.39587846
13959_7_LAP3_LAP	LAP3	rs62296952	chr4	16670242	T	A	-0.1726	0.027815	0.02126	5.46E-10	35355	TRUE	reported	textfile	0.001087927	38.50338269
13959_7_LAP3_LAP	LAP3	rs10939687	chr4	16732475	T	C	-0.1428	0.021086	0.0379	1.27E-11	35359	TRUE	reported	textfile	0.001295404	45.86099204
13959_7_LAP3_LAP	LAP3	rs114838597	chr4	17578371	T	C	0.2524	0.027467	0.02299	3.96E-20	35355	TRUE	reported	textfile	0.0023827	84.43678285
13959_7_LAP3_LAP	LAP3	rs141974152	chr4	18162078	A	G	-0.4471	0.037901	0.01204	4.07E-32	35354	TRUE	reported	textfile	0.003920698	139.1500713
13983_27_CRYZ_QOR	CRYZ	rs12403088	chr1	73770809	T	G	-0.0727	0.008458	0.3555	8.33E-18	35356	TRUE	reported	textfile	0.002085277	73.87693896
13983_27_CRYZ_QOR	CRYZ	rs72675345	chr1	74515676	G	A	-0.4359	0.034606	0.01434	2.22E-36	35354	TRUE	reported	textfile	0.004467738	158.6522962
13983_27_CRYZ_QOR	CRYZ	rs76296629	chr1	74591159	T	G	0.479	0.015085	0.07364	1.00E-200	35354	TRUE	reported	textfile	0.027728687	1008.221208
13983_27_CRYZ_QOR	CRYZ	rs13375787	chr1	74713029	T	C	0.8701	0.014778	0.03876	1.00E-200	35354	TRUE	reported	textfile	0.089298564	3466.430074
13983_27_CRYZ_QOR	CRYZ	rs277392	chr1	74817278	G	T	-0.2865	0.008447	0.33234	1.00E-200	35353	TRUE	reported	textfile	0.031514549	1150.322712
13983_27_CRYZ_QOR	CRYZ	rs75209031	chr1	75607994	T	C	0.3863	0.029046	0.01864	2.33E-40	35355	TRUE	reported	textfile	0.004978042	176.869188
13983_27_CRYZ_QOR	CRYZ	rs7529852	chr1	75635043	A	C	0.1566	0.008042	0.44625	1.88E-84	35356	TRUE	reported	textfile	0.010611073	379.1672426
13988_67_NMRAL1_NMRL1	NMRAL1	rs116875306	chr16	4133047	G	T	-0.3217	0.02975	0.01935	2.97E-27	35359	TRUE	reported	textfile	0.003296055	116.923987
13988_67_NMRAL1_NMRL1	NMRAL1	rs143297875	chr16	4312936	A	G	-0.5387	0.035306	0.01352	1.45E-52	35353	TRUE	reported	textfile	0.006542144	232.7943028
13988_67_NMRAL1_NMRL1	NMRAL1	rs146827390	chr16	4343771	T	G	-0.7574	0.039843	0.01135	1.42E-80	35359	TRUE	reported	textfile	0.010116508	361.3449363
13988_67_NMRAL1_NMRL1	NMRAL1	rs117658699	chr16	4368818	C	T	-0.8052	0.015496	0.04765	1.00E-200	35359	TRUE	reported	textfile	0.070943175	2699.875584
13988_67_NMRAL1_NMRL1	NMRAL1	rs17880377	chr16	4485090	T	C	-0.704	0.029981	0.02006	6.28E-122	35360	TRUE	reported	textfile	0.01535398	551.3514545
13988_67_NMRAL1_NMRL1	NMRAL1	rs147766888	chr16	4531956	T	C	-0.4501	0.029546	0.02031	2.11E-52	35360	TRUE	reported	textfile	0.006520297	232.0577484
13988_67_NMRAL1_NMRL1	NMRAL1	rs141319000	chr16	4537052	A	C	-0.2146	0.02515	0.02834	1.43E-17	35360	TRUE	reported	textfile	0.002054839	72.80461198
13988_67_NMRAL1_NMRL1	NMRAL1	rs148542202	chr16	4627548	A	G	0.1784	0.025481	0.0283	2.54E-12	35360	TRUE	reported	textfile	0.00138434	49.01536031
13988_67_NMRAL1_NMRL1	NMRAL1	rs113304135	chr16	4761856	AAAACAAACAAACAAAC	AAAACAAACAAAC	0.1373	0.024627	0.02909	2.47E-08	35364	TRUE	reported	textfile	0.000878163	31.08089324
13988_67_NMRAL1_NMRL1	NMRAL1	rs147380181	chr16	4944204	T	C	-0.3615	0.02726	0.02345	3.89E-40	35362	TRUE	reported	textfile	0.004948501	175.8491757
13988_67_NMRAL1_NMRL1	NMRAL1	rs141785524	chr16	5056462	A	G	-0.3508	0.026882	0.02595	6.39E-39	35366	TRUE	reported	textfile	0.004792078	170.2830636
13988_67_NMRAL1_NMRL1	NMRAL1	rs140067384	chr16	5291805	A	G	0.2697	0.037503	0.01328	6.41E-13	35363	TRUE	reported	textfile	0.001460314	51.71366412
13992_12_NSF_NSF	NSF	rs138109415	chr17	45653207	GTGTGTGTGTGTA	GTGTGTGTA	0.1081	0.010137	0.18853	1.50E-26	35364	TRUE	reported	textfile	0.00320536	113.712428
13992_12_NSF_NSF	NSF	rs72430786	chr17	45953003	TATGATGATGATG	TATG	-0.0506	0.00835	0.33881	1.37E-09	35363	TRUE	reported	textfile	0.001037357	36.72007165
13992_12_NSF_NSF	NSF	rs75104997	chr17	46496508	G	C	-0.121	0.007976	0.45285	5.48E-52	35361	TRUE	reported	textfile	0.006466339	230.1314034
14012_17_DHX58_LGP2	DHX58	rs112616358	chr17	42103725	C	T	-0.1683	0.017492	0.05277	6.49E-22	35383	TRUE	reported	textfile	0.002609515	92.56882384
14012_17_DHX58_LGP2	DHX58	rs4796771	chr17	42116398	G	A	-0.2134	0.009798	0.19958	3.55E-105	35383	TRUE	reported	textfile	0.013229261	474.3396306
14012_17_DHX58_LGP2	DHX58	rs12150483	chr17	42449102	A	G	0.0484	0.008643	0.30205	2.15E-08	35382	TRUE	reported	textfile	0.000885512	31.35719074
14012_17_DHX58_LGP2	DHX58	rs670452	chr17	42550398	C	T	0.0525	0.008601	0.30789	1.04E-09	35381	TRUE	reported	textfile	0.001051946	37.25599453
14047_78_BDNF_BDNF	BDNF	rs116911082	chr11	27452191	C	G	-0.1536	0.027958	0.02301	3.93E-08	35359	TRUE	reported	textfile	0.000852903	30.18183668
14047_78_BDNF_BDNF	BDNF	rs144178847	chr11	27633375	AT	AG	0.0877	0.014674	0.08542	2.28E-09	35361	TRUE	reported	textfile	0.001009111	35.71721542
14047_78_BDNF_BDNF	BDNF	rs10501089	chr11	27767312	T	C	0.1625	0.016105	0.07064	6.10E-24	35360	TRUE	reported	textfile	0.002870942	101.8030308
14048_7_IL1RAP_IL_1_R_AcP	IL1RAP	rs893051	chr3	190321812	C	G	-0.0904	0.00893	0.44576	4.37E-24	35380	TRUE	reported	textfile	0.002888152	102.4729862
14048_7_IL1RAP_IL_1_R_AcP	IL1RAP	rs9811674	chr3	190569373	A	G	-0.5258	0.008939	0.11371	1.00E-200	35375	TRUE	reported	textfile	0.089092495	3459.702334
14048_7_IL1RAP_IL_1_R_AcP	IL1RAP	rs9856858	chr3	190593625	G	C	0.5108	0.006179	0.2798	1.00E-200	35372	TRUE	reported	textfile	0.16191711	6833.462732
14048_7_IL1RAP_IL_1_R_AcP	IL1RAP	rs34879831	chr3	190645805	A	G	-0.4353	0.007388	0.17324	1.00E-200	35376	TRUE	reported	textfile	0.089363447	3471.354822
14048_7_IL1RAP_IL_1_R_AcP	IL1RAP	rs4624605	chr3	190922332	T	G	-0.0937	0.009131	0.37706	1.05E-24	35373	TRUE	reported	textfile	0.002968108	105.297471
14048_7_IL1RAP_IL_1_R_AcP	IL1RAP	rs4308324	chr3	190922345	T	A	-0.0936	0.009123	0.37707	1.07E-24	35373	TRUE	reported	textfile	0.002966976	105.2571949
14048_7_IL1RAP_IL_1_R_AcP	IL1RAP	rs9868783	chr3	190937955	CTCTGCTTTTTTTTTAAAA	CTCTGCTTTTTTTTAAAAA	0.2292	0.015311	0.0909	1.17E-50	35372	TRUE	reported	textfile	0.006295349	224.0771422
14048_7_IL1RAP_IL_1_R_AcP	IL1RAP	rs6805405	chr3	191259613	G	A	-0.0779	0.009319	0.32054	6.33E-17	35379	TRUE	reported	textfile	0.001971214	69.87337811
14054_17_IL15RA_IL_15_Ra	IL15RA	rs148235865	chr10	5558434	T	C	-0.224	0.019131	0.05381	1.15E-31	35372	TRUE	reported	textfile	0.003860834	137.0869572
14054_17_IL15RA_IL_15_Ra	IL15RA	rs74116316	chr10	5803098	G	A	0.0706	0.010369	0.22104	9.85E-12	35362	TRUE	reported	textfile	0.001309272	46.35654816
14054_17_IL15RA_IL_15_Ra	IL15RA	rs3136630	chr10	5955857	T	C	-0.3279	0.010349	0.21953	1.00E-200	35359	TRUE	reported	textfile	0.027607537	1003.833059
14054_17_IL15RA_IL_15_Ra	IL15RA	rs7914655	chr10	5968146	T	C	-0.3358	0.013969	0.10493	1.10E-127	35359	TRUE	reported	textfile	0.016080165	577.8381126
14054_17_IL15RA_IL_15_Ra	IL15RA	rs12722558	chr10	6028313	T	A	-0.1293	0.014037	0.10473	3.22E-20	35359	TRUE	reported	textfile	0.002393909	84.84453706
14054_17_IL15RA_IL_15_Ra	IL15RA	rs77347828	chr10	6126327	A	G	0.194	0.012366	0.14067	1.83E-55	35356	TRUE	reported	textfile	0.006913041	246.1049834
14066_49_MAGI2_MAGI2	MAGI2	rs3807729	chr7	78112188	T	C	0.0921	0.009236	0.24308	2.03E-23	35354	TRUE	reported	textfile	0.002804743	99.43215291
14066_49_MAGI2_MAGI2	MAGI2	rs7784351	chr7	78448726	G	A	-0.0709	0.010249	0.18703	4.58E-12	35353	TRUE	reported	textfile	0.00135181	47.85253112
14066_49_MAGI2_MAGI2	MAGI2	rs117375609	chr7	78673002	C	T	0.199	0.024665	0.0267	7.15E-16	35354	TRUE	reported	textfile	0.001837835	65.09076027
14066_49_MAGI2_MAGI2	MAGI2	rs145932118	chr7	78857273	G	T	-0.1871	0.027308	0.02138	7.31E-12	35352	TRUE	reported	textfile	0.001326104	46.94001415
14076_74_CST4_Cystatin_S	CST4	rs1571250	chr20	22749762	C	T	0.0484	0.008289	0.43941	5.26E-09	35369	TRUE	reported	textfile	0.000963042	34.09273835
14076_74_CST4_Cystatin_S	CST4	rs1998082	chr20	23077041	C	T	-0.0999	0.016342	0.06787	9.77E-10	35368	TRUE	reported	textfile	0.001055483	37.36766878
14076_74_CST4_Cystatin_S	CST4	rs111257030	chr20	23692416	T	C	-0.4363	0.014418	0.08651	1.00E-200	35363	TRUE	reported	textfile	0.025241112	915.6633272
14076_74_CST4_Cystatin_S	CST4	rs6049102	chr20	23776467	A	G	0.0869	0.009153	0.30637	2.22E-21	35362	TRUE	reported	textfile	0.002542554	90.13387961
14076_74_CST4_Cystatin_S	CST4	rs6049432	chr20	24145028	A	T	-0.0456	0.008354	0.40749	4.80E-08	35366	TRUE	reported	textfile	0.000841762	29.79313351
14076_74_CST4_Cystatin_S	CST4	rs6138249	chr20	24250886	T	G	-0.1451	0.016933	0.06306	1.05E-17	35366	TRUE	reported	textfile	0.002071955	73.42474509
14079_14_IL18R1_IL_18_Ra	IL18R1	rs10186962	chr2	101375445	G	A	0.0852	0.008413	0.3622	4.21E-24	35368	TRUE	reported	textfile	0.002891408	102.5540586
14079_14_IL18R1_IL_18_Ra	IL18R1	rs115232861	chr2	101625575	C	T	0.3708	0.024618	0.02795	2.88E-51	35368	TRUE	reported	textfile	0.006373625	226.855523
14079_14_IL18R1_IL_18_Ra	IL18R1	rs183775293	chr2	101667734	CATATAGGGGGG	CATATAGGGGGA	0.2211	0.033688	0.01456	5.27E-11	35368	TRUE	reported	textfile	0.001216432	43.07273697
14079_14_IL18R1_IL_18_Ra	IL18R1	rs55715763	chr2	101829431	G	A	-0.2005	0.017378	0.05679	8.53E-31	35368	TRUE	reported	textfile	0.003749619	133.1081382
14079_14_IL18R1_IL_18_Ra	IL18R1	rs55871806	chr2	102264346	C	G	0.4971	0.008525	0.1477	1.00E-200	35365	TRUE	reported	textfile	0.087711638	3399.96299
14079_14_IL18R1_IL_18_Ra	IL18R1	rs1030025	chr2	102489152	T	A	-0.3292	0.009835	0.20886	1.00E-200	35366	TRUE	reported	textfile	0.030707183	1120.331027
14079_14_IL18R1_IL_18_Ra	IL18R1	rs183611009	chr2	102877724	G	A	-0.4492	0.029779	0.01918	2.05E-51	35364	TRUE	reported	textfile	0.006393115	227.5279289
14079_14_IL18R1_IL_18_Ra	IL18R1	rs80339564	chr2	102971459	C	T	0.2547	0.023564	0.03095	3.12E-27	35363	TRUE	reported	textfile	0.003292898	116.824868
14079_14_IL18R1_IL_18_Ra	IL18R1	rs76161381	chr2	103148953	C	G	-0.1881	0.031954	0.0173	3.94E-09	35362	TRUE	reported	textfile	0.00097896	34.6499463
14090_23_DEF6_DEFI6	DEF6	rs73407610	chr6	35187191	G	A	-0.5124	0.026978	0.02319	1.95E-80	35352	TRUE	reported	textfile	0.010101259	360.7232798
14090_23_DEF6_DEFI6	DEF6	rs369825175	chr6	35415778	CTGTGTGTGTGTGTGTGTGTGTGTGTG	CTG	-0.3004	0.019675	0.04418	1.25E-52	35351	TRUE	reported	textfile	0.0065511	233.1018947
14090_23_DEF6_DEFI6	DEF6	rs7747190	chr6	35548985	AGAT	GGAT	0.064	0.010746	0.16625	2.59E-09	35353	TRUE	reported	textfile	0.001002316	35.46840883
14090_23_DEF6_DEFI6	DEF6	rs9394333	chr6	36177165	CACACACACACACACAC	CACACACACACACACAT	-0.1872	0.020053	0.04326	1.01E-20	35356	TRUE	reported	textfile	0.002458786	87.14217864
14091_42_CBR3_Carbonyl_reductase_3	CBR3	rs138308942	chr21	35378941	G	C	0.1269	0.021046	0.03756	1.64E-09	35379	TRUE	reported	textfile	0.001026579	36.35461589
14091_42_CBR3_Carbonyl_reductase_3	CBR3	rs145416409	chr21	36106714	CGGGGGGGGG	GGGGGGGG	-0.335	0.009165	0.25602	1.00E-200	35383	TRUE	reported	textfile	0.036385904	1335.980523
14091_42_CBR3_Carbonyl_reductase_3	CBR3	rs117789622	chr21	36224937	T	C	-0.2892	0.03703	0.01245	5.73E-15	35384	TRUE	reported	textfile	0.001720815	60.99083862
14091_42_CBR3_Carbonyl_reductase_3	CBR3	rs9980393	chr21	36227353	T	C	-0.2786	0.018584	0.04872	8.34E-51	35384	TRUE	reported	textfile	0.006311422	224.7290844
14091_42_CBR3_Carbonyl_reductase_3	CBR3	rs73202262	chr21	36249629	G	A	0.2307	0.023112	0.03196	1.83E-23	35384	TRUE	reported	textfile	0.002807967	99.63125093
14091_42_CBR3_Carbonyl_reductase_3	CBR3	rs17814116	chr21	36339787	C	T	0.1516	0.019525	0.04304	8.20E-15	35385	TRUE	reported	textfile	0.001700818	60.28257151
14091_42_CBR3_Carbonyl_reductase_3	CBR3	rs218634	chr21	36422623	A	G	-0.0735	0.012147	0.12794	1.44E-09	35383	TRUE	reported	textfile	0.001033696	36.61104003
14091_42_CBR3_Carbonyl_reductase_3	CBR3	rs9305604	chr21	36686726	C	T	0.0494	0.008459	0.37439	5.22E-09	35371	TRUE	reported	textfile	0.000963274	34.10289836
14100_63_C1QC_C1QC	C1QC	rs41266007	chr1	21842832	T	C	-0.1682	0.021472	0.04003	4.74E-15	35375	TRUE	reported	textfile	0.001731641	61.35958752
14100_63_C1QC_C1QC	C1QC	rs145809479	chr1	22006726	AATAATAATA	AATAATAATAATAATAATG	0.5579	0.036144	0.01372	9.47E-54	35359	TRUE	reported	textfile	0.006693046	238.2405758
14100_63_C1QC_C1QC	C1QC	rs2744700	chr1	22171881	T	C	-0.0887	0.008514	0.4644	2.04E-25	35373	TRUE	reported	textfile	0.003058986	108.5313967
14100_63_C1QC_C1QC	C1QC	rs144444914	chr1	22554246	A	C	0.4429	0.039416	0.01134	2.70E-29	35369	TRUE	reported	textfile	0.003557099	126.2529991
14100_63_C1QC_C1QC	C1QC	rs199812128	chr1	22563015	GT	G	0.3647	0.034824	0.01473	1.16E-25	35369	TRUE	reported	textfile	0.00309134	109.6704586
14100_63_C1QC_C1QC	C1QC	rs209739	chr1	22563354	A	G	0.7274	0.021373	0.03985	1.00E-200	35369	TRUE	reported	textfile	0.031710145	1158.220009
14100_63_C1QC_C1QC	C1QC	rs77482787	chr1	22616057	T	G	-0.2793	0.027989	0.02309	1.89E-23	35369	TRUE	reported	textfile	0.002807523	99.5732193
14100_63_C1QC_C1QC	C1QC	rs72651398	chr1	22657021	G	C	-0.2737	0.043048	0.01081	2.04E-10	35369	TRUE	reported	textfile	0.001141628	40.42211917
14100_63_C1QC_C1QC	C1QC	rs292004	chr1	22667221	A	G	-0.2517	0.015932	0.0752	3.21E-56	35369	TRUE	reported	textfile	0.007007274	249.5751133
14100_63_C1QC_C1QC	C1QC	rs142315752	chr1	22765378	TTGTACCAAAAATA	CTGTACCAAAAATA	-0.2299	0.01646	0.07067	2.46E-44	35368	TRUE	reported	textfile	0.005485534	195.0714542
14101_2_CNTFR_CNTFR_alpha	CNTFR	rs2183012	chr9	34554022	A	G	0.256	0.028606	0.02192	3.58E-19	35350	TRUE	reported	textfile	0.002260442	80.08313945
14101_2_CNTFR_CNTFR_alpha	CNTFR	rs72735302	chr9	34576228	C	T	-0.207	0.016294	0.06772	5.64E-37	35350	TRUE	reported	textfile	0.004544829	161.3840816
14101_2_CNTFR_CNTFR_alpha	CNTFR	rs10972159	chr9	34593088	A	G	-0.5581	0.023487	0.0311	8.28E-125	35350	TRUE	reported	textfile	0.015721626	564.6045552
14101_2_CNTFR_CNTFR_alpha	CNTFR	rs147165534	chr9	34728801	G	T	-0.2287	0.034196	0.0138	2.27E-11	35349	TRUE	reported	textfile	0.001263733	44.72569933
14107_1_MTHFS_MTHFS	MTHFS	rs1698221	chr15	79750349	G	A	0.1133	0.008206	0.48748	2.32E-43	35357	TRUE	reported	textfile	0.005362732	190.6216514
14107_1_MTHFS_MTHFS	MTHFS	rs1380642	chr15	79804529	T	C	-0.3019	0.009578	0.2272	1.00E-200	35358	TRUE	reported	textfile	0.027330903	993.46368
14107_1_MTHFS_MTHFS	MTHFS	rs62026657	chr15	79818657	G	A	-0.3493	0.016509	0.06422	2.31E-99	35358	TRUE	reported	textfile	0.012502701	447.64225
14107_1_MTHFS_MTHFS	MTHFS	rs72736560	chr15	79948498	A	C	0.2404	0.025268	0.02676	1.83E-21	35358	TRUE	reported	textfile	0.00255346	90.51126276
14107_1_MTHFS_MTHFS	MTHFS	rs71455308	chr15	80118022	GTGTGTGTGTGTGTGTGTA	GTGTGTGTGTGTGTA	0.1823	0.020408	0.04013	4.16E-19	35356	TRUE	reported	textfile	0.002251802	79.78989223
14107_1_MTHFS_MTHFS	MTHFS	rs80102939	chr15	80383266	T	C	-0.0723	0.012123	0.13174	2.46E-09	35356	TRUE	reported	textfile	0.001004978	35.56573732
14133_93_IL1R2_IL_1_sRII	IL1R2	rs139078151	chr2	101303261	G	A	0.1593	0.02292	0.03392	3.65E-12	35367	TRUE	reported	textfile	0.00136399	48.30340711
14133_93_IL1R2_IL_1_sRII	IL1R2	rs62154334	chr2	101474646	G	A	0.211	0.028546	0.02161	1.45E-13	35368	TRUE	reported	textfile	0.001542388	54.63234325
14133_93_IL1R2_IL_1_sRII	IL1R2	rs200669380	chr2	101989217	ATT	AT	-0.3449	0.007018	0.2857	1.00E-200	35368	TRUE	reported	textfile	0.063923494	2415.09991
14133_93_IL1R2_IL_1_sRII	IL1R2	rs78423067	chr2	101991888	A	G	-0.6643	0.022453	0.03461	2.28E-192	35368	TRUE	reported	textfile	0.024151909	875.296502
14133_93_IL1R2_IL_1_sRII	IL1R2	rs193084035	chr2	102067911	C	T	0.1859	0.032062	0.01668	6.71E-09	35365	TRUE	reported	textfile	0.000949711	33.61653901
14133_93_IL1R2_IL_1_sRII	IL1R2	rs76261424	chr2	102496630	C	G	0.2248	0.020206	0.04347	9.44E-29	35366	TRUE	reported	textfile	0.003487616	123.7677101
14133_93_IL1R2_IL_1_sRII	IL1R2	rs33988363	chr2	102719053	C	G	0.2111	0.038622	0.0128	4.61E-08	35366	TRUE	reported	textfile	0.000844023	29.87324405
14134_49_AMIGO2_AMGO2	AMIGO2	rs79609374	chr12	47079943	G	A	-0.1032	0.009145	0.2848	1.55E-29	35365	TRUE	reported	textfile	0.00358804	127.340753
14134_49_AMIGO2_AMGO2	AMIGO2	rs832736	chr12	47201424	T	A	0.1373	0.017407	0.06047	3.08E-15	35366	TRUE	reported	textfile	0.001756079	62.21121097
14134_49_AMIGO2_AMGO2	AMIGO2	rs215397	chr12	47372913	A	C	0.051	0.008241	0.48269	6.08E-10	35367	TRUE	reported	textfile	0.001081714	38.29622481
14151_4_ISG15_UCRP	ISG15	rs116030099	chr1	787290	C	T	-0.0846	0.014421	0.09169	4.46E-09	35286	TRUE	reported	textfile	0.000974371	34.41322357
14151_4_ISG15_UCRP	ISG15	rs3128110	chr1	995153	G	C	0.277	0.008204	0.4308	1.00E-200	35281	TRUE	reported	textfile	0.031300859	1139.944257
14151_4_ISG15_UCRP	ISG15	rs2465125	chr1	1012158	T	C	0.4347	0.028099	0.02268	5.48E-54	35279	TRUE	reported	textfile	0.006738217	239.3166586
14151_4_ISG15_UCRP	ISG15	rs147326918	chr1	1022824	A	C	0.1886	0.023899	0.03118	2.99E-15	35279	TRUE	reported	textfile	0.001762145	62.27292955
14273_19_PREP_PPCE	PREP	rs221632	chr6	105069569	TA	TT	0.0689	0.010057	0.19688	7.32E-12	35357	TRUE	reported	textfile	0.001325714	46.9328553
14273_19_PREP_PPCE	PREP	rs9377697	chr6	105247279	T	C	-0.0756	0.011716	0.13126	1.10E-10	35356	TRUE	reported	textfile	0.00117628	41.63516569
14273_19_PREP_PPCE	PREP	rs12192369	chr6	105329503	G	A	-0.2123	0.011446	0.14036	8.56E-77	35359	TRUE	reported	textfile	0.009635793	344.0075226
14273_19_PREP_PPCE	PREP	rs140157947	chr6	105422317	A	G	-0.1986	0.031424	0.01693	2.62E-10	35359	TRUE	reported	textfile	0.001128354	39.94026946
14684_17_CAPN2_CAN2	CAPN2	rs150394890	chr1	223676678	T	G	-0.7811	0.037514	0.0126	2.76E-96	35361	TRUE	reported	textfile	0.01211183	433.5128381
14684_17_CAPN2_CAN2	CAPN2	rs17599	chr1	223766378	C	A	-0.0956	0.009282	0.28359	7.05E-25	35361	TRUE	reported	textfile	0.002990937	106.0737914
14684_17_CAPN2_CAN2	CAPN2	rs187029480	chr1	224305763	A	G	0.119	0.019727	0.04471	1.62E-09	35368	TRUE	reported	textfile	0.001027814	36.38708576
14708_59_C8G_CO8G	C8G	rs2151205	chr9	136653670	TTTTT	ATTTT	0.0817	0.008409	0.42515	2.58E-22	35254	TRUE	reported	textfile	0.002670458	94.39103961
14708_59_C8G_CO8G	C8G	rs7032104	chr9	136877455	T	C	-0.2751	0.008212	0.45883	1.00E-200	35257	TRUE	reported	textfile	0.030848195	1122.170022
14708_59_C8G_CO8G	C8G	rs12555781	chr9	136961072	C	T	0.2771	0.009647	0.23685	1.97E-181	35261	TRUE	reported	textfile	0.022863829	825.0188296
14708_59_C8G_CO8G	C8G	rs7861020	chr9	137053021	T	G	-0.1293	0.008906	0.30882	9.20E-48	35261	TRUE	reported	textfile	0.005942219	210.7691453
14708_59_C8G_CO8G	C8G	rs11523300	chr9	137397708	A	G	-0.0636	0.009703	0.24538	5.58E-11	35257	TRUE	reported	textfile	0.001217105	42.96131161
14747_9_CRLF1_CRLF1	CRLF1	rs1985976	chr19	18162729	AAAAAAA	TAAAAAA	-0.0961	0.016012	0.06935	1.95E-09	35353	TRUE	reported	textfile	0.001017858	36.01894953
14747_9_CRLF1_CRLF1	CRLF1	rs7246833	chr19	18604272	G	C	0.264	0.009675	0.21574	6.23E-164	35353	TRUE	reported	textfile	0.020626614	744.5285167
14747_9_CRLF1_CRLF1	CRLF1	rs77050841	chr19	18691508	A	G	0.0886	0.016242	0.06551	4.90E-08	35351	TRUE	reported	textfile	0.000841049	29.7552676
15304_1_REG3A_PAP1	REG3A	rs72913277	chr2	79140251	G	A	-0.2895	0.021209	0.04288	2.02E-42	35350	TRUE	reported	textfile	0.005243054	186.3082902
15304_1_REG3A_PAP1	REG3A	rs4459759	chr2	79170240	A	G	0.4073	0.019734	0.04659	1.22E-94	35353	TRUE	reported	textfile	0.011906127	425.9650849
15304_1_REG3A_PAP1	REG3A	rs112787300	chr2	79213567	T	C	0.1884	0.017199	0.06733	6.34E-28	35353	TRUE	reported	textfile	0.003382654	119.9860715
15304_1_REG3A_PAP1	REG3A	rs191783020	chr2	79247096	C	A	-0.3935	0.040205	0.01119	1.28E-22	35354	TRUE	reported	textfile	0.002702189	95.78660297
15304_1_REG3A_PAP1	REG3A	rs139564670	chr2	79266363	G	C	-0.2049	0.032354	0.01621	2.40E-10	35354	TRUE	reported	textfile	0.001133175	40.10544924
15304_1_REG3A_PAP1	REG3A	rs4533495	chr2	79411733	G	C	-0.0876	0.010431	0.20575	4.53E-17	35349	TRUE	reported	textfile	0.001991194	70.52315758
15308_108_VWC2_VWC2	VWC2	rs957814	chr7	48970081	T	C	-0.0827	0.010207	0.21596	5.39E-16	35345	TRUE	reported	textfile	0.001853877	65.64327107
15308_108_VWC2_VWC2	VWC2	rs76473891	chr7	49504033	C	G	0.285	0.024881	0.02928	2.23E-30	35344	TRUE	reported	textfile	0.00369853	131.1986848
15308_108_VWC2_VWC2	VWC2	rs79523632	chr7	49710152	T	C	-0.3974	0.025404	0.02861	3.68E-55	35344	TRUE	reported	textfile	0.006876054	244.6960402
15308_108_VWC2_VWC2	VWC2	rs73347621	chr7	49771165	T	C	-0.3921	0.012113	0.13294	1.00E-200	35341	TRUE	reported	textfile	0.028795338	1047.769307
15316_262_TXNL4B_TXN4B	TXNL4B	rs3826248	chr16	71339145	A	G	0.0558	0.010042	0.206	2.75E-08	35376	TRUE	reported	textfile	0.000872048	30.87474718
15316_262_TXNL4B_TXN4B	TXNL4B	rs116891509	chr16	72071661	T	C	0.2501	0.015269	0.07588	2.66E-60	35375	TRUE	reported	textfile	0.007527112	268.2758866
15316_262_TXNL4B_TXN4B	TXNL4B	rs149721298	chr16	72939629	C	T	0.1644	0.027961	0.0213	4.11E-09	35372	TRUE	reported	textfile	0.00097637	34.56795364
15326_64_GBP1_GBP1	GBP1	rs75391630	chr1	88237013	T	C	-0.1312	0.01422	0.08678	2.79E-20	35342	TRUE	reported	textfile	0.002402883	85.12240784
15326_64_GBP1_GBP1	GBP1	rs4656073	chr1	89001480	TT	CT	-0.128	0.009089	0.37041	4.85E-45	35338	TRUE	reported	textfile	0.00558104	198.318465
15326_64_GBP1_GBP1	GBP1	rs17130751	chr1	89202489	C	A	-0.5887	0.033277	0.01518	4.93E-70	35341	TRUE	reported	textfile	0.008777925	312.9501472
15326_64_GBP1_GBP1	GBP1	rs12410795	chr1	89685336	C	T	-0.5632	0.031095	0.01792	2.54E-73	35340	TRUE	reported	textfile	0.009197393	328.0345525
15333_11_SDF2_SDF2	SDF2	rs28944192	chr17	27762384	C	G	0.0564	0.01014	0.19301	2.66E-08	35358	TRUE	reported	textfile	0.000874208	30.93554217
15333_11_SDF2_SDF2	SDF2	rs704	chr17	28367840	A	G	0.2352	0.007919	0.49189	7.27E-194	35360	TRUE	reported	textfile	0.024339979	882.0828615
15333_11_SDF2_SDF2	SDF2	rs77119775	chr17	29282251	A	T	0.0647	0.010902	0.16049	2.94E-09	35361	TRUE	reported	textfile	0.000995037	35.21856381
15343_337_KNG1_Kininogen__HMW__Two_Chain	KNG1	rs7610464	chr3	186504139	A	G	-0.287	0.030794	0.01856	1.16E-20	35366	TRUE	reported	textfile	0.00245008	86.85743938
15343_337_KNG1_Kininogen__HMW__Two_Chain	KNG1	rs144274836	chr3	186704578	T	C	-0.3711	0.01204	0.13196	1.00E-200	35368	TRUE	reported	textfile	0.026158141	949.9579367
15343_337_KNG1_Kininogen__HMW__Two_Chain	KNG1	rs115329695	chr3	186755915	G	A	0.9365	0.027144	0.02322	1.00E-200	35366	TRUE	reported	textfile	0.032561565	1190.26403
15343_337_KNG1_Kininogen__HMW__Two_Chain	KNG1	rs138437490	chr3	186758681	G	C	-0.2467	0.024067	0.03128	1.18E-24	35365	TRUE	reported	textfile	0.002962322	105.0678443
15343_337_KNG1_Kininogen__HMW__Two_Chain	KNG1	rs139797297	chr3	186807308	C	T	-0.2255	0.028127	0.02125	1.08E-15	35367	TRUE	reported	textfile	0.001814093	64.27198397
15363_32_APOA5_Apo_A_V	APOA5	rs17461214	chr11	115932820	T	C	0.2058	0.031004	0.01859	3.18E-11	35375	TRUE	reported	textfile	0.001243994	44.05860376
15363_32_APOA5_Apo_A_V	APOA5	rs1145183	chr11	116631569	A	G	0.2846	0.022118	0.0357	6.90E-38	35376	TRUE	reported	textfile	0.004658451	165.5592805
15363_32_APOA5_Apo_A_V	APOA5	rs61906076	chr11	116650788	G	C	0.6442	0.013304	0.06341	1.00E-200	35376	TRUE	reported	textfile	0.062158119	2344.511756
15363_32_APOA5_Apo_A_V	APOA5	rs111683933	chr11	116771333	C	T	0.2531	0.028589	0.02085	8.51E-19	35377	TRUE	reported	textfile	0.00221057	78.37215847
15363_32_APOA5_Apo_A_V	APOA5	rs7123666	chr11	116796367	G	A	0.2692	0.012793	0.11577	2.66E-98	35376	TRUE	reported	textfile	0.012362159	442.7726203
15363_32_APOA5_Apo_A_V	APOA5	rs78751065	chr11	117300697	T	C	0.3728	0.03149	0.0173	2.47E-32	35377	TRUE	reported	textfile	0.003946102	140.1463957
15363_32_APOA5_Apo_A_V	APOA5	rs71480353	chr11	117668192	C	G	0.2599	0.017906	0.05701	9.82E-48	35378	TRUE	reported	textfile	0.005919753	210.6642523
15364_101_APOC1_Apo_C_I	APOC1	rs62116266	chr19	44432646	G	C	0.105	0.01152	0.14998	7.88E-20	35371	TRUE	reported	textfile	0.00234319	83.07093195
15364_101_APOC1_Apo_C_I	APOC1	rs3852860	chr19	44879709	T	C	0.0871	0.008421	0.40169	4.49E-25	35367	TRUE	reported	textfile	0.003015776	106.9755222
15364_101_APOC1_Apo_C_I	APOC1	rs5112	chr19	44927023	G	C	0.3016	0.008156	0.48777	1.00E-200	35367	TRUE	reported	textfile	0.03722501	1367.362547
15364_101_APOC1_Apo_C_I	APOC1	rs148023052	chr19	45195332	A	G	-0.1139	0.013437	0.10601	2.31E-17	35370	TRUE	reported	textfile	0.002027339	71.84859103
15367_38_BPIFB1_LPLC1	BPIFB1	rs76538728	chr20	32881769	A	G	-0.1552	0.021695	0.03986	8.44E-13	35366	TRUE	reported	textfile	0.001444941	51.17284519
15367_38_BPIFB1_LPLC1	BPIFB1	rs221982	chr20	33065762	G	A	0.264	0.008241	0.4905	1.00E-200	35366	TRUE	reported	textfile	0.028199361	1026.179808
15367_38_BPIFB1_LPLC1	BPIFB1	rs140594075	chr20	33268855	A	G	0.2155	0.024942	0.02826	5.63E-18	35365	TRUE	reported	textfile	0.002106408	74.64615424
15367_38_BPIFB1_LPLC1	BPIFB1	rs117258330	chr20	33303949	C	T	-1.0193	0.033599	0.01488	1.00E-200	35364	TRUE	reported	textfile	0.025364835	920.2944073
15367_38_BPIFB1_LPLC1	BPIFB1	rs2747559	chr20	33774211	G	A	-0.2015	0.010907	0.17809	3.30E-76	35366	TRUE	reported	textfile	0.009558339	341.283203
15367_38_BPIFB1_LPLC1	BPIFB1	rs117572871	chr20	34197014	T	C	0.3158	0.038158	0.01174	1.27E-16	35366	TRUE	reported	textfile	0.001932978	68.49020771
15368_3_BMPER_BMPER	BMPER	rs144850853	chr7	33641432	A	G	0.1482	0.024125	0.02969	8.10E-10	35341	TRUE	reported	textfile	0.001066644	37.73437709
15368_3_BMPER_BMPER	BMPER	rs60539122	chr7	33762364	GAGTGAGAGAGAGAGAGAGAGAGAGAGAGAGAGAGAGAGAACTTG	GAGAGAGAGAGAGAGAGAGAACTTG	0.1502	0.013437	0.10257	5.23E-29	35344	TRUE	reported	textfile	0.003522791	124.9426333
15368_3_BMPER_BMPER	BMPER	rs1861365	chr7	34072960	TTT	ATT	-0.1235	0.009828	0.22077	3.24E-36	35341	TRUE	reported	textfile	0.004448244	157.8988771
15368_3_BMPER_BMPER	BMPER	rs138631784	chr7	34234264	A	G	0.0621	0.010915	0.1667	1.27E-08	35345	TRUE	reported	textfile	0.000914977	32.36764819
15370_5_BOLA1_BOLA1	BOLA1	rs2664765	chr1	149741608	T	C	0.3361	0.009876	0.20528	1.00E-200	35345	TRUE	reported	textfile	0.03172811	1158.111268
15370_5_BOLA1_BOLA1	BOLA1	rs1321232	chr1	149801828	C	G	0.6479	0.009683	0.12635	1.00E-200	35345	TRUE	reported	textfile	0.112427361	4476.839461
15370_5_BOLA1_BOLA1	BOLA1	rs2089695	chr1	149820649	T	C	0.4189	0.008454	0.19451	1.00E-200	35341	TRUE	reported	textfile	0.06496022	2455.11396
15370_5_BOLA1_BOLA1	BOLA1	rs60162170	chr1	150538668	A	G	-0.078	0.011965	0.1282	7.08E-11	35361	TRUE	reported	textfile	0.001200377	42.49513716
15370_5_BOLA1_BOLA1	BOLA1	rs10305656	chr1	150868044	C	G	0.3511	0.028046	0.02008	5.88E-36	35362	TRUE	reported	textfile	0.004412274	156.7094679
15376_134_CTSE_CATE	CTSE	rs11240496	chr1	205496049	T	C	0.0553	0.008545	0.4988	9.67E-11	35370	TRUE	reported	textfile	0.001182707	41.87950796
15376_134_CTSE_CATE	CTSE	rs58493320	chr1	206021553	A	G	-0.4846	0.009739	0.14626	1.00E-200	35364	TRUE	reported	textfile	0.065431636	2475.788412
15376_134_CTSE_CATE	CTSE	rs41297620	chr1	206481229	A	G	-0.2763	0.035541	0.01532	7.59E-15	35370	TRUE	reported	textfile	0.001705792	60.43352483
15384_15_KL_KLOTHO	KL	rs10467359	chr13	32955126	G	A	-0.3185	0.020808	0.04031	6.90E-53	35364	TRUE	reported	textfile	0.006581563	234.2791463
15384_15_KL_KLOTHO	KL	rs7984515	chr13	32992027	G	A	0.086	0.01017	0.21951	2.76E-17	35363	TRUE	reported	textfile	0.002018035	71.5040159
15384_15_KL_KLOTHO	KL	rs9536282	chr13	33043525	T	C	0.1411	0.010944	0.17926	4.97E-38	35363	TRUE	reported	textfile	0.004678602	166.2177105
15384_15_KL_KLOTHO	KL	rs79282194	chr13	33913961	G	A	-0.1086	0.019309	0.05101	1.86E-08	35359	TRUE	reported	textfile	0.000893823	31.6311892
15385_116_FABP2_FABP2	FABP2	rs298978	chr4	118636455	GACGTGACTCTCGGGCAGTGACAG	GACGTGACTCTCGGGCAGAGACAG	0.0872	0.008886	0.25039	9.87E-23	35355	TRUE	reported	textfile	0.002716365	96.29323644
15385_116_FABP2_FABP2	FABP2	rs11726993	chr4	119025634	G	C	-0.3329	0.009925	0.17561	1.00E-200	35351	TRUE	reported	textfile	0.030843164	1124.972713
15385_116_FABP2_FABP2	FABP2	rs13111751	chr4	119129607	G	C	0.2459	0.008062	0.32945	1.00E-200	35353	TRUE	reported	textfile	0.025640381	930.2654683
15385_116_FABP2_FABP2	FABP2	rs75135627	chr4	119441684	G	A	0.3616	0.006664	0.27917	1.00E-200	35353	TRUE	reported	textfile	0.076880879	2944.166027
15385_116_FABP2_FABP2	FABP2	rs12502424	chr4	119945301	A	G	0.2271	0.007865	0.32334	2.55E-183	35351	TRUE	reported	textfile	0.023041525	833.7046877
15387_44_NRP2_Neuropilin_2	NRP2	rs16837000	chr2	205130682	T	G	-0.1504	0.010445	0.19706	5.21E-47	35353	TRUE	reported	textfile	0.005830595	207.3262126
15387_44_NRP2_Neuropilin_2	NRP2	rs4402739	chr2	205492319	T	C	-0.0822	0.00845	0.42342	2.30E-22	35353	TRUE	reported	textfile	0.00266958	94.62494661
15387_44_NRP2_Neuropilin_2	NRP2	rs147233538	chr2	205727849	A	G	-0.1664	0.028439	0.02112	4.88E-09	35352	TRUE	reported	textfile	0.000967484	34.23366772
15387_44_NRP2_Neuropilin_2	NRP2	rs3771002	chr2	205780050	C	G	0.1363	0.016909	0.06695	7.59E-16	35353	TRUE	reported	textfile	0.001834561	64.9727567
15387_44_NRP2_Neuropilin_2	NRP2	rs190060475	chr2	206109253	A	G	0.1271	0.020627	0.04355	7.19E-10	35359	TRUE	reported	textfile	0.001072637	37.9659611
15388_24_FCGR3A_FcRIIIa	FCGR3A	rs1466933	chr1	160579090	G	T	-0.2385	0.025163	0.03463	2.58E-21	35358	TRUE	reported	textfile	0.002534324	89.83123394
15388_24_FCGR3A_FcRIIIa	FCGR3A	rs143426473	chr1	160687337	T	C	0.4728	0.024347	0.03664	5.33E-84	35356	TRUE	reported	textfile	0.010553421	377.0851733
15388_24_FCGR3A_FcRIIIa	FCGR3A	rs7531561	chr1	161309440	C	G	0.3678	0.009763	0.30762	1.00E-200	35354	TRUE	reported	textfile	0.038594457	1419.163073
15388_24_FCGR3A_FcRIIIa	FCGR3A	rs4657041	chr1	161509069	C	T	-0.4515	0.005024	0.44469	1.00E-200	35351	TRUE	reported	textfile	0.185974205	8075.913837
15388_24_FCGR3A_FcRIIIa	FCGR3A	rs116787511	chr1	161635400	C	G	-0.3815	0.005457	0.31595	1.00E-200	35351	TRUE	reported	textfile	0.121461901	4887.160544
15388_24_FCGR3A_FcRIIIa	FCGR3A	rs10918341	chr1	161980609	G	A	0.2459	0.009874	0.303	6.62E-137	35360	TRUE	reported	textfile	0.017237221	620.163564
15388_24_FCGR3A_FcRIIIa	FCGR3A	rs12095544	chr1	162062119	C	T	-0.23	0.017753	0.07008	2.19E-38	35359	TRUE	reported	textfile	0.004724496	167.8369583
15391_114_GAS6_GAS_6	GAS6	rs111762974	chr13	113807330	G	C	0.1076	0.015869	0.07741	1.20E-11	34860	TRUE	reported	textfile	0.001317121	45.97275233
15391_114_GAS6_GAS_6	GAS6	rs6602909	chr13	113849020	C	T	-0.26	0.008718	0.33811	1.92E-195	34860	TRUE	reported	textfile	0.024879624	889.3814138
15391_114_GAS6_GAS_6	GAS6	rs6602900	chr13	113896541	G	C	0.0976	0.01009	0.22545	3.92E-22	34856	TRUE	reported	textfile	0.002677167	93.56046741
15391_114_GAS6_GAS_6	GAS6	rs9525363	chr13	114060158	G	A	-0.0856	0.014903	0.08755	9.27E-09	34861	TRUE	reported	textfile	0.000945474	32.98946025
15391_114_GAS6_GAS_6	GAS6	rs9590402	chr13	114230543	G	T	-0.064	0.009753	0.24506	5.30E-11	34971	TRUE	reported	textfile	0.001229818	43.05847669
15394_79_UNC5B_UNC5B	UNC5B	rs4517438	chr10	70782751	C	G	-0.056	0.008525	0.36329	5.06E-11	35376	TRUE	reported	textfile	0.001218286	43.14820416
15394_79_UNC5B_UNC5B	UNC5B	rs10823655	chr10	70990912	G	A	0.0722	0.012395	0.12425	5.72E-09	35371	TRUE	reported	textfile	0.000958336	33.92788409
15394_79_UNC5B_UNC5B	UNC5B	rs10999762	chr10	71284917	A	G	-0.1125	0.009842	0.22104	2.96E-30	35374	TRUE	reported	textfile	0.003680044	130.6513099
15394_79_UNC5B_UNC5B	UNC5B	rs12262480	chr10	71302392	C	A	0.1886	0.014025	0.09498	3.18E-41	35373	TRUE	reported	textfile	0.005086174	180.8227547
15395_15_GSTM1_GST_M1_1	GSTM1	rs12134009	chr1	108862406	C	G	0.1196	0.013054	0.129	5.11E-20	35346	TRUE	reported	textfile	0.002369216	83.93644434
15395_15_GSTM1_GST_M1_1	GSTM1	rs35296800	chr1	109064156	CAAAAAAAAAAAAAAA	CAAAAAAAAAAAAAA	-0.1764	0.027548	0.02688	1.52E-10	35320	TRUE	reported	textfile	0.001159558	41.00080846
15395_15_GSTM1_GST_M1_1	GSTM1	rs115181845	chr1	109510351	T	C	0.5524	0.016324	0.07793	1.00E-200	35345	TRUE	reported	textfile	0.031381867	1145.063555
15395_15_GSTM1_GST_M1_1	GSTM1	rs2269340	chr1	109629614	C	T	0.8074	0.013842	0.05288	1.00E-200	35346	TRUE	reported	textfile	0.087806469	3402.163851
15395_15_GSTM1_GST_M1_1	GSTM1	rs115929572	chr1	109703431	A	G	0.8161	0.012159	0.07202	1.00E-200	35343	TRUE	reported	textfile	0.11305374	4504.706105
15395_15_GSTM1_GST_M1_1	GSTM1	rs115814431	chr1	109725440	A	C	0.5823	0.032903	0.01792	4.40E-70	35344	TRUE	reported	textfile	0.008783656	313.182877
15395_15_GSTM1_GST_M1_1	GSTM1	rs17025223	chr1	109947719	T	C	0.1559	0.01354	0.11752	1.12E-30	35350	TRUE	reported	textfile	0.003736283	132.5654437
15395_15_GSTM1_GST_M1_1	GSTM1	rs143084201	chr1	110212453	A	G	0.1581	0.028645	0.02486	3.41E-08	35351	TRUE	reported	textfile	0.000860975	30.46081476
15441_6_GM2A_SAP3	GM2A	rs72794132	chr5	151239432	T	C	0.3212	0.011098	0.16385	3.47E-184	35353	TRUE	reported	textfile	0.023145431	837.6007596
15441_6_GM2A_SAP3	GM2A	rs375396	chr5	151287372	A	C	0.173	0.011024	0.17267	1.67E-55	35353	TRUE	reported	textfile	0.006917875	246.2573646
15441_6_GM2A_SAP3	GM2A	rs66495175	chr5	151562168	A	C	0.1124	0.014444	0.09247	7.14E-15	35349	TRUE	reported	textfile	0.001710162	60.55264112
15444_45_SERPINB4_SCCA2	SERPINB4	rs75064813	chr18	63335671	G	C	0.4922	0.028657	0.01886	4.03E-66	35366	TRUE	reported	textfile	0.008272338	294.9831512
15444_45_SERPINB4_SCCA2	SERPINB4	rs12969816	chr18	63764541	A	G	0.1445	0.019396	0.04288	9.35E-14	35369	TRUE	reported	textfile	0.001566778	55.49920789
15444_45_SERPINB4_SCCA2	SERPINB4	rs213129	chr18	64026101	G	A	-0.0491	0.008555	0.28681	9.49E-09	35370	TRUE	reported	textfile	0.00093043	32.93808899
15447_45_SORD_Sorbitol_dehydrogenase	SORD	rs142462144	chr15	44244390	T	C	-0.1827	0.029025	0.02075	3.08E-10	35361	TRUE	reported	textfile	0.001119236	39.61941637
15447_45_SORD_Sorbitol_dehydrogenase	SORD	rs56822449	chr15	44857244	GT	AT	-0.1121	0.014449	0.09222	8.61E-15	35361	TRUE	reported	textfile	0.001699309	60.18816167
15447_45_SORD_Sorbitol_dehydrogenase	SORD	rs72722045	chr15	44966007	T	A	0.2954	0.011218	0.15854	7.87E-153	35362	TRUE	reported	textfile	0.019231788	693.3707983
15447_45_SORD_Sorbitol_dehydrogenase	SORD	rs56194896	chr15	45072611	A	G	0.1593	0.019553	0.04877	3.73E-16	35360	TRUE	reported	textfile	0.001873605	66.37127892
15447_45_SORD_Sorbitol_dehydrogenase	SORD	rs2733251	chr15	45679994	A	G	0.1422	0.025482	0.02822	2.40E-08	35371	TRUE	reported	textfile	0.000879635	31.13921161
15449_33_TIMD4_TIM_4	TIMD4	rs4704826	chr5	156965071	A	C	-0.2416	0.008727	0.35793	1.04E-168	35351	TRUE	reported	textfile	0.021220091	766.3714843
15449_33_TIMD4_TIM_4	TIMD4	rs12513886	chr5	157067476	A	G	0.2543	0.025937	0.02658	1.08E-22	35351	TRUE	reported	textfile	0.002711891	96.12329846
15449_33_TIMD4_TIM_4	TIMD4	rs28638168	chr5	157231931	A	G	0.0854	0.012636	0.12918	1.40E-11	35350	TRUE	reported	textfile	0.001290465	45.67430368
15449_33_TIMD4_TIM_4	TIMD4	rs6555971	chr5	157364668	C	T	0.0832	0.008826	0.35519	4.22E-21	35354	TRUE	reported	textfile	0.002507206	88.8575301
15452_5_NT5E_5__Nucleotidase	NT5E	rs858739	chr6	84813518	A	G	0.0939	0.012338	0.12388	2.72E-14	35344	TRUE	reported	textfile	0.001636119	57.91846945
15452_5_NT5E_5__Nucleotidase	NT5E	rs9353298	chr6	85310889	G	A	-0.0548	0.008896	0.30413	7.27E-10	35343	TRUE	reported	textfile	0.001072512	37.94433901
15452_5_NT5E_5__Nucleotidase	NT5E	rs632350	chr6	85377625	T	C	-0.5319	0.010138	0.11795	1.00E-200	35343	TRUE	reported	textfile	0.072256962	2752.522199
15452_5_NT5E_5__Nucleotidase	NT5E	rs4296866	chr6	85570019	T	C	-0.1227	0.008175	0.48761	6.43E-51	35346	TRUE	reported	textfile	0.006333068	225.2625667
15452_5_NT5E_5__Nucleotidase	NT5E	rs4707234	chr6	85862632	C	T	0.2141	0.008865	0.29644	7.32E-129	35346	TRUE	reported	textfile	0.016234068	583.2453434
15452_5_NT5E_5__Nucleotidase	NT5E	rs10944174	chr6	86026521	G	A	0.2143	0.008878	0.29434	9.95E-129	35345	TRUE	reported	textfile	0.016217546	582.6254957
15452_5_NT5E_5__Nucleotidase	NT5E	rs59183026	chr6	86312177	CAAAAAAA	CAAAAAA	-0.1217	0.012441	0.11927	1.34E-22	35348	TRUE	reported	textfile	0.0026998	95.68547191
15452_5_NT5E_5__Nucleotidase	NT5E	rs1508233	chr6	86442893	C	T	-0.1789	0.015245	0.07755	8.44E-32	35347	TRUE	reported	textfile	0.003880829	137.7023176
15462_28_CD8A_CD8A	CD8A	rs80170993	chr2	86248090	G	A	-0.2218	0.0227	0.03625	1.50E-22	35344	TRUE	reported	textfile	0.002693917	95.46557512
15462_28_CD8A_CD8A	CD8A	rs34933869	chr2	86695274	C	T	0.382	0.010866	0.17114	1.00E-200	35344	TRUE	reported	textfile	0.033786614	1235.841425
15462_28_CD8A_CD8A	CD8A	rs7587224	chr2	86823276	ATTTTAA	TTTTTAA	-0.0877	0.008822	0.33962	2.75E-23	35333	TRUE	reported	textfile	0.002789148	98.81900944
15462_28_CD8A_CD8A	CD8A	rs111591143	chr2	87165520	TG	TA	-0.1362	0.018405	0.05599	1.36E-13	35329	TRUE	reported	textfile	0.001547671	54.75931228
15468_14_CFHR1_FHR1	CFHR1	rs17696917	chr1	196275511	C	T	-0.5959	0.028812	0.01912	4.98E-95	35337	TRUE	reported	textfile	0.011960371	427.7355804
15468_14_CFHR1_FHR1	CFHR1	rs191753228	chr1	196352038	T	C	-0.6745	0.033338	0.0143	5.12E-91	35336	TRUE	reported	textfile	0.011451579	409.3174331
15468_14_CFHR1_FHR1	CFHR1	rs71524417	chr1	196455667	C	G	-0.6057	0.019884	0.04006	1.00E-200	35338	TRUE	reported	textfile	0.02558639	927.8612937
15468_14_CFHR1_FHR1	CFHR1	rs35449482	chr1	196683150	C	A	-0.7455	0.022419	0.03212	1.00E-200	35338	TRUE	reported	textfile	0.030341677	1105.702373
15468_14_CFHR1_FHR1	CFHR1	rs34231058	chr1	196746205	A	G	-0.7286	0.022788	0.03026	1.00E-200	35339	TRUE	reported	textfile	0.028114273	1022.212842
15468_14_CFHR1_FHR1	CFHR1	rs76831210	chr1	196847013	G	A	0.3307	0.005719	0.4697	1.00E-200	35338	TRUE	reported	textfile	0.086441554	3343.517623
15468_14_CFHR1_FHR1	CFHR1	rs151253882	chr1	197419437	T	A	0.1546	0.025396	0.02482	1.15E-09	35341	TRUE	reported	textfile	0.001047501	37.05644596
15468_14_CFHR1_FHR1	CFHR1	rs145456171	chr1	197766421	T	C	-0.4182	0.025619	0.02387	6.72E-60	35341	TRUE	reported	textfile	0.007483463	266.4520902
15470_11_HEXB_Hexosaminidase_B	HEXB	rs1696980	chr5	74662232	CGT	AGT	0.1902	0.016163	0.06759	5.75E-32	35344	TRUE	reported	textfile	0.003902682	138.4689833
15470_11_HEXB_Hexosaminidase_B	HEXB	rs13164140	chr5	74734513	A	G	0.2719	0.009084	0.27062	7.91E-197	35358	TRUE	reported	textfile	0.024712081	895.8588695
15470_11_HEXB_Hexosaminidase_B	HEXB	rs10053643	chr5	75353673	T	C	-0.0639	0.009638	0.22928	3.35E-11	35364	TRUE	reported	textfile	0.001241444	43.95449657
15471_29_PNLIPRP2_LIPR2	PNLIPRP2	rs116329237	chr10	115805170	G	A	-0.2747	0.042314	0.01162	8.47E-11	35381	TRUE	reported	textfile	0.001189767	42.14291819
15471_29_PNLIPRP2_LIPR2	PNLIPRP2	rs7080369	chr10	115882436	G	A	0.3684	0.033922	0.01885	1.79E-27	35381	TRUE	reported	textfile	0.003322469	117.9374662
15471_29_PNLIPRP2_LIPR2	PNLIPRP2	rs7072869	chr10	116373336	C	T	-0.2781	0.017069	0.07708	1.11E-59	35380	TRUE	reported	textfile	0.007447006	265.4368837
15471_29_PNLIPRP2_LIPR2	PNLIPRP2	rs149271803	chr10	116386200	C	A	-0.1889	0.023345	0.04029	5.88E-16	35380	TRUE	reported	textfile	0.001847206	65.47139708
15471_29_PNLIPRP2_LIPR2	PNLIPRP2	rs11197747	chr10	116596841	C	T	-0.5762	0.007601	0.18248	1.00E-200	35379	TRUE	reported	textfile	0.139731276	5746.196737
15471_29_PNLIPRP2_LIPR2	PNLIPRP2	rs17735613	chr10	116599949	G	A	0.5588	0.00819	0.15184	1.00E-200	35379	TRUE	reported	textfile	0.116282153	4655.008086
15471_29_PNLIPRP2_LIPR2	PNLIPRP2	rs1638410	chr10	116766015	C	T	0.2747	0.028693	0.02456	1.03E-21	35382	TRUE	reported	textfile	0.002583803	91.65176916
15471_29_PNLIPRP2_LIPR2	PNLIPRP2	rs11197895	chr10	117093005	TAT	TAC	0.3025	0.014735	0.10518	1.17E-93	35382	TRUE	reported	textfile	0.01177133	421.4304657
15471_29_PNLIPRP2_LIPR2	PNLIPRP2	rs77592798	chr10	117170402	G	C	-0.2677	0.025696	0.03029	2.05E-25	35380	TRUE	reported	textfile	0.003058283	108.5278362
15471_29_PNLIPRP2_LIPR2	PNLIPRP2	rs61866619	chr10	117494707	T	C	0.1357	0.022012	0.04501	7.05E-10	35389	TRUE	reported	textfile	0.001072769	38.0028478
15472_16_LRP11_LRP11	LRP11	rs113244842	chr6	148966958	A	G	-0.2517	0.022978	0.03126	6.36E-28	35379	TRUE	reported	textfile	0.003380072	119.9823681
15472_16_LRP11_LRP11	LRP11	rs564961	chr6	149336091	A	G	0.2585	0.008502	0.34197	1.00E-200	35381	TRUE	reported	textfile	0.02546286	924.3880943
15472_16_LRP11_LRP11	LRP11	rs117937568	chr6	149599612	A	G	0.2954	0.022709	0.0343	1.10E-38	35380	TRUE	reported	textfile	0.004759869	169.2000201
15472_16_LRP11_LRP11	LRP11	rs7762285	chr6	149926138	A	G	0.2084	0.011478	0.14692	1.14E-73	35374	TRUE	reported	textfile	0.009233158	329.6388826
15472_16_LRP11_LRP11	LRP11	rs6911342	chr6	150386645	C	T	0.096	0.008156	0.45454	5.52E-32	35380	TRUE	reported	textfile	0.003900613	138.536267
15472_16_LRP11_LRP11	LRP11	rs117762284	chr6	150498316	A	G	0.1554	0.020534	0.04191	3.79E-14	35381	TRUE	reported	textfile	0.001616153	57.27041937
15472_16_LRP11_LRP11	LRP11	rs75686105	chr6	150601098	G	A	0.138	0.023583	0.03183	4.87E-09	35378	TRUE	reported	textfile	0.000966956	34.24013895
15475_4_PLTP_PLTP	PLTP	rs76849991	chr20	45272802	T	C	-0.4138	0.028696	0.02132	3.87E-47	35369	TRUE	reported	textfile	0.0058448	207.9283402
15475_4_PLTP_PLTP	PLTP	rs2200587	chr20	45664282	T	G	-0.0996	0.008331	0.49798	6.06E-33	35369	TRUE	reported	textfile	0.004024854	142.9222515
15475_4_PLTP_PLTP	PLTP	rs190148453	chr20	45698917	C	G	-0.2317	0.019996	0.04512	4.78E-31	35369	TRUE	reported	textfile	0.003781791	134.2583337
15475_4_PLTP_PLTP	PLTP	rs73620988	chr20	45761608	A	G	0.1554	0.021971	0.03818	1.52E-12	35371	TRUE	reported	textfile	0.001412346	50.0239318
15475_4_PLTP_PLTP	PLTP	rs79833227	chr20	45818004	A	C	-0.3538	0.010573	0.18565	1.00E-200	35371	TRUE	reported	textfile	0.03068573	1119.681843
15475_4_PLTP_PLTP	PLTP	rs117479286	chr20	45970648	T	A	-0.4131	0.022038	0.03899	2.12E-78	35370	TRUE	reported	textfile	0.009836439	351.351227
15475_4_PLTP_PLTP	PLTP	rs75053191	chr20	46031795	A	G	0.2642	0.031406	0.01755	4.02E-17	35368	TRUE	reported	textfile	0.001996925	70.76456063
15475_4_PLTP_PLTP	PLTP	rs76720462	chr20	46407331	G	C	-0.295	0.029074	0.02153	3.44E-24	35367	TRUE	reported	textfile	0.002902511	102.9461003
15475_4_PLTP_PLTP	PLTP	rs75591819	chr20	46560414	C	T	-0.2525	0.024052	0.03283	8.83E-26	35371	TRUE	reported	textfile	0.003106147	110.203609
15475_4_PLTP_PLTP	PLTP	rs78189695	chr20	46735174	A	G	-0.219	0.036798	0.01325	2.66E-09	35375	TRUE	reported	textfile	0.00100025	35.41728328
15476_6_REG3G_REG3G	REG3G	rs147187776	chr2	78407283	C	T	0.2212	0.037372	0.01324	3.24E-09	35354	TRUE	reported	textfile	0.00098994	35.03103718
15476_6_REG3G_REG3G	REG3G	rs115779977	chr2	78444976	T	G	0.2729	0.037544	0.01203	3.63E-13	35353	TRUE	reported	textfile	0.001492283	52.83253132
15476_6_REG3G_REG3G	REG3G	rs112834521	chr2	78955172	A	G	0.2034	0.017271	0.06261	5.14E-32	35350	TRUE	reported	textfile	0.003908201	138.6891087
15476_6_REG3G_REG3G	REG3G	rs4270377	chr2	79000329	C	G	0.4063	0.00778	0.1908	1.00E-200	35353	TRUE	reported	textfile	0.071619944	2727.155369
15476_6_REG3G_REG3G	REG3G	rs13030971	chr2	79010566	G	C	-0.4687	0.014399	0.09103	1.00E-200	35353	TRUE	reported	textfile	0.02909873	1059.499299
15476_6_REG3G_REG3G	REG3G	rs3806561	chr2	79139474	G	A	-0.0932	0.008401	0.49672	1.34E-28	35350	TRUE	reported	textfile	0.003469533	123.0680398
15476_6_REG3G_REG3G	REG3G	rs13417018	chr2	79816215	G	C	-0.1205	0.009993	0.22873	1.74E-33	35349	TRUE	reported	textfile	0.004096589	145.3977703
15476_6_REG3G_REG3G	REG3G	rs598453	chr2	79987428	T	C	0.0478	0.008498	0.4171	1.86E-08	35351	TRUE	reported	textfile	0.000894195	31.63718023
15480_2_VNN2_VNN2	VNN2	rs1931001	chr6	131966796	G	T	0.104	0.009263	0.33044	3.01E-29	35363	TRUE	reported	textfile	0.003551967	126.048821
15480_2_VNN2_VNN2	VNN2	rs12205095	chr6	132716167	G	T	-0.5441	0.006052	0.32922	1.00E-200	35364	TRUE	reported	textfile	0.186038244	8082.301571
15480_2_VNN2_VNN2	VNN2	rs12195746	chr6	132992692	T	A	-0.291	0.015376	0.08764	7.08E-80	35368	TRUE	reported	textfile	0.010025653	358.158018
15480_2_VNN2_VNN2	VNN2	rs66491476	chr6	133366739	TA	T	-0.1456	0.01863	0.05803	5.48E-15	35368	TRUE	reported	textfile	0.001724	61.07626642
15480_2_VNN2_VNN2	VNN2	rs79709397	chr6	133452156	G	A	-0.3952	0.026713	0.02641	1.59E-49	35368	TRUE	reported	textfile	0.006150335	218.8587852
15480_2_VNN2_VNN2	VNN2	rs56253925	chr6	133505091	T	G	0.2749	0.023803	0.03243	7.46E-31	35366	TRUE	reported	textfile	0.003757209	133.3710363
15480_2_VNN2_VNN2	VNN2	rs117318238	chr6	133637523	A	G	-0.2139	0.021927	0.04134	1.75E-22	35369	TRUE	reported	textfile	0.002683326	95.15652578
15483_377_AGRN_Agrin	AGRN	rs6657048	chr1	1022260	T	C	0.326	0.02829	0.02338	1.00E-30	35284	TRUE	reported	textfile	0.003749385	132.783676
15483_377_AGRN_Agrin	AGRN	rs4970394	chr1	1027511	T	C	0.239	0.008395	0.45882	2.88E-178	35278	TRUE	reported	textfile	0.022458748	810.4566293
15483_377_AGRN_Agrin	AGRN	rs11260546	chr1	1179830	A	G	0.1174	0.01249	0.13289	5.48E-21	35284	TRUE	reported	textfile	0.002497741	88.34596102
15483_377_AGRN_Agrin	AGRN	rs146525333	chr1	1342269	T	G	0.1644	0.023992	0.03234	7.26E-12	35307	TRUE	reported	textfile	0.001328106	46.95113757
15483_377_AGRN_Agrin	AGRN	rs144974594	chr1	1518497	T	C	-0.1851	0.028814	0.0213	1.33E-10	35317	TRUE	reported	textfile	0.001167118	41.2649325
15486_126_AOC1_ABP1	AOC1	rs10253089	chr7	149918952	T	C	-0.158	0.020726	0.04427	2.47E-14	35363	TRUE	reported	textfile	0.001640669	58.11103672
15486_126_AOC1_ABP1	AOC1	rs139067972	chr7	150011935	C	T	-0.1897	0.018549	0.05649	1.50E-24	35364	TRUE	reported	textfile	0.00294883	104.5849269
15486_126_AOC1_ABP1	AOC1	rs4725943	chr7	150779462	G	A	-0.2742	0.008791	0.38204	1.00E-200	35374	TRUE	reported	textfile	0.026766478	972.822901
15486_126_AOC1_ABP1	AOC1	rs73163602	chr7	150820928	T	A	-0.6239	0.009485	0.09466	1.00E-200	35376	TRUE	reported	textfile	0.108977144	4326.440616
15486_126_AOC1_ABP1	AOC1	rs10156191	chr7	150856517	T	C	-0.579	0.006154	0.26629	1.00E-200	35375	TRUE	reported	textfile	0.200149502	8851.514583
15486_126_AOC1_ABP1	AOC1	rs310594	chr7	151172319	A	C	-0.152	0.020678	0.04554	1.97E-13	35377	TRUE	reported	textfile	0.001525058	54.03131792
15486_126_AOC1_ABP1	AOC1	rs77855615	chr7	151205794	T	C	0.9595	0.038882	0.01139	1.88E-134	35375	TRUE	reported	textfile	0.016923249	608.9311791
15486_126_AOC1_ABP1	AOC1	rs2240629	chr7	151376929	C	G	0.1638	0.008688	0.41969	2.73E-79	35377	TRUE	reported	textfile	0.00994776	355.4378042
15486_126_AOC1_ABP1	AOC1	rs62479791	chr7	151452234	GGAACCCCA	GGAACCCCG	0.4574	0.018876	0.05367	1.04E-129	35378	TRUE	reported	textfile	0.016326388	587.1483312
15495_9_FOLR3_FOLR3	FOLR3	rs78672796	chr11	71135189	C	T	0.7275	0.023121	0.03056	1.00E-200	35378	TRUE	reported	textfile	0.027222805	989.984091
15495_9_FOLR3_FOLR3	FOLR3	rs12798050	chr11	71512210	T	C	-0.1991	0.00892	0.28639	2.28E-110	35373	TRUE	reported	textfile	0.013888866	498.1822565
15495_9_FOLR3_FOLR3	FOLR3	rs71464396	chr11	71587263	C	T	-0.2963	0.009111	0.26657	1.00E-200	35370	TRUE	reported	textfile	0.029033565	1057.563983
15495_9_FOLR3_FOLR3	FOLR3	rs76848014	chr11	72135449	A	G	0.6086	0.009199	0.10822	1.00E-200	35373	TRUE	reported	textfile	0.110114587	4376.814116
15495_9_FOLR3_FOLR3	FOLR3	rs61895676	chr11	72467660	T	C	0.5926	0.033385	0.0152	1.70E-70	35371	TRUE	reported	textfile	0.008829207	315.061964
15495_9_FOLR3_FOLR3	FOLR3	rs77803271	chr11	72548556	C	T	-0.1573	0.023843	0.03043	4.19E-11	35373	TRUE	reported	textfile	0.001228937	43.5222252
15495_9_FOLR3_FOLR3	FOLR3	rs75926779	chr11	72601925	A	G	0.3171	0.012357	0.12292	3.15E-145	35371	TRUE	reported	textfile	0.018277128	658.478855
15499_11_ATRN_Attractin	ATRN	rs144235722	chr20	2789999	A	G	-0.1778	0.028531	0.02369	4.61E-10	35377	TRUE	reported	textfile	0.001096559	38.83336034
15499_11_ATRN_Attractin	ATRN	rs141486209	chr20	3098371	G	A	-0.3868	0.036171	0.01498	1.09E-26	35372	TRUE	reported	textfile	0.003222482	114.3476762
15499_11_ATRN_Attractin	ATRN	rs74401648	chr20	3158103	A	G	-0.2749	0.035019	0.0146	4.16E-15	35377	TRUE	reported	textfile	0.001738862	61.6193973
15499_11_ATRN_Attractin	ATRN	rs76034548	chr20	3232173	C	T	-0.8019	0.023714	0.03251	1.00E-200	35378	TRUE	reported	textfile	0.031309949	1143.421209
15499_11_ATRN_Attractin	ATRN	rs182203670	chr20	3300290	AC	AT	-0.269	0.032656	0.01743	1.76E-16	35378	TRUE	reported	textfile	0.001914314	67.85065319
15499_11_ATRN_Attractin	ATRN	rs145194579	chr20	3517010	A	G	-0.4412	0.022212	0.03856	8.46E-88	35378	TRUE	reported	textfile	0.011029247	394.5219087
15499_11_ATRN_Attractin	ATRN	rs6052017	chr20	3700951	A	G	-0.2695	0.027426	0.0259	8.67E-23	35375	TRUE	reported	textfile	0.002722152	96.55350444
15499_11_ATRN_Attractin	ATRN	rs144469244	chr20	3816499	G	C	-0.9145	0.037967	0.01328	3.44E-128	35376	TRUE	reported	textfile	0.016135463	580.136648
15499_11_ATRN_Attractin	ATRN	rs73610112	chr20	3858619	T	C	-0.5586	0.03897	0.01157	1.34E-46	35371	TRUE	reported	textfile	0.005775349	205.4548955
15503_15_LEFTY2_Lefty_A	LEFTY2	rs115491302	chr1	225572436	C	T	0.1573	0.024154	0.03015	7.39E-11	35359	TRUE	reported	textfile	0.001198005	42.40868008
15503_15_LEFTY2_Lefty_A	LEFTY2	rs360058	chr1	225889219	T	G	-0.1805	0.008429	0.39809	9.74E-102	35357	TRUE	reported	textfile	0.012803552	458.5405398
15503_15_LEFTY2_Lefty_A	LEFTY2	rs41304002	chr1	226146589	T	C	0.2224	0.031092	0.0173	8.49E-13	35357	TRUE	reported	textfile	0.001445003	51.16201973
15503_15_LEFTY2_Lefty_A	LEFTY2	rs597429	chr1	226596487	C	T	-0.048	0.008265	0.47775	6.34E-09	35356	TRUE	reported	textfile	0.000953058	33.72657122
15503_20_LEFTY2_Lefty_A	LEFTY2	rs2615068	chr1	225750690	A	G	0.1925	0.009481	0.28663	1.19E-91	35355	TRUE	reported	textfile	0.011525711	412.2195703
15503_20_LEFTY2_Lefty_A	LEFTY2	rs2740168	chr1	225833287	A	G	0.5252	0.006212	0.38154	1.00E-200	35354	TRUE	reported	textfile	0.168180964	7147.628497
15503_20_LEFTY2_Lefty_A	LEFTY2	rs56301120	chr1	225844317	A	G	0.4541	0.01501	0.08876	1.00E-200	35357	TRUE	reported	textfile	0.025232895	915.2021936
15503_20_LEFTY2_Lefty_A	LEFTY2	rs145643169	chr1	226208398	T	G	-0.5162	0.02358	0.03459	3.11E-106	35357	TRUE	reported	textfile	0.013372913	479.2077488
15503_20_LEFTY2_Lefty_A	LEFTY2	rs72563107	chr1	226411109	T	A	0.3804	0.043854	0.01062	4.16E-18	35358	TRUE	reported	textfile	0.002123497	75.23813569
15503_20_LEFTY2_Lefty_A	LEFTY2	rs141415111	chr1	226624199	A	G	-0.33	0.026196	0.02806	2.18E-36	35358	TRUE	reported	textfile	0.004468126	158.684077
15503_20_LEFTY2_Lefty_A	LEFTY2	rs146236921	chr1	226868201	A	G	0.1638	0.030045	0.02053	4.99E-08	35358	TRUE	reported	textfile	0.000839906	29.7206848
15503_20_LEFTY2_Lefty_A	LEFTY2	rs35559503	chr1	226920957	A	G	-0.2485	0.024641	0.03193	6.46E-24	35358	TRUE	reported	textfile	0.002868145	101.697801
15509_2_NAGLU_NAG	NAGLU	rs1076188	chr17	42067415	G	T	0.09	0.007077	0.45455	4.69E-37	35384	TRUE	reported	textfile	0.004549872	161.7193844
15509_2_NAGLU_NAG	NAGLU	rs190597324	chr17	42112187	CCCAAGAC	CCCAAGAT	0.4207	0.025439	0.01907	1.97E-61	35383	TRUE	reported	textfile	0.007670194	273.4767465
15509_2_NAGLU_NAG	NAGLU	rs58947745	chr17	42305129	A	G	1.1366	0.035823	0.01005	1.00E-200	35383	TRUE	reported	textfile	0.027663884	1006.622998
15509_2_NAGLU_NAG	NAGLU	rs12150483	chr17	42449102	A	G	0.098	0.007687	0.30205	3.18E-37	35382	TRUE	reported	textfile	0.004572625	162.5226293
15509_2_NAGLU_NAG	NAGLU	rs149402495	chr17	42652697	A	C	-0.1928	0.023693	0.02336	4.04E-16	35375	TRUE	reported	textfile	0.00186838	66.21393465
15509_2_NAGLU_NAG	NAGLU	rs148215732	chr17	42703243	C	T	0.9546	0.015949	0.01901	1.00E-200	35373	TRUE	reported	textfile	0.091961936	3582.212856
15509_2_NAGLU_NAG	NAGLU	rs77386381	chr17	42876827	C	T	0.4048	0.021922	0.02537	3.91E-76	35369	TRUE	reported	textfile	0.009548412	340.9542452
15509_2_NAGLU_NAG	NAGLU	rs56097721	chr17	43145553	T	C	0.5522	0.029007	0.01612	8.42E-81	35374	TRUE	reported	textfile	0.010140897	362.378664
15509_2_NAGLU_NAG	NAGLU	rs147677460	chr17	43450493	A	G	0.3845	0.023272	0.02249	2.55E-61	35373	TRUE	reported	textfile	0.007657989	272.9610725
15511_37_NPTXR_NPTXR	NPTXR	rs117538219	chr22	38348497	T	C	-0.2574	0.02502	0.02558	8.01E-25	35363	TRUE	reported	textfile	0.002983977	105.8322213
15511_37_NPTXR_NPTXR	NPTXR	rs145515994	chr22	38445060	TATGCGTGTGTGTGCGTGTGTGTGTG	CATGCGTGTGTGTGCGTGTGTGTGTG	0.5414	0.034202	0.01545	1.94E-56	35364	TRUE	reported	textfile	0.007035675	250.5583818
15511_37_NPTXR_NPTXR	NPTXR	rs117773903	chr22	38830584	T	C	1.3196	0.02626	0.01717	1.00E-200	35364	TRUE	reported	textfile	0.066646873	2525.053639
15511_37_NPTXR_NPTXR	NPTXR	rs6001369	chr22	39004995	A	G	0.3324	0.026955	0.02384	6.10E-35	35364	TRUE	reported	textfile	0.004281722	152.0613339
15511_37_NPTXR_NPTXR	NPTXR	rs186467509	chr22	39305134	TTTTTTG	TTTTTTT	-0.2089	0.024629	0.02779	2.21E-17	35363	TRUE	reported	textfile	0.00203026	71.93806629
15511_37_NPTXR_NPTXR	NPTXR	rs148578448	chr22	39603519	CCTGCTCTTGTTTTATGGATGG	CCTGCTCTTGTTTTATGGATGC	0.5008	0.033501	0.01489	1.58E-50	35368	TRUE	reported	textfile	0.006278664	223.454209
15514_26_BCHE_Pseudocholinesterase	BCHE	rs185693927	chr3	165663973	ATTTTTTTTTTTTTTTA	ATTTATTTTTTTTTTTA	-0.2054	0.026804	0.02366	1.82E-14	35338	TRUE	reported	textfile	0.00165897	58.71878759
15514_26_BCHE_Pseudocholinesterase	BCHE	rs697356	chr3	165718150	C	G	-0.3606	0.006236	0.36502	1.00E-200	35338	TRUE	reported	textfile	0.086443561	3343.602579
15514_26_BCHE_Pseudocholinesterase	BCHE	rs73176620	chr3	166221784	A	C	-0.179	0.020297	0.04271	1.16E-18	35342	TRUE	reported	textfile	0.002195819	77.77101753
15514_26_BCHE_Pseudocholinesterase	BCHE	rs77230198	chr3	166581568	A	C	-0.3255	0.028187	0.02175	7.58E-31	35354	TRUE	reported	textfile	0.003757774	133.3459119
15515_2_SAA1_SAA	SAA1	rs4148620	chr11	17430458	A	C	0.0686	0.011182	0.16364	8.52E-10	35371	TRUE	reported	textfile	0.001062919	37.63437416
15515_2_SAA1_SAA	SAA1	rs2299629	chr11	17805949	A	G	-0.2137	0.020708	0.0395	5.74E-25	35387	TRUE	reported	textfile	0.003000433	106.4898427
15515_2_SAA1_SAA	SAA1	rs79669707	chr11	18248778	A	G	0.3516	0.010939	0.1644	1.00E-200	35382	TRUE	reported	textfile	0.028370107	1033.041904
15515_2_SAA1_SAA	SAA1	rs4609582	chr11	18256216	G	A	0.3049	0.009887	0.21681	1.00E-200	35381	TRUE	reported	textfile	0.026175581	950.9577675
15515_2_SAA1_SAA	SAA1	rs4537730	chr11	18711299	G	A	-0.0793	0.009147	0.28461	4.35E-18	35383	TRUE	reported	textfile	0.002119692	75.15614014
15515_2_SAA1_SAA	SAA1	rs7131023	chr11	18782977	T	C	0.0568	0.00881	0.32596	1.14E-10	35377	TRUE	reported	textfile	0.001173583	41.5642838
15516_12_SAA4_SAA_4	SAA4	rs214101	chr11	17267807	G	A	0.0665	0.009708	0.44105	7.39E-12	35370	TRUE	reported	textfile	0.001324869	46.92012899
15516_12_SAA4_SAA_4	SAA4	rs117147437	chr11	17943896	A	G	1.1372	0.017098	0.03847	1.00E-200	35387	TRUE	reported	textfile	0.111117779	4423.423598
15516_12_SAA4_SAA_4	SAA4	rs1356979	chr11	18197693	C	T	-0.3806	0.006799	0.39372	1.00E-200	35383	TRUE	reported	textfile	0.081357805	3133.451209
15516_12_SAA4_SAA_4	SAA4	rs34068567	chr11	18269355	C	T	0.2436	0.012911	0.16635	2.13E-79	35382	TRUE	reported	textfile	0.009961041	355.9674243
15516_12_SAA4_SAA_4	SAA4	rs80167698	chr11	18649591	C	A	0.1816	0.024853	0.0393	2.73E-13	35383	TRUE	reported	textfile	0.001506692	53.38871891
15516_12_SAA4_SAA_4	SAA4	rs61886878	chr11	18708884	G	A	0.1362	0.011962	0.20422	4.91E-30	35383	TRUE	reported	textfile	0.003650595	129.6349397
15516_12_SAA4_SAA_4	SAA4	rs73438377	chr11	19162627	T	C	-0.1752	0.025552	0.03731	7.06E-12	35382	TRUE	reported	textfile	0.001326965	47.01039026
15516_12_SAA4_SAA_4	SAA4	rs1648233	chr11	19210963	A	C	-0.2834	0.020568	0.05831	3.44E-43	35383	TRUE	reported	textfile	0.005336996	189.8414383
15521_4_CLSTN1_Alcadein_alpha_1	CLSTN1	rs114116433	chr1	9673678	T	C	1.1431	0.031596	0.01663	1.00E-200	35390	TRUE	reported	textfile	0.035665743	1308.819314
15521_4_CLSTN1_Alcadein_alpha_1	CLSTN1	rs114513597	chr1	9769606	A	G	-0.4943	0.028635	0.02145	9.12E-67	35391	TRUE	reported	textfile	0.008349351	297.9629756
15521_4_CLSTN1_Alcadein_alpha_1	CLSTN1	rs35960446	chr1	9992087	ATT	AT	-0.1436	0.014363	0.09471	1.55E-23	35389	TRUE	reported	textfile	0.002816601	99.95258125
15521_4_CLSTN1_Alcadein_alpha_1	CLSTN1	rs58109538	chr1	10103608	GT	G	0.1958	0.015022	0.08218	7.80E-39	35391	TRUE	reported	textfile	0.004777462	169.8811985
15521_4_CLSTN1_Alcadein_alpha_1	CLSTN1	rs1188530	chr1	10465803	C	T	-0.1057	0.016857	0.06453	3.60E-10	35391	TRUE	reported	textfile	0.001109722	39.31559545
15522_2_GLIPR2_GAPR1	GLIPR2	rs72729437	chr9	35963179	G	A	0.2155	0.023463	0.03142	4.13E-20	35352	TRUE	reported	textfile	0.002380556	84.35345927
15522_2_GLIPR2_GAPR1	GLIPR2	rs3739613	chr9	36148725	A	G	-0.2755	0.009035	0.29201	1.00E-200	35356	TRUE	reported	textfile	0.025624197	929.741732
15522_2_GLIPR2_GAPR1	GLIPR2	rs7857148	chr9	36437559	TAAAAAAAAAAA	AAAAAAAAAAAA	-0.0588	0.008552	0.39203	6.18E-12	35356	TRUE	reported	textfile	0.001335291	47.27099024
15523_9_ALAD_HEM2	ALAD	rs146715110	chr9	113327421	ACACACACACACACACACAC	ACACACACAC	-0.1725	0.017093	0.06208	5.99E-24	35373	TRUE	reported	textfile	0.00287092	101.8396874
15523_9_ALAD_HEM2	ALAD	rs55917620	chr9	113355480	A	G	-0.0857	0.010336	0.19671	1.12E-16	35371	TRUE	reported	textfile	0.001939841	68.74357049
15523_9_ALAD_HEM2	ALAD	rs1800435	chr9	113391611	G	C	-0.4172	0.014596	0.08677	1.12E-179	35359	TRUE	reported	textfile	0.022583974	816.9515942
15523_9_ALAD_HEM2	ALAD	rs76104869	chr9	113751997	A	G	-0.0793	0.012764	0.11791	5.21E-10	35366	TRUE	reported	textfile	0.001090217	38.59652658
15533_97_MSR1_Macrophage_scavenger_receptor	MSR1	rs78993928	chr8	15848286	T	C	-0.1491	0.021022	0.04126	1.32E-12	35361	TRUE	reported	textfile	0.001420579	50.30169959
15533_97_MSR1_Macrophage_scavenger_receptor	MSR1	rs1993978	chr8	16120677	CAGGACTTTTTTTTT	CAGCACTTTTTTTTT	0.1339	0.014544	0.09185	3.37E-20	35366	TRUE	reported	textfile	0.002390936	84.75568956
15533_97_MSR1_Macrophage_scavenger_receptor	MSR1	rs59251421	chr8	16200030	T	C	-0.4024	0.017787	0.05883	2.58E-113	35368	TRUE	reported	textfile	0.014264625	511.7831401
15533_97_MSR1_Macrophage_scavenger_receptor	MSR1	rs145734953	chr8	16205526	C	T	0.1574	0.017866	0.05688	1.25E-18	35368	TRUE	reported	textfile	0.002189739	77.61224348
15533_97_MSR1_Macrophage_scavenger_receptor	MSR1	rs13251172	chr8	16555549	C	G	0.1053	0.008406	0.44509	5.35E-36	35370	TRUE	reported	textfile	0.004416929	156.9110083
15540_6_VIM_Vimentin	VIM	rs796667	chr10	16904820	T	G	-0.0763	0.008063	0.42958	2.99E-21	35365	TRUE	reported	textfile	0.002525712	89.5429081
15540_6_VIM_Vimentin	VIM	rs3902042	chr10	17023068	C	T	0.0446	0.008123	0.40655	4.01E-08	35365	TRUE	reported	textfile	0.000851713	30.14478908
15540_6_VIM_Vimentin	VIM	rs10904915	chr10	17270691	C	T	0.0559	0.008837	0.27842	2.52E-10	35360	TRUE	reported	textfile	0.001130344	40.01191531
15544_25_KLK14_kallikrein_14	KLK14	rs2569441	chr19	51011366	T	C	-0.1292	0.008759	0.41912	3.03E-49	35367	TRUE	reported	textfile	0.006114404	217.5661941
15544_25_KLK14_kallikrein_14	KLK14	rs3745540	chr19	51031874	G	A	-0.07	0.008821	0.41851	2.10E-15	35365	TRUE	reported	textfile	0.001777518	62.97031626
15544_25_KLK14_kallikrein_14	KLK14	rs17658926	chr19	51081153	A	G	0.2035	0.010489	0.21149	7.51E-84	35374	TRUE	reported	textfile	0.010528818	376.388288
15544_25_KLK14_kallikrein_14	KLK14	rs34093024	chr19	51092294	C	T	-0.3049	0.013352	0.1173	2.02E-115	35373	TRUE	reported	textfile	0.01452763	521.4319586
15544_25_KLK14_kallikrein_14	KLK14	rs76195063	chr19	51137464	T	C	-0.0845	0.011079	0.19135	2.40E-14	35370	TRUE	reported	textfile	0.001641964	58.16848266
15544_25_KLK14_kallikrein_14	KLK14	rs2455070	chr19	51278748	T	A	-0.1289	0.021253	0.04104	1.32E-09	35380	TRUE	reported	textfile	0.001038619	36.78246237
15556_49_AMY2B_Alpha_amylase_2B	AMY2B	rs200048932	chr1	102693095	ATCAT	ATCA	-0.4411	0.025851	0.02756	2.80E-65	35349	TRUE	reported	textfile	0.008169207	291.1352873
15556_49_AMY2B_Alpha_amylase_2B	AMY2B	rs75520075	chr1	102908639	C	T	-0.2239	0.019768	0.04832	9.69E-30	35349	TRUE	reported	textfile	0.003616032	128.2797633
15556_49_AMY2B_Alpha_amylase_2B	AMY2B	rs71592255	chr1	103006179	AAATAAATAAATAAATAAATAAATA	AAATAAATA	0.063	0.009767	0.24272	1.12E-10	35347	TRUE	reported	textfile	0.001175697	41.60391013
15556_49_AMY2B_Alpha_amylase_2B	AMY2B	rs4908285	chr1	103083694	C	T	0.1509	0.011209	0.17131	2.62E-41	35347	TRUE	reported	textfile	0.005101185	181.2258592
15556_49_AMY2B_Alpha_amylase_2B	AMY2B	rs111980575	chr1	103469396	GCAAAAAA	GCAAAAA	0.4351	0.013179	0.11089	1.00E-200	35345	TRUE	reported	textfile	0.029915404	1089.905076
15556_49_AMY2B_Alpha_amylase_2B	AMY2B	rs114500706	chr1	103849546	G	A	-0.487	0.01608	0.07265	1.00E-200	35349	TRUE	reported	textfile	0.025292003	917.1941184
15556_49_AMY2B_Alpha_amylase_2B	AMY2B	rs6586440	chr1	103991640	T	C	0.3876	0.038157	0.01234	3.05E-24	35352	TRUE	reported	textfile	0.002910311	103.1797621
15556_49_AMY2B_Alpha_amylase_2B	AMY2B	rs115238194	chr1	104255071	C	A	0.2162	0.029452	0.02113	2.12E-13	35351	TRUE	reported	textfile	0.001522014	53.88367705
15556_49_AMY2B_Alpha_amylase_2B	AMY2B	rs111630983	chr1	104272992	CCTTTTTTTTC	CCTTTTTTTTT	0.3045	0.034622	0.01509	1.43E-18	35351	TRUE	reported	textfile	0.00218333	77.34739984
15558_63_ENPEP_AMPE	ENPEP	rs80008037	chr4	109608797	A	G	0.1453	0.015318	0.07967	2.42E-21	35361	TRUE	reported	textfile	0.002538043	89.9709972
15558_63_ENPEP_AMPE	ENPEP	rs35895172	chr4	110221825	TT	T	-0.6643	0.024808	0.02807	5.81E-158	35356	TRUE	reported	textfile	0.019877521	717.0021052
15558_63_ENPEP_AMPE	ENPEP	rs6833731	chr4	110489326	A	G	0.287	0.009076	0.28437	1.00E-200	35355	TRUE	reported	textfile	0.027504982	999.8854546
15558_63_ENPEP_AMPE	ENPEP	rs13120170	chr4	110585795	T	C	-0.1397	0.009246	0.28132	1.42E-51	35354	TRUE	reported	textfile	0.006415805	228.2761109
15558_63_ENPEP_AMPE	ENPEP	rs76716443	chr4	111092586	C	A	0.2359	0.027887	0.02264	2.69E-17	35354	TRUE	reported	textfile	0.002019927	71.55297895
15558_63_ENPEP_AMPE	ENPEP	rs77522570	chr4	111231101	AT	AA	-0.1487	0.016864	0.06495	1.17E-18	35359	TRUE	reported	textfile	0.002194052	77.74566531
15559_5_ANTXR2_ANTR2	ANTXR2	rs6829364	chr4	79721473	CAAATTTA	AAAATTTA	-0.1535	0.012421	0.13096	4.42E-35	35355	TRUE	reported	textfile	0.004301113	152.7140756
15559_5_ANTXR2_ANTR2	ANTXR2	rs7674623	chr4	79873527	T	C	0.2207	0.010365	0.21323	1.31E-100	35355	TRUE	reported	textfile	0.012661388	453.3582102
15559_5_ANTXR2_ANTR2	ANTXR2	rs2125236	chr4	80225068	T	C	0.0557	0.008671	0.41564	1.33E-10	35356	TRUE	reported	textfile	0.001165742	41.26173165
15559_5_ANTXR2_ANTR2	ANTXR2	rs75178643	chr4	80304129	G	A	0.1609	0.029343	0.02223	4.17E-08	35355	TRUE	reported	textfile	0.000849734	30.06619658
15560_52_TCN2_Apo_TC_II	TCN2	rs140099	chr22	29732032	C	T	0.2553	0.008391	0.49324	1.00E-200	35368	TRUE	reported	textfile	0.025506029	925.6560162
15560_52_TCN2_Apo_TC_II	TCN2	rs5997658	chr22	30471152	T	G	-0.2977	0.00835	0.47186	1.00E-200	35366	TRUE	reported	textfile	0.034694725	1271.04275
15560_52_TCN2_Apo_TC_II	TCN2	rs116997758	chr22	30597849	AGCTCG	CGCTCG	0.5523	0.028213	0.02248	2.47E-85	35365	TRUE	reported	textfile	0.010720057	383.201312
15560_52_TCN2_Apo_TC_II	TCN2	rs112812772	chr22	30608610	A	G	0.9429	0.02819	0.02202	1.00E-200	35365	TRUE	reported	textfile	0.030664889	1118.707522
15560_52_TCN2_Apo_TC_II	TCN2	rs11089474	chr22	30737856	T	G	0.3701	0.010268	0.20322	1.00E-200	35364	TRUE	reported	textfile	0.035435325	1299.097922
15560_52_TCN2_Apo_TC_II	TCN2	rs2413004	chr22	30862980	G	A	-0.3027	0.008887	0.33355	1.00E-200	35362	TRUE	reported	textfile	0.031765678	1160.085285
15560_52_TCN2_Apo_TC_II	TCN2	rs4820944	chr22	31149405	G	T	-0.1758	0.00868	0.38875	3.39E-91	35363	TRUE	reported	textfile	0.011466753	410.1792894
15562_24_GUSB_BGLR	GUSB	rs112532470	chr7	65225444	GA	G	-0.1181	0.015016	0.08541	3.69E-15	35355	TRUE	reported	textfile	0.001746551	61.85384585
15562_24_GUSB_BGLR	GUSB	rs145851867	chr7	65837235	A	G	-0.305	0.021791	0.03705	1.64E-44	35358	TRUE	reported	textfile	0.005510082	195.8938452
15562_24_GUSB_BGLR	GUSB	rs34356500	chr7	66771620	T	G	0.1393	0.008204	0.4642	1.18E-64	35358	TRUE	reported	textfile	0.008087912	288.2878659
15565_102_MUC16_CA125	MUC16	rs562108	chr19	8786887	T	C	-0.0816	0.00921	0.42698	8.04E-19	35361	TRUE	reported	textfile	0.002214999	78.49400578
15565_102_MUC16_CA125	MUC16	rs200974959	chr19	8787307	A	T	-0.0766	0.009109	0.43221	4.13E-17	35362	TRUE	reported	textfile	0.001995776	70.71174775
15565_102_MUC16_CA125	MUC16	rs61742668	chr19	8882342	A	G	-0.2546	0.013823	0.09744	9.32E-76	35375	TRUE	reported	textfile	0.009498843	339.2248258
15570_99_CR2_Complement_receptor_type_2	CR2	rs3813948	chr1	207096513	C	T	-0.1177	0.016661	0.0696	1.61E-12	35369	TRUE	reported	textfile	0.001409015	49.90295215
15570_99_CR2_Complement_receptor_type_2	CR2	rs61240730	chr1	207450585	C	T	-0.2527	0.01227	0.14193	3.00E-94	35377	TRUE	reported	textfile	0.011847436	424.127864
15570_99_CR2_Complement_receptor_type_2	CR2	rs4844599	chr1	207505884	G	T	-0.1135	0.011012	0.18637	6.58E-25	35369	TRUE	reported	textfile	0.002994567	106.2269615
15570_99_CR2_Complement_receptor_type_2	CR2	rs1819222	chr1	207712536	T	C	0.0549	0.008538	0.47849	1.27E-10	35370	TRUE	reported	textfile	0.001167589	41.3435562
15570_99_CR2_Complement_receptor_type_2	CR2	rs116001867	chr1	208047691	T	C	-0.2522	0.036361	0.01421	4.03E-12	35368	TRUE	reported	textfile	0.001358369	48.10541524
15576_158_RNASE3_ECP	RNASE3	rs148300946	chr14	20655028	C	A	-0.2484	0.042396	0.01015	4.66E-09	35331	TRUE	reported	textfile	0.000970679	34.32644522
15576_158_RNASE3_ECP	RNASE3	rs72659967	chr14	20675809	A	G	-0.3699	0.040484	0.01054	6.42E-20	35337	TRUE	reported	textfile	0.002356934	83.4790022
15576_158_RNASE3_ECP	RNASE3	rs2006079	chr14	20799388	A	G	-0.1555	0.022481	0.03461	4.62E-12	35336	TRUE	reported	textfile	0.001352149	47.8415183
15576_158_RNASE3_ECP	RNASE3	rs11156734	chr14	20879073	T	C	-0.284	0.009328	0.26296	1.00E-200	35337	TRUE	reported	textfile	0.025561387	926.9045722
15576_158_RNASE3_ECP	RNASE3	rs113022713	chr14	20945283	C	G	-0.2995	0.026596	0.02447	2.05E-29	35341	TRUE	reported	textfile	0.003575416	126.8050141
15576_158_RNASE3_ECP	RNASE3	rs147599917	chr14	21053797	T	C	-0.208	0.032508	0.01746	1.57E-10	35341	TRUE	reported	textfile	0.001157083	40.93752567
15576_158_RNASE3_ECP	RNASE3	rs143057962	chr14	21115737	A	G	-0.129	0.021147	0.04091	1.06E-09	35341	TRUE	reported	textfile	0.001051831	37.20979796
15582_25_FCN1_FCN1	FCN1	rs74467699	chr9	134781604	C	T	-0.1521	0.025055	0.02782	1.27E-09	35341	TRUE	reported	textfile	0.001041689	36.85064009
15582_25_FCN1_FCN1	FCN1	rs7037264	chr9	134883366	A	G	0.2388	0.008487	0.3846	3.55E-174	35333	TRUE	reported	textfile	0.021915733	791.6544492
15582_25_FCN1_FCN1	FCN1	rs10776914	chr9	134948963	C	T	-0.2978	0.009015	0.29991	1.00E-200	35330	TRUE	reported	textfile	0.02996148	1091.172316
15582_25_FCN1_FCN1	FCN1	rs111481598	chr9	135087385	G	C	-0.1402	0.017599	0.0601	1.64E-15	35323	TRUE	reported	textfile	0.001793424	63.45932584
15582_25_FCN1_FCN1	FCN1	rs75446386	chr9	135151528	T	C	0.114	0.020849	0.0431	4.55E-08	35323	TRUE	reported	textfile	0.000845696	29.89610798
15582_25_FCN1_FCN1	FCN1	rs149892510	chr9	135184742	T	C	-0.2325	0.036305	0.01404	1.51E-10	35323	TRUE	reported	textfile	0.001159716	41.00987463
15582_25_FCN1_FCN1	FCN1	rs11103734	chr9	135190355	T	C	-0.096	0.014472	0.09268	3.28E-11	35323	TRUE	reported	textfile	0.001244191	44.00081977
15582_25_FCN1_FCN1	FCN1	rs142369618	chr9	135427776	C	T	-0.223	0.026883	0.02432	1.08E-16	35308	TRUE	reported	textfile	0.001945072	68.80653073
15583_18_FCRLB_FCRLB	FCRLB	rs12121649	chr1	160958481	A	G	0.1323	0.009963	0.20853	3.08E-40	35363	TRUE	reported	textfile	0.004961696	176.3253948
15583_18_FCRLB_FCRLB	FCRLB	rs1801274	chr1	161509955	G	A	-0.0866	0.008171	0.4405	3.02E-26	35351	TRUE	reported	textfile	0.003167422	112.3209562
15583_18_FCRLB_FCRLB	FCRLB	rs1954172	chr1	161707945	C	T	0.4512	0.01016	0.13687	1.00E-200	35357	TRUE	reported	textfile	0.052832613	1972.087585
15583_18_FCRLB_FCRLB	FCRLB	rs1063178	chr1	161751917	T	C	-0.1535	0.008804	0.29705	4.53E-68	35361	TRUE	reported	textfile	0.008523434	303.9709828
15583_18_FCRLB_FCRLB	FCRLB	rs33975669	chr1	161826931	ATT	A	-0.0846	0.010956	0.1726	1.15E-14	35360	TRUE	reported	textfile	0.001683421	59.62276521
15584_9_CFHR2_FHR2	CFHR2	rs74320729	chr1	195962850	G	A	-0.2852	0.016091	0.05943	2.72E-70	35337	TRUE	reported	textfile	0.008811695	314.1292604
15584_9_CFHR2_FHR2	CFHR2	rs76519138	chr1	196057089	A	G	0.1527	0.016104	0.05796	2.49E-21	35335	TRUE	reported	textfile	0.002538059	89.90543944
15584_9_CFHR2_FHR2	CFHR2	rs12035228	chr1	196110779	A	G	0.1371	0.0088	0.25269	1.01E-54	35337	TRUE	reported	textfile	0.006821926	242.708499
15584_9_CFHR2_FHR2	CFHR2	rs71631848	chr1	196217205	A	G	0.3255	0.009136	0.22656	1.00E-200	35335	TRUE	reported	textfile	0.034678221	1269.302752
15584_9_CFHR2_FHR2	CFHR2	rs116815955	chr1	196401254	A	G	0.4599	0.014869	0.07011	1.00E-200	35335	TRUE	reported	textfile	0.026360662	956.6183647
15584_9_CFHR2_FHR2	CFHR2	rs34181066	chr1	196674632	T	C	-1.4237	0.019004	0.01497	1.00E-200	35338	TRUE	reported	textfile	0.137053146	5612.060528
15584_9_CFHR2_FHR2	CFHR2	rs114645367	chr1	196747868	A	G	-1.213	0.014552	0.02504	1.00E-200	35339	TRUE	reported	textfile	0.164311006	6947.869461
15584_9_CFHR2_FHR2	CFHR2	rs72736416	chr1	196948006	C	T	0.4731	0.01426	0.07714	1.00E-200	35338	TRUE	reported	textfile	0.030206752	1100.632328
15584_9_CFHR2_FHR2	CFHR2	rs78290672	chr1	197692777	T	C	-0.2342	0.022803	0.02832	9.56E-25	35341	TRUE	reported	textfile	0.002975888	105.4788118
15585_304_FBLN5_fibulin_5	FBLN5	rs2430349	chr14	91882631	G	A	-0.0839	0.009193	0.26718	7.09E-20	35363	TRUE	reported	textfile	0.002349842	83.28846126
15585_304_FBLN5_fibulin_5	FBLN5	rs368482801	chr14	91912809	CAAAAAAAAAAAA	CAAAAAAAAAA	0.0805	0.009763	0.22989	1.65E-16	35359	TRUE	reported	textfile	0.001919071	67.98304556
15585_304_FBLN5_fibulin_5	FBLN5	rs3814834	chr14	92106583	A	G	0.0787	0.013776	0.09685	1.11E-08	35362	TRUE	reported	textfile	0.000922074	32.63462548
15602_43_IL6R_IL_6_sRa	IL6R	rs111671159	chr1	153633590	G	T	0.4464	0.035563	0.01384	3.86E-36	35361	TRUE	reported	textfile	0.004436048	157.5531274
15602_43_IL6R_IL_6_sRa	IL6R	rs55953243	chr1	153766423	A	G	0.2629	0.022399	0.03594	8.20E-32	35363	TRUE	reported	textfile	0.003880487	137.7524558
15602_43_IL6R_IL_6_sRa	IL6R	rs148882162	chr1	154279712	G	A	0.5783	0.02814	0.02209	7.62E-94	35363	TRUE	reported	textfile	0.011801932	422.3122077
15602_43_IL6R_IL_6_sRa	IL6R	rs12121180	chr1	154309746	T	C	0.4319	0.011704	0.14261	1.00E-200	35363	TRUE	reported	textfile	0.037079931	1361.674232
15602_43_IL6R_IL_6_sRa	IL6R	rs57569414	chr1	154407943	A	C	0.5269	0.014032	0.09706	1.00E-200	35364	TRUE	reported	textfile	0.038342149	1409.914195
15602_43_IL6R_IL_6_sRa	IL6R	rs185104823	chr1	154477889	ACAAAAAAAAAAAAAAAA	TCAAAAAAAAAAAAAAAA	-0.6538	0.034352	0.01464	9.16E-81	35360	TRUE	reported	textfile	0.010140216	362.2106482
15602_43_IL6R_IL_6_sRa	IL6R	rs142768042	chr1	154636279	T	C	-0.5482	0.024729	0.02836	6.92E-109	35363	TRUE	reported	textfile	0.013706358	491.4059272
15602_43_IL6R_IL_6_sRa	IL6R	rs34569656	chr1	154697660	G	A	-0.227	0.01652	0.06567	5.80E-43	35363	TRUE	reported	textfile	0.005310921	188.8022066
15602_43_IL6R_IL_6_sRa	IL6R	rs1051614	chr1	154772331	G	C	-0.0869	0.00841	0.41488	5.00E-25	35363	TRUE	reported	textfile	0.003010157	106.7635481
15602_43_IL6R_IL_6_sRa	IL6R	rs151256463	chr1	155147165	C	G	-0.2635	0.025697	0.02722	1.14E-24	35365	TRUE	reported	textfile	0.002964377	105.1409335
15610_72_LAP3_LAP	LAP3	rs62296952	chr4	16670242	T	A	-0.1586	0.027758	0.02126	1.11E-08	35355	TRUE	reported	textfile	0.000922525	32.64415676
15610_72_LAP3_LAP	LAP3	rs10939687	chr4	16732475	T	C	-0.1408	0.02105	0.0379	2.25E-11	35359	TRUE	reported	textfile	0.001263723	44.73799779
15610_72_LAP3_LAP	LAP3	rs114838597	chr4	17578371	T	C	0.2651	0.027422	0.02299	4.15E-22	35355	TRUE	reported	textfile	0.002636476	93.45372874
15610_72_LAP3_LAP	LAP3	rs141974152	chr4	18162078	A	G	-0.4368	0.037831	0.01204	7.73E-31	35354	TRUE	reported	textfile	0.003756613	133.3045729
15614_168_LILRA2_LIRA2	LILRA2	rs149260334	chr19	54264670	G	C	-0.2208	0.029072	0.02158	3.08E-14	35371	TRUE	reported	textfile	0.001628146	57.67980201
15614_168_LILRA2_LIRA2	LILRA2	rs75873152	chr19	54547768	A	G	-0.7235	0.015174	0.04966	1.00E-200	35377	TRUE	reported	textfile	0.060381967	2273.277002
15614_168_LILRA2_LIRA2	LILRA2	rs11672845	chr19	54570466	T	C	0.2113	0.012942	0.11986	6.40E-60	35377	TRUE	reported	textfile	0.007478511	266.5456812
15614_168_LILRA2_LIRA2	LILRA2	rs2241524	chr19	54587200	A	G	-1.3348	0.027081	0.01416	1.00E-200	35377	TRUE	reported	textfile	0.064259512	2429.284888
15614_168_LILRA2_LIRA2	LILRA2	rs2098953	chr19	54634136	C	T	-0.1808	0.017847	0.05751	4.03E-24	35377	TRUE	reported	textfile	0.002892593	102.6223255
15614_168_LILRA2_LIRA2	LILRA2	rs11574588	chr19	54667590	G	A	-0.3573	0.017891	0.05934	9.88E-89	35373	TRUE	reported	textfile	0.011149504	398.8156986
15614_168_LILRA2_LIRA2	LILRA2	rs181099569	chr19	54767574	A	G	-0.3371	0.027664	0.02422	3.70E-34	35372	TRUE	reported	textfile	0.004180312	148.4783035
15614_168_LILRA2_LIRA2	LILRA2	rs75177735	chr19	54856836	G	C	-0.0792	0.009923	0.23309	1.45E-15	35372	TRUE	reported	textfile	0.001797725	63.70005744
15615_8_LILRB3_LIRB3	LILRB3	rs117480526	chr19	53290945	A	G	0.2602	0.038156	0.01692	9.14E-12	35380	TRUE	reported	textfile	0.001312685	46.50122065
15615_8_LILRB3_LIRB3	LILRB3	rs147636352	chr19	53917240	A	C	-0.2591	0.035223	0.01817	1.89E-13	35366	TRUE	reported	textfile	0.001527679	54.10751391
15615_8_LILRB3_LIRB3	LILRB3	rs112421468	chr19	54106315	T	C	0.6344	0.030638	0.02457	3.04E-95	35370	TRUE	reported	textfile	0.011976713	428.7271304
15615_8_LILRB3_LIRB3	LILRB3	rs2288334	chr19	54186998	C	T	1.0397	0.032639	0.02058	1.00E-200	35371	TRUE	reported	textfile	0.027887625	1014.653697
15615_8_LILRB3_LIRB3	LILRB3	rs372255675	chr19	54217275	TGGGGGTGGGGG	TGGGGGTGGGGGA	-0.5897	0.008598	0.12726	1.00E-200	35361	TRUE	reported	textfile	0.117409225	4703.734604
15615_8_LILRB3_LIRB3	LILRB3	rs11670991	chr19	54240257	A	G	-0.5409	0.018925	0.07137	1.16E-179	35370	TRUE	reported	textfile	0.022574127	816.8411886
15615_8_LILRB3_LIRB3	LILRB3	rs4806729	chr19	54243382	T	C	-0.6311	0.00672	0.30749	1.00E-200	35367	TRUE	reported	textfile	0.199602257	8819.282501
15615_8_LILRB3_LIRB3	LILRB3	rs10425360	chr19	54353126	C	A	-0.1016	0.009641	0.48066	5.73E-26	35367	TRUE	reported	textfile	0.003130282	111.0500325
15615_8_LILRB3_LIRB3	LILRB3	rs62132207	chr19	54361466	C	T	-0.1302	0.012168	0.19515	1.01E-26	35369	TRUE	reported	textfile	0.00322669	114.4877467
15615_8_LILRB3_LIRB3	LILRB3	rs7259673	chr19	54470776	T	G	-0.0842	0.009754	0.39879	5.99E-18	35368	TRUE	reported	textfile	0.002102491	74.51335552
15615_8_LILRB3_LIRB3	LILRB3	rs272413	chr19	54609584	A	G	0.3236	0.024393	0.03834	3.65E-40	35377	TRUE	reported	textfile	0.00495006	175.9794845
15620_4_NLGN1_NLGN1	NLGN1	rs557382	chr3	173395769	G	T	0.1333	0.009029	0.29581	2.53E-49	35346	TRUE	reported	textfile	0.006128735	217.9497716
15620_4_NLGN1_NLGN1	NLGN1	rs67200533	chr3	173410342	C	A	0.1842	0.028648	0.02094	1.28E-10	35346	TRUE	reported	textfile	0.001168269	41.33958011
15620_4_NLGN1_NLGN1	NLGN1	rs78399800	chr3	173605331	A	G	-0.1553	0.022933	0.03474	1.27E-11	35348	TRUE	reported	textfile	0.001295667	45.85604513
15622_13_OPCML_OBCAM	OPCML	rs12790085	chr11	131431722	T	C	0.0689	0.009012	0.29538	2.08E-14	35364	TRUE	reported	textfile	0.001650127	58.44825042
15622_13_OPCML_OBCAM	OPCML	rs11222798	chr11	131795589	T	C	0.0469	0.008318	0.44635	1.72E-08	35370	TRUE	reported	textfile	0.000898013	31.78947059
15622_13_OPCML_OBCAM	OPCML	rs7118465	chr11	132100419	T	C	-0.1064	0.009042	0.29159	5.76E-32	35372	TRUE	reported	textfile	0.0038994	138.461711
15626_223_HSPG2_Perlecan	HSPG2	rs212548	chr1	21269118	C	T	0.0505	0.009029	0.32941	2.23E-08	35379	TRUE	reported	textfile	0.000883434	31.28087541
15626_223_HSPG2_Perlecan	HSPG2	rs113855594	chr1	21785574	T	C	0.3822	0.042033	0.01114	9.64E-20	35376	TRUE	reported	textfile	0.002331729	82.67534885
15626_223_HSPG2_Perlecan	HSPG2	rs2229475	chr1	21855402	T	C	0.5138	0.017412	0.06056	2.28E-191	35375	TRUE	reported	textfile	0.024023366	870.6955572
15626_223_HSPG2_Perlecan	HSPG2	rs76305492	chr1	21898384	G	C	-0.1471	0.016777	0.06687	1.82E-18	35374	TRUE	reported	textfile	0.002168552	76.87270818
15626_223_HSPG2_Perlecan	HSPG2	rs144654395	chr1	22421034	A	G	0.2878	0.039458	0.01207	3.01E-13	35370	TRUE	reported	textfile	0.00150184	53.19696852
15626_223_HSPG2_Perlecan	HSPG2	rs72877151	chr1	22645067	T	C	0.0941	0.015509	0.07743	1.30E-09	35369	TRUE	reported	textfile	0.001039769	36.8118036
15635_4_SMOC2_SMOC2	SMOC2	rs6936697	chr6	167981951	A	C	0.2502	0.037036	0.01296	1.42E-11	35335	TRUE	reported	textfile	0.001289914	45.63540169
15635_4_SMOC2_SMOC2	SMOC2	rs56348400	chr6	168227732	C	T	-0.0816	0.014363	0.09249	1.34E-08	35335	TRUE	reported	textfile	0.000912617	32.27493783
15635_4_SMOC2_SMOC2	SMOC2	rs2763257	chr6	168409009	A	G	0.2573	0.008234	0.44011	1.00E-200	35336	TRUE	reported	textfile	0.026890699	976.4123537
15635_4_SMOC2_SMOC2	SMOC2	rs59291571	chr6	168574211	A	G	-0.2915	0.015518	0.07734	1.01E-78	35327	TRUE	reported	textfile	0.009889685	352.8426176
15635_4_SMOC2_SMOC2	SMOC2	rs58602032	chr6	168599947	T	C	0.0991	0.01182	0.14336	5.12E-17	35326	TRUE	reported	textfile	0.001985887	70.28906518
15635_4_SMOC2_SMOC2	SMOC2	rs9455725	chr6	168837865	G	A	-0.0546	0.008349	0.49167	6.15E-11	35284	TRUE	reported	textfile	0.001210633	42.76532192
15644_1_BTD_Biotinidase	BTD	rs141033409	chr3	14888869	A	G	-0.2443	0.02797	0.02259	2.45E-18	35368	TRUE	reported	textfile	0.002152364	76.28469987
15644_1_BTD_Biotinidase	BTD	rs113181463	chr3	15294529	A	T	-0.2269	0.03284	0.01586	4.87E-12	35367	TRUE	reported	textfile	0.001347965	47.73513277
15644_1_BTD_Biotinidase	BTD	rs75901608	chr3	15329466	C	A	0.1339	0.016204	0.07124	1.42E-16	35368	TRUE	reported	textfile	0.001926941	68.27978198
15644_1_BTD_Biotinidase	BTD	rs13100619	chr3	15508460	C	A	-0.9375	0.014681	0.05071	1.00E-200	35369	TRUE	reported	textfile	0.103375814	4077.619682
15644_1_BTD_Biotinidase	BTD	rs17485446	chr3	15573416	C	T	-0.5285	0.035395	0.01386	2.06E-50	35369	TRUE	reported	textfile	0.006264038	222.9367119
15644_1_BTD_Biotinidase	BTD	rs148332145	chr3	15600640	T	C	0.1567	0.027588	0.02416	1.35E-08	35369	TRUE	reported	textfile	0.000911337	32.26064155
15644_1_BTD_Biotinidase	BTD	rs55970361	chr3	16352889	G	C	-0.0583	0.009459	0.26373	7.13E-10	35368	TRUE	reported	textfile	0.001072926	37.9858719
15644_1_BTD_Biotinidase	BTD	rs62234692	chr3	16571270	T	C	-0.2282	0.020936	0.04231	1.16E-27	35368	TRUE	reported	textfile	0.003347934	118.8007826
15653_9_COL10A1_COAA1	COL10A1	rs11968601	chr6	115812696	T	C	-0.146	0.014746	0.0745	4.13E-23	35355	TRUE	reported	textfile	0.002765056	98.0240595
15653_9_COL10A1_COAA1	COL10A1	rs9488842	chr6	116123005	C	A	-0.2512	0.008777	0.26724	3.90E-180	35354	TRUE	reported	textfile	0.022644415	819.0728007
15653_9_COL10A1_COAA1	COL10A1	rs980214	chr6	116568413	G	T	0.0662	0.008072	0.38966	2.38E-16	35354	TRUE	reported	textfile	0.001898846	67.25570096
15653_9_COL10A1_COAA1	COL10A1	rs1084887	chr6	116641979	T	C	-0.0481	0.008624	0.29945	2.44E-08	35354	TRUE	reported	textfile	0.000879128	31.10628079
15686_49_INHBC_INHBC	INHBC	rs117325986	chr12	56603971	T	C	-0.7239	0.02176	0.03741	1.00E-200	35369	TRUE	reported	textfile	0.030341388	1106.661529
15686_49_INHBC_INHBC	INHBC	rs183310037	chr12	56654023	A	C	0.3637	0.023718	0.03362	4.51E-53	35369	TRUE	reported	textfile	0.006604348	235.1288469
15686_49_INHBC_INHBC	INHBC	rs76545764	chr12	56859027	C	A	-0.5217	0.016409	0.06949	1.00E-200	35369	TRUE	reported	textfile	0.027785409	1010.77126
15686_49_INHBC_INHBC	INHBC	rs113953523	chr12	57146051	A	G	-0.8216	0.025456	0.02879	1.00E-200	35365	TRUE	reported	textfile	0.028612729	1041.635986
15686_49_INHBC_INHBC	INHBC	rs151337033	chr12	57265836	A	G	0.4222	0.012763	0.122	1.00E-200	35367	TRUE	reported	textfile	0.030012276	1094.224311
15686_49_INHBC_INHBC	INHBC	rs79245439	chr12	57277839	C	T	0.4087	0.037677	0.01234	2.05E-27	35367	TRUE	reported	textfile	0.003316011	117.6608781
15686_49_INHBC_INHBC	INHBC	rs34633617	chr12	57909704	G	A	0.3825	0.020082	0.04605	7.01E-81	35366	TRUE	reported	textfile	0.010153849	362.7641761
15686_49_INHBC_INHBC	INHBC	rs182612562	chr12	58063123	T	C	0.3959	0.028983	0.0212	1.76E-42	35365	TRUE	reported	textfile	0.005248381	186.5777143
15686_49_INHBC_INHBC	INHBC	rs117176626	chr12	58091429	A	G	-0.6443	0.024731	0.02982	1.27E-149	35365	TRUE	reported	textfile	0.018830561	678.6851495
16055_3_CFHR5_complement_factor_H_related_5	CFHR5	rs12035228	chr1	196110779	A	G	0.0791	0.009249	0.25269	1.21E-17	35337	TRUE	reported	textfile	0.00206555	73.13728379
16055_3_CFHR5_complement_factor_H_related_5	CFHR5	rs72732232	chr1	196296415	A	T	-0.5479	0.027073	0.02282	4.58E-91	35336	TRUE	reported	textfile	0.011457968	409.5484181
16055_3_CFHR5_complement_factor_H_related_5	CFHR5	rs116688712	chr1	196313843	CATTACTATATATATAC	GATTACTATATATATAC	-0.956	0.018956	0.03037	1.00E-200	35336	TRUE	reported	textfile	0.067145788	2543.30124
16055_3_CFHR5_complement_factor_H_related_5	CFHR5	rs12747013	chr1	196321121	A	G	0.1589	0.021448	0.03607	1.28E-13	35336	TRUE	reported	textfile	0.001550896	54.88448721
16055_3_CFHR5_complement_factor_H_related_5	CFHR5	rs138353023	chr1	196565592	CATAT	CAT	-0.3958	0.015203	0.07446	2.00E-149	35338	TRUE	reported	textfile	0.018819153	677.7482558
16055_3_CFHR5_complement_factor_H_related_5	CFHR5	rs147403462	chr1	196588317	C	T	0.2228	0.023268	0.03055	1.02E-21	35338	TRUE	reported	textfile	0.002587885	91.68276081
16055_3_CFHR5_complement_factor_H_related_5	CFHR5	rs12746361	chr1	196657673	T	G	0.2797	0.023123	0.02967	1.10E-33	35338	TRUE	reported	textfile	0.004123444	146.3093208
16055_3_CFHR5_complement_factor_H_related_5	CFHR5	rs476325	chr1	196801244	T	C	-0.3297	0.010647	0.16483	1.00E-200	35338	TRUE	reported	textfile	0.02641883	958.8679574
16055_3_CFHR5_complement_factor_H_related_5	CFHR5	rs146614739	chr1	197165437	A	G	-0.1504	0.020956	0.03842	7.13E-13	35338	TRUE	reported	textfile	0.001455474	51.50558364
16055_3_CFHR5_complement_factor_H_related_5	CFHR5	rs45512792	chr1	197172131	G	A	0.3471	0.025103	0.02573	1.75E-43	35338	TRUE	reported	textfile	0.00538112	191.1760108
16057_6_IGF2R_IGF_II_receptor	IGF2R	rs78737248	chr6	159000930	G	A	-0.1079	0.018581	0.05526	6.36E-09	35367	TRUE	reported	textfile	0.000952561	33.71942519
16057_6_IGF2R_IGF_II_receptor	IGF2R	rs6902339	chr6	159826217	TGTACTTTCAAGTGCTTA	GGTACTTTCAAGTGCTTA	0.1213	0.008632	0.48122	7.50E-45	35388	TRUE	reported	textfile	0.005549145	197.4577541
16057_6_IGF2R_IGF_II_receptor	IGF2R	rs13192111	chr6	160051802	A	T	0.5274	0.014492	0.09508	1.00E-200	35390	TRUE	reported	textfile	0.036073394	1324.338657
16057_6_IGF2R_IGF_II_receptor	IGF2R	rs117534432	chr6	160756411	T	C	0.248	0.023554	0.03547	6.34E-26	35390	TRUE	reported	textfile	0.003122735	110.853517
16057_6_IGF2R_IGF_II_receptor	IGF2R	rs9364579	chr6	160898767	A	G	-0.0692	0.0125	0.13819	3.09E-08	35389	TRUE	reported	textfile	0.000865263	30.64556398
16057_6_IGF2R_IGF_II_receptor	IGF2R	rs148234538	chr6	160949921	A	G	0.265	0.036769	0.01393	5.71E-13	35387	TRUE	reported	textfile	0.001465708	51.94019366
16060_99_NID2_NID2	NID2	rs34598814	chr14	51759112	T	C	0.1015	0.008385	0.39007	9.86E-34	35367	TRUE	reported	textfile	0.004126027	146.5215117
16060_99_NID2_NID2	NID2	rs10148939	chr14	51986941	C	A	-0.4238	0.012695	0.11292	1.00E-200	35369	TRUE	reported	textfile	0.030546448	1114.376476
16060_99_NID2_NID2	NID2	rs2749880	chr14	52046151	A	G	0.266	0.008421	0.36381	1.00E-200	35367	TRUE	reported	textfile	0.027438157	997.726204
16060_99_NID2_NID2	NID2	rs754423	chr14	52060469	T	C	-0.2398	0.010652	0.18084	3.12E-112	35367	TRUE	reported	textfile	0.014127284	506.7706821
16060_99_NID2_NID2	NID2	rs4901205	chr14	52136148	CG	CA	0.0918	0.008224	0.49164	6.20E-29	35367	TRUE	reported	textfile	0.003510699	124.5932743
16060_99_NID2_NID2	NID2	rs35579510	chr14	52825850	TTT	T	-0.1075	0.014586	0.08497	1.71E-13	35367	TRUE	reported	textfile	0.001533486	54.31502078
16288_17_EPHA4_EPHA4	EPHA4	rs190696118	chr2	221001417	C	A	-0.2114	0.030226	0.02014	2.67E-12	35376	TRUE	reported	textfile	0.001380829	48.91297249
16288_17_EPHA4_EPHA4	EPHA4	rs4674589	chr2	221392836	C	T	0.0882	0.008224	0.42702	7.77E-27	35373	TRUE	reported	textfile	0.003241076	115.0128621
16288_17_EPHA4_EPHA4	EPHA4	rs114022440	chr2	221420548	G	A	0.2539	0.029843	0.01907	1.77E-17	35373	TRUE	reported	textfile	0.002042118	72.37955157
16288_17_EPHA4_EPHA4	EPHA4	rs71050338	chr2	221498790	C	CTTTTTTTTTTTTTTTTT	-0.1308	0.008844	0.30255	1.73E-49	35370	TRUE	reported	textfile	0.006146183	218.7225005
16300_4_TREM2_TREM2	TREM2	rs112913222	chr6	40374217	C	G	-0.2724	0.02277	0.03155	5.55E-33	35356	TRUE	reported	textfile	0.004031537	143.1078897
16300_4_TREM2_TREM2	TREM2	rs9968933	chr6	40639620	G	A	-0.0693	0.011481	0.14042	1.58E-09	35355	TRUE	reported	textfile	0.001029459	36.43195417
16300_4_TREM2_TREM2	TREM2	rs77705101	chr6	40794563	G	A	-0.5257	0.025903	0.02453	1.43E-91	35360	TRUE	reported	textfile	0.011514206	411.8615581
16300_4_TREM2_TREM2	TREM2	rs188904277	chr6	41053109	A	G	-1.1852	0.038561	0.01016	1.00E-200	35366	TRUE	reported	textfile	0.026016704	944.6309029
16300_4_TREM2_TREM2	TREM2	rs146936090	chr6	41433547	T	C	-0.6281	0.031473	0.01673	1.31E-88	35358	TRUE	reported	textfile	0.01113856	398.2508735
16300_4_TREM2_TREM2	TREM2	rs147685533	chr6	41650946	A	G	-0.2366	0.0217	0.03596	1.11E-27	35356	TRUE	reported	textfile	0.003351113	118.8736082
16318_12_ACVRL1_ALK_1	ACVRL1	rs34546728	chr12	51462892	CAAAAAAAAAAAAAAAAAAG	CAAAAAAAAAAAAAAAAAG	0.2202	0.034312	0.01563	1.39E-10	35370	TRUE	reported	textfile	0.00116306	41.18300237
16318_12_ACVRL1_ALK_1	ACVRL1	rs2277382	chr12	51912437	T	C	0.3163	0.013873	0.09029	4.58E-115	35375	TRUE	reported	textfile	0.014481907	519.796148
16318_12_ACVRL1_ALK_1	ACVRL1	rs3741737	chr12	52171538	T	G	-0.0769	0.011414	0.14349	1.61E-11	35370	TRUE	reported	textfile	0.001281696	45.38918506
16558_2_MYOC_MYOC	MYOC	rs4916273	chr1	171253995	A	G	0.1013	0.015664	0.07689	1.00E-10	35353	TRUE	reported	textfile	0.001181609	41.82047604
16558_2_MYOC_MYOC	MYOC	rs7535044	chr1	171533874	A	G	0.3352	0.030565	0.01884	5.51E-28	35362	TRUE	reported	textfile	0.003389595	120.2637263
16558_2_MYOC_MYOC	MYOC	rs57118325	chr1	171622651	A	C	-0.4792	0.014774	0.08455	1.00E-200	35362	TRUE	reported	textfile	0.028891389	1051.993039
16558_2_MYOC_MYOC	MYOC	rs114099765	chr1	171721211	C	T	0.3492	0.02816	0.02245	2.60E-35	35365	TRUE	reported	textfile	0.004329375	153.7653948
16558_2_MYOC_MYOC	MYOC	rs192038293	chr1	171762790	G	A	0.1971	0.028203	0.02264	2.78E-12	35365	TRUE	reported	textfile	0.001379144	48.8380227
16558_2_MYOC_MYOC	MYOC	rs66518209	chr1	172163956	CACACACACACACACACACACACACACACACATCTCAC	TACACACACACACACACACACACACACACACATCTCAC	0.0847	0.012508	0.12941	1.27E-11	35354	TRUE	reported	textfile	0.001295357	45.85286815
16558_2_MYOC_MYOC	MYOC	rs145888259	chr1	172417121	A	G	-0.1517	0.021711	0.03831	2.80E-12	35354	TRUE	reported	textfile	0.00137903	48.81878178
16561_9_A1BG_Alpha_1B_glycoprotein	A1BG	rs79541297	chr19	57648223	G	A	-0.3023	0.030389	0.0186	2.58E-23	35165	TRUE	reported	textfile	0.00280616	98.95067816
16561_9_A1BG_Alpha_1B_glycoprotein	A1BG	rs2240025	chr19	57700676	G	A	-0.0695	0.009133	0.295	2.75E-14	35165	TRUE	reported	textfile	0.001644059	57.90525691
16561_9_A1BG_Alpha_1B_glycoprotein	A1BG	rs58509147	chr19	58329124	T	C	-0.7369	0.015767	0.04799	1.00E-200	35158	TRUE	reported	textfile	0.058494835	2184.2094
16561_9_A1BG_Alpha_1B_glycoprotein	A1BG	rs62114673	chr19	58578696	A	G	-0.4611	0.035905	0.01318	9.49E-38	35157	TRUE	reported	textfile	0.004669131	164.9132975
16583_8_NUDT2_AP4A	NUDT2	rs111577519	chr9	33499936	A	G	-0.0729	0.011523	0.14021	2.51E-10	35348	TRUE	reported	textfile	0.001131013	40.02205272
16583_8_NUDT2_AP4A	NUDT2	rs71506168	chr9	34147185	AACAAAAAAACCCCCA	AACAAAAAAAAACCCCA	-0.1847	0.00929	0.24612	5.81E-88	35349	TRUE	reported	textfile	0.01105849	395.2553803
16583_8_NUDT2_AP4A	NUDT2	rs7025269	chr9	34336268	T	C	0.2999	0.009776	0.20745	1.00E-200	35350	TRUE	reported	textfile	0.025931674	941.0354278
16583_8_NUDT2_AP4A	NUDT2	rs10814111	chr9	34457854	A	C	0.1822	0.014889	0.07849	1.97E-34	35350	TRUE	reported	textfile	0.004218328	149.7411326
16594_44_FAIM_FAIM1	FAIM	rs111554649	chr3	138143331	C	T	-0.7111	0.039232	0.01177	2.01E-73	35362	TRUE	reported	textfile	0.009205077	328.5155239
16594_44_FAIM_FAIM1	FAIM	rs147438552	chr3	138236242	A	C	-0.2176	0.027059	0.02439	8.87E-16	35362	TRUE	reported	textfile	0.001825425	64.66506721
16594_44_FAIM_FAIM1	FAIM	rs641320	chr3	138629115	A	G	-0.5507	0.012615	0.0884	1.00E-200	35362	TRUE	reported	textfile	0.051135558	1905.597085
16594_44_FAIM_FAIM1	FAIM	rs141080172	chr3	138862876	A	G	-0.2751	0.031151	0.01794	1.04E-18	35361	TRUE	reported	textfile	0.002200675	77.98527914
16594_44_FAIM_FAIM1	FAIM	rs192325010	chr3	138947063	T	C	-0.3123	0.02473	0.02927	1.47E-36	35362	TRUE	reported	textfile	0.00448957	159.4671279
16594_44_FAIM_FAIM1	FAIM	rs146355797	chr3	139127402	A	G	0.1812	0.032402	0.01613	2.24E-08	35362	TRUE	reported	textfile	0.000883593	31.27146215
16594_44_FAIM_FAIM1	FAIM	rs34935748	chr3	139146719	G	T	0.0959	0.009359	0.26426	1.23E-24	35362	TRUE	reported	textfile	0.002960424	104.9914071
16594_44_FAIM_FAIM1	FAIM	rs78702921	chr3	139294375	T	C	-0.1678	0.024373	0.03083	5.80E-12	35362	TRUE	reported	textfile	0.001338589	47.39596527
16594_44_FAIM_FAIM1	FAIM	rs199799920	chr3	139395287	GTCAAGGC	GTAGGC	-0.1587	0.021227	0.04067	7.64E-14	35364	TRUE	reported	textfile	0.001578081	55.89230903
16607_78_GSN_Gelsolin	GSN	rs10985149	chr9	121087894	T	C	-0.6283	0.03427	0.01295	4.46E-75	35374	TRUE	reported	textfile	0.009412706	336.1099393
16607_78_GSN_Gelsolin	GSN	rs10818526	chr9	121312687	C	G	-0.0798	0.008757	0.29441	8.04E-20	35373	TRUE	reported	textfile	0.002342097	83.03678529
16607_78_GSN_Gelsolin	GSN	rs57455029	chr9	121785217	A	G	-0.1519	0.017632	0.0547	6.99E-18	35371	TRUE	reported	textfile	0.002093894	74.21434113
16607_78_GSN_Gelsolin	GSN	rs139301169	chr9	121791334	A	G	-0.4089	0.029188	0.01959	1.37E-44	35371	TRUE	reported	textfile	0.005517917	196.2460792
16609_106_KIRREL2_KIRR2	KIRREL2	rs67018685	chr19	34996221	A	G	-0.091	0.010348	0.21357	1.44E-18	35369	TRUE	reported	textfile	0.002181718	77.32953273
16609_106_KIRREL2_KIRR2	KIRREL2	rs117731902	chr19	35461163	G	A	-0.5059	0.018859	0.05133	1.61E-158	35377	TRUE	reported	textfile	0.019935435	719.5607814
16609_106_KIRREL2_KIRR2	KIRREL2	rs117704954	chr19	35644881	A	G	-0.3181	0.015334	0.0814	1.39E-95	35376	TRUE	reported	textfile	0.012018671	430.3203323
16609_106_KIRREL2_KIRR2	KIRREL2	rs619833	chr19	35853604	A	G	-0.2099	0.020945	0.04235	1.23E-23	35372	TRUE	reported	textfile	0.002831217	100.4244799
16609_106_KIRREL2_KIRR2	KIRREL2	rs143750646	chr19	36209033	C	T	-1.228	0.039291	0.01105	1.00E-200	35373	TRUE	reported	textfile	0.026872521	976.7558327
16609_106_KIRREL2_KIRR2	KIRREL2	rs62114313	chr19	36800714	C	T	-0.6831	0.028435	0.02268	1.59E-127	35377	TRUE	reported	textfile	0.016051422	577.0820321
16613_3_CDH17_CAD17	CDH17	rs7839227	chr8	93239985	T	C	-0.0813	0.009046	0.27942	2.52E-19	35352	TRUE	reported	textfile	0.002279622	80.76874856
16613_3_CDH17_CAD17	CDH17	rs3115920	chr8	93940980	T	C	-0.15	0.017266	0.05921	3.71E-18	35351	TRUE	reported	textfile	0.002130449	75.47002152
16613_3_CDH17_CAD17	CDH17	rs2446871	chr8	94152281	A	C	0.1451	0.008125	0.46959	2.48E-71	35351	TRUE	reported	textfile	0.008940996	318.9066052
16613_3_CDH17_CAD17	CDH17	rs7833351	chr8	94169950	A	G	-0.2677	0.00861	0.31181	1.00E-200	35351	TRUE	reported	textfile	0.026617799	966.6424614
16614_27_RSPO1_RSPO1	RSPO1	rs10625758	chr1	37527453	GTATTTTATTTATTATTTATTTATTTATTTATTTATTTATTTA	GTATTTTATTTATTATTTATTTATTTATTTA	0.2994	0.017065	0.06056	6.52E-69	35382	TRUE	reported	textfile	0.008624754	307.7984703
16614_27_RSPO1_RSPO1	RSPO1	rs36043533	chr1	37613845	G	T	0.4421	0.020563	0.04142	1.57E-102	35382	TRUE	reported	textfile	0.012895812	462.2144614
16614_27_RSPO1_RSPO1	RSPO1	rs114120637	chr1	38442944	A	G	0.1219	0.022287	0.03426	4.51E-08	35378	TRUE	reported	textfile	0.000844897	29.91435428
16616_137_ENO3_ENOB	ENO3	rs2586528	chr17	4920404	T	G	-0.2828	0.008566	0.31935	1.00E-200	35379	TRUE	reported	textfile	0.029886808	1089.878583
16616_137_ENO3_ENOB	ENO3	rs11653414	chr17	5511718	C	A	-0.1433	0.016663	0.06246	7.96E-18	35378	TRUE	reported	textfile	0.002086151	73.95396098
16616_137_ENO3_ENOB	ENO3	rs887524	chr17	5705258	A	T	-0.1148	0.019767	0.04558	6.34E-09	35379	TRUE	reported	textfile	0.000952451	33.72699901
16620_26_LY75_LY75	LY75	rs111317887	chr2	158851585	G	T	0.1144	0.010206	0.1894	3.69E-29	35347	TRUE	reported	textfile	0.00354199	125.6366498
16620_26_LY75_LY75	LY75	rs17206971	chr2	159071808	G	A	-0.4395	0.026526	0.01792	1.17E-61	35347	TRUE	reported	textfile	0.007706582	274.5046176
16620_26_LY75_LY75	LY75	rs13004043	chr2	159347914	ACAG	ATAG	0.2941	0.007805	0.33639	1.00E-200	35348	TRUE	reported	textfile	0.038616769	1419.775446
16620_26_LY75_LY75	LY75	rs60244750	chr2	159682909	TCCCCCCCCA	TCCCCCCCCC	-0.374	0.004844	0.43134	1.00E-200	35350	TRUE	reported	textfile	0.144300204	5960.879789
16620_26_LY75_LY75	LY75	rs115200150	chr2	159737015	G	A	-1.0508	0.018296	0.01719	1.00E-200	35350	TRUE	reported	textfile	0.08534817	3298.399479
16620_26_LY75_LY75	LY75	rs72623112	chr2	160223003	A	G	-0.1189	0.010512	0.14825	1.16E-29	35348	TRUE	reported	textfile	0.003606277	127.9288311
16620_26_LY75_LY75	LY75	rs7419274	chr2	160528780	T	C	0.2322	0.00883	0.229	2.14E-152	35348	TRUE	reported	textfile	0.01918775	691.4781326
16753_46_COL6A2_CO6A2	COL6A2	rs149071379	chr21	45557263	A	G	-0.2234	0.026689	0.02349	5.74E-17	35243	TRUE	reported	textfile	0.001984113	70.06112195
16753_46_COL6A2_CO6A2	COL6A2	rs73230562	chr21	45595871	A	C	0.1678	0.025623	0.02507	5.80E-11	35242	TRUE	reported	textfile	0.001215445	42.88439748
16753_46_COL6A2_CO6A2	COL6A2	rs35881321	chr21	46112542	A	G	0.3307	0.02881	0.02082	1.69E-30	34733	TRUE	reported	textfile	0.003779159	131.7518933
16753_46_COL6A2_CO6A2	COL6A2	rs35548026	chr21	46132295	A	G	-0.3871	0.013832	0.09329	2.44E-172	34733	TRUE	reported	textfile	0.022052093	783.1615798
16753_46_COL6A2_CO6A2	COL6A2	rs148337125	chr21	46132608	G	T	0.3568	0.019269	0.04729	1.51E-76	34733	TRUE	reported	textfile	0.009775137	342.8517177
16753_46_COL6A2_CO6A2	COL6A2	rs13047780	chr21	46313656	C	T	-0.1034	0.011243	0.16223	3.68E-20	34648	TRUE	reported	textfile	0.002435228	84.57686565
16763_11_LECT2_LECT2	LECT2	rs4976285	chr5	135274132	T	G	-0.1343	0.009857	0.23457	2.87E-42	35361	TRUE	reported	textfile	0.005222326	185.6256332
16763_11_LECT2_LECT2	LECT2	rs186413467	chr5	135563688	A	G	0.2497	0.036374	0.01368	6.66E-12	35355	TRUE	reported	textfile	0.001331146	47.12272442
16763_11_LECT2_LECT2	LECT2	rs139881443	chr5	135633031	T	G	0.1752	0.02824	0.02359	5.50E-10	35349	TRUE	reported	textfile	0.00108765	38.48701653
16763_11_LECT2_LECT2	LECT2	rs801576	chr5	135634400	C	T	0.551	0.01016	0.09705	1.00E-200	35349	TRUE	reported	textfile	0.076811955	2940.974164
16763_11_LECT2_LECT2	LECT2	rs115645824	chr5	135922364	T	C	0.3741	0.025086	0.02919	2.73E-50	35357	TRUE	reported	textfile	0.00625049	222.376051
16763_11_LECT2_LECT2	LECT2	rs1989973	chr5	136042550	C	G	-0.3108	0.033293	0.01629	1.01E-20	35356	TRUE	reported	textfile	0.002458804	87.14281622
16763_11_LECT2_LECT2	LECT2	rs149658926	chr5	136294262	T	C	0.9626	0.038176	0.01155	2.74E-140	35356	TRUE	reported	textfile	0.017664749	635.7499037
16763_11_LECT2_LECT2	LECT2	rs142363998	chr5	136413901	T	G	0.3641	0.037534	0.01232	3.00E-22	35356	TRUE	reported	textfile	0.002654448	94.09511793
16763_11_LECT2_LECT2	LECT2	rs346661	chr5	136430329	G	C	0.2407	0.017918	0.05941	3.86E-41	35355	TRUE	reported	textfile	0.005078217	180.4465353
16770_3_REG1B_REG1B	REG1B	rs146599142	chr2	79002840	A	C	0.3135	0.025859	0.026	7.94E-34	35353	TRUE	reported	textfile	0.004140221	146.9694498
16770_3_REG1B_REG1B	REG1B	rs76841471	chr2	79103043	G	T	0.5291	0.016361	0.06852	1.00E-200	35352	TRUE	reported	textfile	0.028732968	1045.758163
16770_3_REG1B_REG1B	REG1B	rs72913277	chr2	79140251	G	A	-0.3822	0.020805	0.04288	2.24E-75	35350	TRUE	reported	textfile	0.009456492	337.4592627
16770_3_REG1B_REG1B	REG1B	rs138334805	chr2	79210214	A	G	-0.2715	0.037799	0.01128	6.84E-13	35353	TRUE	reported	textfile	0.001457201	51.58868731
16770_3_REG1B_REG1B	REG1B	rs115598684	chr2	79438705	G	A	0.1903	0.033602	0.01571	1.48E-08	35350	TRUE	reported	textfile	0.000906492	32.07175678
16770_3_REG1B_REG1B	REG1B	rs56170896	chr2	79630145	A	C	0.1702	0.016312	0.06892	1.73E-25	35350	TRUE	reported	textfile	0.003070293	108.8629539
16770_3_REG1B_REG1B	REG1B	rs141639277	chr2	80013441	C	T	-0.1736	0.027959	0.02328	5.33E-10	35350	TRUE	reported	textfile	0.001089415	38.55064082
16773_29_SCUBE3_SCUB3	SCUBE3	rs144022875	chr6	34826027	TTCT	TT	-0.0786	0.008937	0.28491	1.43E-18	35352	TRUE	reported	textfile	0.002183224	77.34584808
16773_29_SCUBE3_SCUB3	SCUBE3	rs3800403	chr6	35170473	G	A	0.2734	0.011634	0.13796	4.04E-122	35353	TRUE	reported	textfile	0.01538087	552.2227976
16773_29_SCUBE3_SCUB3	SCUBE3	rs6908638	chr6	35791810	G	A	-0.08	0.010506	0.20576	2.65E-14	35354	TRUE	reported	textfile	0.001637401	57.98032054
16781_2_ENGASE_ENASE	ENGASE	rs117549034	chr17	78830334	T	C	-0.4916	0.034054	0.01546	3.07E-47	35387	TRUE	reported	textfile	0.005854552	208.3833132
16781_2_ENGASE_ENASE	ENGASE	rs142841419	chr17	78969506	A	G	-0.4053	0.025506	0.02693	7.40E-57	35383	TRUE	reported	textfile	0.007085746	252.4898637
16781_2_ENGASE_ENASE	ENGASE	rs12450779	chr17	79017168	G	C	0.5061	0.016732	0.06725	1.00E-200	35384	TRUE	reported	textfile	0.025204809	914.8553131
16781_2_ENGASE_ENASE	ENGASE	rs117570724	chr17	79033491	A	G	-0.3463	0.042934	0.01024	7.27E-16	35385	TRUE	reported	textfile	0.001835208	65.05455818
16781_2_ENGASE_ENASE	ENGASE	rs3803780	chr17	79049340	G	A	-0.5995	0.033133	0.0163	3.57E-73	35385	TRUE	reported	textfile	0.009167228	327.3650461
16781_2_ENGASE_ENASE	ENGASE	rs140871359	chr17	79071914	C	G	0.5498	0.028052	0.02271	1.57E-85	35385	TRUE	reported	textfile	0.010739236	384.1114587
16781_2_ENGASE_ENASE	ENGASE	rs117502073	chr17	79077819	A	G	-0.9831	0.017534	0.03823	1.00E-200	35384	TRUE	reported	textfile	0.081594509	3143.466523
16781_2_ENGASE_ENASE	ENGASE	rs117014247	chr17	79086092	T	C	-0.7247	0.028304	0.02247	1.36E-144	35384	TRUE	reported	textfile	0.018190358	655.5356929
16781_2_ENGASE_ENASE	ENGASE	rs150745719	chr17	79110555	A	G	0.3951	0.034613	0.0151	3.53E-30	35383	TRUE	reported	textfile	0.003668974	130.2899825
16792_4_SIGLEC5_Siglec_5	SIGLEC5	rs4802782	chr19	51331497	A	G	0.0665	0.009444	0.4441	1.90E-12	35379	TRUE	reported	textfile	0.001399515	49.58002965
16792_4_SIGLEC5_Siglec_5	SIGLEC5	rs115494840	chr19	51477049	G	T	-0.5063	0.015636	0.0964	1.00E-200	35382	TRUE	reported	textfile	0.028780578	1048.431309
16792_4_SIGLEC5_Siglec_5	SIGLEC5	rs10401234	chr19	51548505	A	G	0.2913	0.009435	0.41289	1.00E-200	35384	TRUE	reported	textfile	0.026232843	953.1749319
16792_4_SIGLEC5_Siglec_5	SIGLEC5	rs35692207	chr19	51582593	G	A	0.3105	0.00929	0.46757	1.00E-200	35384	TRUE	reported	textfile	0.030604539	1117.036162
16792_4_SIGLEC5_Siglec_5	SIGLEC5	rs3829649	chr19	51713211	A	G	-0.2824	0.009271	0.47561	1.00E-200	35377	TRUE	reported	textfile	0.025557103	927.7942348
16792_4_SIGLEC5_Siglec_5	SIGLEC5	rs12610918	chr19	51752736	C	A	-0.1682	0.009424	0.43511	3.01E-71	35381	TRUE	reported	textfile	0.008923159	318.5347939
16792_4_SIGLEC5_Siglec_5	SIGLEC5	rs1241462	chr19	51990464	AAAAAAAAG	GAAAAAAAG	0.261	0.014147	0.1227	5.36E-76	35386	TRUE	reported	textfile	0.009527159	340.351572
16792_4_SIGLEC5_Siglec_5	SIGLEC5	rs62108407	chr19	52483187	G	A	0.0575	0.009561	0.4119	1.81E-09	35375	TRUE	reported	textfile	0.001021383	36.16633482
16805_5_PDE5A_PDE5A	PDE5A	rs75135627	chr4	119441684	G	A	0.1514	0.009021	0.27917	3.25E-63	35353	TRUE	reported	textfile	0.007904413	281.6552267
16805_5_PDE5A_PDE5A	PDE5A	rs9307476	chr4	119451192	C	A	-0.1297	0.008565	0.33799	8.42E-52	35353	TRUE	reported	textfile	0.006444527	229.2982012
16805_5_PDE5A_PDE5A	PDE5A	rs2389874	chr4	119633836	G	A	-0.1795	0.008347	0.37929	1.40E-102	35353	TRUE	reported	textfile	0.012912122	462.4273466
16805_5_PDE5A_PDE5A	PDE5A	rs28646193	chr4	120317840	A	T	-0.1656	0.027388	0.02256	1.48E-09	35354	TRUE	reported	textfile	0.001033029	36.5574132
16809_1_NME4_NDKM	NME4	rs3848364	chr16	322635	G	T	-0.0617	0.008472	0.31988	3.26E-13	35319	TRUE	reported	textfile	0.001499472	53.03637595
16809_1_NME4_NDKM	NME4	rs6600214	chr16	394814	T	C	0.1625	0.008028	0.3997	4.27E-91	35319	TRUE	reported	textfile	0.011467652	409.7013638
16809_1_NME4_NDKM	NME4	rs117799316	chr16	441484	T	G	-0.1252	0.022388	0.03236	2.24E-08	35319	TRUE	reported	textfile	0.000884678	31.27184234
16818_200_CDCP1_CDCP1	CDCP1	rs4682944	chr3	44188243	T	C	0.0645	0.010483	0.18911	7.62E-10	35346	TRUE	reported	textfile	0.0010699	37.8550377
16818_200_CDCP1_CDCP1	CDCP1	rs17077267	chr3	45097023	T	C	-0.1568	0.01112	0.16479	3.74E-45	35345	TRUE	reported	textfile	0.005593947	198.8190375
16818_200_CDCP1_CDCP1	CDCP1	rs2276862	chr3	45146293	G	C	-0.2934	0.010682	0.17419	4.47E-166	35346	TRUE	reported	textfile	0.020897906	754.3805753
16818_200_CDCP1_CDCP1	CDCP1	rs73064389	chr3	45357453	T	C	0.108	0.016223	0.06704	2.79E-11	35347	TRUE	reported	textfile	0.001252242	44.3160048
16818_200_CDCP1_CDCP1	CDCP1	rs149942090	chr3	45430264	G	A	-0.0596	0.010199	0.21005	5.10E-09	35346	TRUE	reported	textfile	0.000965201	34.14701626
16823_75_APOL3_APOL3	APOL3	rs2307340	chr22	35406668	G	C	0.1371	0.014976	0.09407	5.45E-20	35367	TRUE	reported	textfile	0.002364052	83.80283037
16823_75_APOL3_APOL3	APOL3	rs75387341	chr22	35698306	C	T	-0.1542	0.008801	0.40598	1.01E-68	35368	TRUE	reported	textfile	0.008604805	306.9588408
16823_75_APOL3_APOL3	APOL3	rs13053898	chr22	35778700	A	G	-0.5028	0.014596	0.09617	1.00E-200	35371	TRUE	reported	textfile	0.032459704	1186.583408
16823_75_APOL3_APOL3	APOL3	rs143633479	chr22	36031446	ATTGGGTTTTTTTA	ATTGGGTTTTTTTT	-0.7305	0.024614	0.03414	1.45E-193	35371	TRUE	reported	textfile	0.024296656	880.7476454
16823_75_APOL3_APOL3	APOL3	rs11704345	chr22	36213135	T	C	-0.1198	0.010378	0.2337	7.96E-31	35371	TRUE	reported	textfile	0.003753236	133.2483212
16823_75_APOL3_APOL3	APOL3	rs5756164	chr22	36352948	G	A	0.122	0.021315	0.04465	1.04E-08	35377	TRUE	reported	textfile	0.000925179	32.75853221
16823_75_APOL3_APOL3	APOL3	rs56380119	chr22	36517002	C	T	-0.1127	0.015846	0.08081	1.14E-12	35373	TRUE	reported	textfile	0.00142796	50.58059957
16825_20_ATXN3_ATX3	ATXN3	rs11621105	chr14	91746472	ATATATATATATATGTATGTGTA	GTATATATATATATGTATGTGTA	0.0527	0.008109	0.45127	8.09E-11	35360	TRUE	reported	textfile	0.001193043	42.23398533
16825_20_ATXN3_ATX3	ATXN3	rs2273185	chr14	91993754	A	C	-0.2439	0.008247	0.3681	3.34E-192	35361	TRUE	reported	textfile	0.024137685	874.5951151
16825_20_ATXN3_ATX3	ATXN3	rs2093291	chr14	92256285	G	A	-0.077	0.009611	0.22705	1.13E-15	35361	TRUE	reported	textfile	0.001811891	64.18295846
16825_20_ATXN3_ATX3	ATXN3	rs56365547	chr14	92292907	C	T	0.165	0.025647	0.02342	1.25E-10	35361	TRUE	reported	textfile	0.001169128	41.38759405
16825_20_ATXN3_ATX3	ATXN3	rs75924474	chr14	92359768	T	A	0.0969	0.01228	0.12112	3.00E-15	35363	TRUE	reported	textfile	0.001757671	62.26245742
16828_8_COL6A1_Collagen_a1_VI_	COL6A1	rs186026652	chr21	45008375	C	T	0.1997	0.025733	0.02806	8.46E-15	35255	TRUE	reported	textfile	0.001705349	60.22137284
16828_8_COL6A1_Collagen_a1_VI_	COL6A1	rs144092321	chr21	45289765	G	A	0.3129	0.033227	0.0165	4.64E-21	35256	TRUE	reported	textfile	0.002509024	88.67561845
16828_8_COL6A1_Collagen_a1_VI_	COL6A1	rs145942527	chr21	45369809	A	G	-0.3739	0.030894	0.01883	1.02E-33	35256	TRUE	reported	textfile	0.004137414	146.4664005
16828_8_COL6A1_Collagen_a1_VI_	COL6A1	rs9984235	chr21	45432345	T	C	-0.2017	0.013866	0.1035	6.13E-48	35251	TRUE	reported	textfile	0.005966764	211.5849455
16828_8_COL6A1_Collagen_a1_VI_	COL6A1	rs2838952	chr21	45510249	T	C	-0.6263	0.018569	0.05618	1.00E-200	35247	TRUE	reported	textfile	0.03126585	1137.530755
16828_8_COL6A1_Collagen_a1_VI_	COL6A1	rs34627227	chr21	45624579	T	C	0.3652	0.005201	0.36357	1.00E-200	35198	TRUE	reported	textfile	0.12286701	4930.184276
16828_8_COL6A1_Collagen_a1_VI_	COL6A1	rs56221159	chr21	46008016	TTTTTTTT	GTTTTTTT	0.5105	0.007398	0.13165	1.00E-200	34809	TRUE	reported	textfile	0.120334182	4761.435276
16828_8_COL6A1_Collagen_a1_VI_	COL6A1	rs36119246	chr21	46021267	A	G	-0.6177	0.007121	0.14363	1.00E-200	34809	TRUE	reported	textfile	0.177741909	7523.991174
16828_8_COL6A1_Collagen_a1_VI_	COL6A1	rs111443291	chr21	46054241	G	C	0.4168	0.025466	0.02927	3.31E-60	34798	TRUE	reported	textfile	0.007639224	267.8606939
16828_8_COL6A1_Collagen_a1_VI_	COL6A1	rs17296821	chr21	46291778	A	C	0.1324	0.023771	0.03385	2.55E-08	34648	TRUE	reported	textfile	0.00089457	31.02101448
16872_248_GSTZ1_MAAI	GSTZ1	rs146620269	chr14	76390445	T	C	0.1962	0.025228	0.02779	7.43E-15	35357	TRUE	reported	textfile	0.001707712	60.47944463
16872_248_GSTZ1_MAAI	GSTZ1	rs75784865	chr14	76978195	T	C	0.2818	0.023802	0.0311	2.44E-32	35355	TRUE	reported	textfile	0.003948988	140.1620715
16872_248_GSTZ1_MAAI	GSTZ1	rs186433582	chr14	77012702	G	A	0.7385	0.022735	0.03508	1.00E-200	35357	TRUE	reported	textfile	0.028977763	1055.082732
16872_248_GSTZ1_MAAI	GSTZ1	rs79607813	chr14	77097333	A	G	-0.2331	0.031313	0.01703	9.76E-14	35357	TRUE	reported	textfile	0.001564875	55.41286744
16872_248_GSTZ1_MAAI	GSTZ1	rs4467006	chr14	77218327	G	C	0.3093	0.008938	0.29744	1.00E-200	35353	TRUE	reported	textfile	0.032763154	1197.442228
16872_248_GSTZ1_MAAI	GSTZ1	rs45608147	chr14	77269419	G	C	0.9121	0.028589	0.01974	1.00E-200	35355	TRUE	reported	textfile	0.027983985	1017.799923
16872_248_GSTZ1_MAAI	GSTZ1	rs755072	chr14	77305402	G	A	0.9087	0.026036	0.02345	1.00E-200	35355	TRUE	reported	textfile	0.03330661	1218.057982
16872_248_GSTZ1_MAAI	GSTZ1	rs149721633	chr14	77334895	T	C	-0.4557	0.026471	0.02536	2.05E-66	35356	TRUE	reported	textfile	0.008312451	296.3417174
16872_248_GSTZ1_MAAI	GSTZ1	rs56198483	chr14	77362087	T	C	0.8332	0.037806	0.0127	1.22E-107	35356	TRUE	reported	textfile	0.01355153	485.6825442
16872_248_GSTZ1_MAAI	GSTZ1	rs78371502	chr14	77485110	T	C	-0.3559	0.014498	0.08938	4.50E-133	35354	TRUE	reported	textfile	0.016759497	602.580698
16872_248_GSTZ1_MAAI	GSTZ1	rs12881757	chr14	77652569	C	G	0.8177	0.012085	0.04413	1.00E-200	35354	TRUE	reported	textfile	0.114649313	4577.940217
16890_37_ADAMTSL1_ATL1	ADAMTSL1	rs7847635	chr9	17927390	ATGT	ACGT	0.0854	0.012812	0.12483	2.64E-11	35363	TRUE	reported	textfile	0.001254837	44.42805682
16890_37_ADAMTSL1_ATL1	ADAMTSL1	rs35264941	chr9	18626299	C	G	-0.7019	0.029386	0.01968	4.33E-126	35359	TRUE	reported	textfile	0.015878817	570.4859733
16890_37_ADAMTSL1_ATL1	ADAMTSL1	rs702208	chr9	18639745	G	A	0.5542	0.019732	0.04681	1.45E-173	35359	TRUE	reported	textfile	0.021822698	788.7988409
16890_37_ADAMTSL1_ATL1	ADAMTSL1	rs74413064	chr9	18690657	T	A	-0.1613	0.02722	0.0247	3.11E-09	35361	TRUE	reported	textfile	0.000992058	35.11299938
16890_37_ADAMTSL1_ATL1	ADAMTSL1	rs116922118	chr9	18815199	G	A	-0.1647	0.022126	0.03654	9.78E-14	35363	TRUE	reported	textfile	0.001564416	55.40600278
16890_37_ADAMTSL1_ATL1	ADAMTSL1	rs12337179	chr9	18867599	C	T	0.1569	0.013943	0.09741	2.24E-29	35364	TRUE	reported	textfile	0.003567958	126.6219129
16892_23_ENPP2_ENPP2	ENPP2	rs17788736	chr8	119284250	T	C	0.1128	0.020623	0.04086	4.51E-08	35361	TRUE	reported	textfile	0.000845323	29.91506505
16892_23_ENPP2_ENPP2	ENPP2	rs147305264	chr8	119617719	T	C	-0.1868	0.031151	0.01854	2.01E-09	35359	TRUE	reported	textfile	0.001015941	35.95714427
16892_23_ENPP2_ENPP2	ENPP2	rs7829390	chr8	119716654	A	G	-0.1609	0.008455	0.39446	9.57E-81	35359	TRUE	reported	textfile	0.010138168	362.126493
16892_23_ENPP2_ENPP2	ENPP2	rs10109973	chr8	120053399	T	C	-0.2248	0.02489	0.02808	1.69E-19	35360	TRUE	reported	textfile	0.0023016	81.56770737
16900_29_MDGA1_MDGA1	MDGA1	rs913499	chr6	37070656	G	A	-0.1332	0.009277	0.49139	9.56E-47	35353	TRUE	reported	textfile	0.005797515	206.1430829
16900_29_MDGA1_MDGA1	MDGA1	rs1776441	chr6	37590202	A	G	0.2293	0.00922	0.46695	1.58E-136	35360	TRUE	reported	textfile	0.017191078	618.4743638
16900_29_MDGA1_MDGA1	MDGA1	rs1342978	chr6	37625220	T	C	0.0652	0.009459	0.40478	5.47E-12	35359	TRUE	reported	textfile	0.001341904	47.50946884
16900_29_MDGA1_MDGA1	MDGA1	rs1619327	chr6	37631317	C	T	-0.4799	0.014749	0.11209	1.00E-200	35359	TRUE	reported	textfile	0.029071252	1058.648492
16900_29_MDGA1_MDGA1	MDGA1	rs112099259	chr6	37636061	GCATGCCTAAAAGAGTCAT	GCATGCCTAAAGAGTCAT	-0.6352	0.032395	0.02084	1.32E-85	35361	TRUE	reported	textfile	0.010755831	384.4505142
16900_29_MDGA1_MDGA1	MDGA1	rs12203552	chr6	37739036	A	T	-0.3803	0.019801	0.05584	3.31E-82	35360	TRUE	reported	textfile	0.010324263	368.8534402
16900_29_MDGA1_MDGA1	MDGA1	rs11757527	chr6	37755892	A	G	0.2914	0.010595	0.25348	1.58E-166	35360	TRUE	reported	textfile	0.020944605	756.4018945
16913_8_RNASET2_RNT2	RNASET2	rs13216122	chr6	166907616	C	T	-0.5744	0.012405	0.07647	1.00E-200	35336	TRUE	reported	textfile	0.057205151	2143.930703
16913_8_RNASET2_RNT2	RNASET2	rs12203820	chr6	166950023	A	T	0.1651	0.012847	0.12062	8.49E-38	35343	TRUE	reported	textfile	0.004651174	165.1452632
16913_8_RNASET2_RNT2	RNASET2	rs2247315	chr6	166956723	C	A	0.2621	0.008654	0.33659	1.00E-200	35342	TRUE	reported	textfile	0.025297705	917.2245763
16913_8_RNASET2_RNT2	RNASET2	rs66822994	chr6	167257619	A	G	-0.0988	0.016211	0.06924	1.10E-09	35343	TRUE	reported	textfile	0.001049868	37.14237761
16913_8_RNASET2_RNT2	RNASET2	rs71571499	chr6	167375159	T	G	-0.1543	0.017401	0.06129	7.49E-19	35335	TRUE	reported	textfile	0.002220307	78.62467366
16914_104_CD14_sCD14	CD14	rs78656209	chr5	139853212	A	G	0.115	0.019141	0.04859	1.88E-09	35357	TRUE	reported	textfile	0.001019877	36.09456957
16914_104_CD14_sCD14	CD14	rs192900523	chr5	140024507	A	G	0.1272	0.01835	0.05256	4.15E-12	35360	TRUE	reported	textfile	0.001357063	48.04824403
16914_104_CD14_sCD14	CD14	rs114928388	chr5	140383553	A	G	0.2585	0.021339	0.03808	8.89E-34	35363	TRUE	reported	textfile	0.004132619	146.739963
16914_104_CD14_sCD14	CD14	rs5744454	chr5	140633982	G	T	-0.2387	0.008824	0.30745	3.58E-161	35363	TRUE	reported	textfile	0.020273539	731.7273302
16916_19_SLITRK6_SLIK6	SLITRK6	rs143781069	chr13	85269012	T	C	0.1218	0.019896	0.04627	9.25E-10	35346	TRUE	reported	textfile	0.001059162	37.47472525
16916_19_SLITRK6_SLIK6	SLITRK6	rs9547175	chr13	85342038	T	C	-0.2052	0.009735	0.21459	1.24E-98	35346	TRUE	reported	textfile	0.012414161	444.281497
16916_19_SLITRK6_SLIK6	SLITRK6	rs368076061	chr13	85350241	GTT	GT	-0.2045	0.009732	0.21488	4.93E-98	35345	TRUE	reported	textfile	0.012338506	441.5275921
16916_19_SLITRK6_SLIK6	SLITRK6	rs72631040	chr13	85766041	A	G	-0.068	0.0087	0.32383	5.45E-15	35343	TRUE	reported	textfile	0.001725543	61.08783638
16918_198_TLR3_TLR3	TLR3	rs34928277	chr4	186047650	T	C	0.1936	0.008865	0.34467	9.98E-106	35389	TRUE	reported	textfile	0.013297535	476.9014922
16918_198_TLR3_TLR3	TLR3	rs34609719	chr4	186063156	A	T	0.3379	0.010789	0.18263	1.00E-200	35392	TRUE	reported	textfile	0.026967231	980.82032
16918_198_TLR3_TLR3	TLR3	rs62350493	chr4	186168702	T	C	-0.4097	0.033263	0.01726	7.33E-35	35393	TRUE	reported	textfile	0.004268096	151.6996415
16918_198_TLR3_TLR3	TLR3	rs9312345	chr4	186170487	TGCA	TGCC	-0.1618	0.01519	0.0843	1.71E-26	35393	TRUE	reported	textfile	0.003195465	113.4532509
16918_198_TLR3_TLR3	TLR3	rs111286548	chr4	186484354	T	C	-0.2831	0.017705	0.06298	1.50E-57	35361	TRUE	reported	textfile	0.007178513	255.6603107
16918_198_TLR3_TLR3	TLR3	rs116591520	chr4	186579671	G	A	-0.3795	0.032816	0.01594	6.23E-31	35360	TRUE	reported	textfile	0.00376791	133.7296505
16918_198_TLR3_TLR3	TLR3	rs13150774	chr4	186715223	G	C	-0.058	0.008661	0.39477	2.14E-11	35349	TRUE	reported	textfile	0.001267045	44.84307003
16918_198_TLR3_TLR3	TLR3	rs77575931	chr4	186791892	A	G	-0.1053	0.012228	0.14212	7.20E-18	35345	TRUE	reported	textfile	0.002093667	74.15173327
17138_8_GSTA1_GST_A1_1	GSTA1	rs4712001	chr6	52357141	C	A	-0.0678	0.0086	0.32352	3.18E-15	35367	TRUE	reported	textfile	0.001754291	62.14954096
17138_8_GSTA1_GST_A1_1	GSTA1	rs6458861	chr6	52730219	A	G	-0.1142	0.01915	0.04569	2.47E-09	35364	TRUE	reported	textfile	0.001004608	35.56068263
17138_8_GSTA1_GST_A1_1	GSTA1	rs11754704	chr6	52730905	GATTT	AATTT	0.1157	0.012029	0.12963	6.70E-22	35361	TRUE	reported	textfile	0.002609446	92.50881204
17138_8_GSTA1_GST_A1_1	GSTA1	rs2144693	chr6	52739150	C	T	0.2501	0.008231	0.36859	1.00E-200	35365	TRUE	reported	textfile	0.025442283	923.203875
17138_8_GSTA1_GST_A1_1	GSTA1	rs7752387	chr6	53039089	A	G	-0.1693	0.0196	0.04539	5.73E-18	35368	TRUE	reported	textfile	0.002105116	74.60659409
17138_8_GSTA1_GST_A1_1	GSTA1	rs112692814	chr6	53221120	A	G	-0.146	0.022234	0.03232	5.15E-11	35369	TRUE	reported	textfile	0.001217639	43.11674331
17140_57_PDGFD_PDGFD	PDGFD	rs146014868	chr11	103191633	GTGTGTATCTTGTGTGTG	GTGTGTATCTTGTGTG	0.0979	0.012797	0.11772	2.00E-14	35364	TRUE	reported	textfile	0.001652226	58.52271713
17140_57_PDGFD_PDGFD	PDGFD	rs11225768	chr11	103402370	A	G	-0.1788	0.01603	0.07153	6.85E-29	35364	TRUE	reported	textfile	0.003505754	124.4066003
17140_57_PDGFD_PDGFD	PDGFD	rs12223045	chr11	103861349	T	C	0.1521	0.013023	0.11514	1.62E-31	35364	TRUE	reported	textfile	0.003842404	136.399188
17140_57_PDGFD_PDGFD	PDGFD	rs2515082	chr11	104097896	C	T	0.1622	0.009187	0.27961	9.37E-70	35365	TRUE	reported	textfile	0.008737143	311.6949067
17140_57_PDGFD_PDGFD	PDGFD	rs11226172	chr11	104114013	G	A	-0.3447	0.009646	0.23021	1.00E-200	35365	TRUE	reported	textfile	0.034850497	1276.919415
17153_46_KIR2DL3_KI2L3	KIR2DL3	rs8104813	chr19	54028085	C	T	-0.1593	0.022669	0.03524	2.11E-12	35372	TRUE	reported	textfile	0.001394124	49.37899768
17153_46_KIR2DL3_KI2L3	KIR2DL3	rs140109311	chr19	54681363	A	G	0.4673	0.02719	0.02558	3.36E-66	35373	TRUE	reported	textfile	0.008281134	295.3578997
17153_46_KIR2DL3_KI2L3	KIR2DL3	rs648029	chr19	54734389	G	A	-0.7278	0.005759	0.27929	1.00E-200	35372	TRUE	reported	textfile	0.311063732	15970.01738
17153_46_KIR2DL3_KI2L3	KIR2DL3	rs13344925	chr19	54739664	G	A	-0.6295	0.006928	0.21697	1.00E-200	35369	TRUE	reported	textfile	0.189251413	8255.647711
17153_46_KIR2DL3_KI2L3	KIR2DL3	rs62122550	chr19	54743413	C	T	0.542	0.02721	0.02462	2.80E-88	35372	TRUE	reported	textfile	0.011092705	396.7499978
17153_46_KIR2DL3_KI2L3	KIR2DL3	rs199881873	chr19	54754456	T	A	0.2799	0.008762	0.44716	1.00E-200	35367	TRUE	reported	textfile	0.028044485	1020.410078
17153_46_KIR2DL3_KI2L3	KIR2DL3	rs375664612	chr19	54779375	T	G	-0.5952	0.007632	0.17375	1.00E-200	35371	TRUE	reported	textfile	0.146721162	6081.693994
17153_46_KIR2DL3_KI2L3	KIR2DL3	rs182610324	chr19	54816911	G	T	0.1733	0.011311	0.16571	5.56E-53	35372	TRUE	reported	textfile	0.006592693	234.7310623
17153_46_KIR2DL3_KI2L3	KIR2DL3	rs775901	chr19	54984297	C	T	0.0538	0.008426	0.47912	1.71E-10	35380	TRUE	reported	textfile	0.001150969	40.76590525
17156_72_DCLK1_DCAK1	DCLK1	rs36001943	chr13	35772675	G	GA	0.0817	0.01227	0.1235	2.77E-11	35362	TRUE	reported	textfile	0.001252201	44.3333372
17156_72_DCLK1_DCAK1	DCLK1	rs1926318	chr13	36070005	T	C	0.2174	0.009853	0.21111	6.84E-108	35364	TRUE	reported	textfile	0.01357947	486.8078265
17156_72_DCLK1_DCAK1	DCLK1	rs9531602	chr13	36216490	C	T	0.0598	0.008314	0.37993	6.35E-13	35362	TRUE	reported	textfile	0.001460867	51.73182076
17156_72_DCLK1_DCAK1	DCLK1	rs12561036	chr13	36318343	A	G	0.0713	0.009574	0.23574	9.52E-14	35368	TRUE	reported	textfile	0.001565674	55.45844064
17156_72_DCLK1_DCAK1	DCLK1	rs9575912	chr13	36320198	C	T	0.0713	0.009582	0.23574	1.00E-13	35368	TRUE	reported	textfile	0.001563064	55.36587493
17156_72_DCLK1_DCAK1	DCLK1	rs9566079	chr13	36320239	A	G	0.0713	0.009583	0.23574	1.00E-13	35368	TRUE	reported	textfile	0.001562739	55.35432052
17170_15_CALCB_CALCB	CALCB	rs10832218	chr11	14159628	C	T	-0.0502	0.008074	0.39808	5.06E-10	35370	TRUE	reported	textfile	0.001091743	38.65497407
17170_15_CALCB_CALCB	CALCB	rs10766205	chr11	15070774	A	G	0.2492	0.008738	0.2753	6.58E-179	35369	TRUE	reported	textfile	0.022478915	813.2937533
17170_15_CALCB_CALCB	CALCB	rs138183704	chr11	15903214	A	T	-0.1629	0.029745	0.01809	4.34E-08	35367	TRUE	reported	textfile	0.000847321	29.99091128
17224_12_OGN_MIME	OGN	rs80124250	chr9	91755274	T	C	-0.1468	0.016468	0.05868	4.90E-19	35356	TRUE	reported	textfile	0.002242499	79.45949981
17224_12_OGN_MIME	OGN	rs55648437	chr9	91766487	C	G	0.119	0.016591	0.05881	7.37E-13	35357	TRUE	reported	textfile	0.001452921	51.4427562
17224_12_OGN_MIME	OGN	rs62565677	chr9	91896937	C	T	0.2023	0.014965	0.0733	1.22E-41	35358	TRUE	reported	textfile	0.00514176	182.7316421
17224_12_OGN_MIME	OGN	rs7022820	chr9	92170108	C	T	0.2681	0.008372	0.31348	1.00E-200	35354	TRUE	reported	textfile	0.028188923	1025.440863
17224_12_OGN_MIME	OGN	rs144655897	chr9	92553121	T	C	0.3039	0.026905	0.01965	1.39E-29	35359	TRUE	reported	textfile	0.003595268	127.5765466
17224_12_OGN_MIME	OGN	rs10992660	chr9	93160892	G	C	-0.0525	0.007859	0.46255	2.39E-11	35358	TRUE	reported	textfile	0.001260517	44.62307177
17231_1_LCP1_L_plastin	LCP1	rs76101695	chr13	45610905	C	T	-0.1581	0.019597	0.04721	7.17E-16	35357	TRUE	reported	textfile	0.001837428	65.0818647
17231_1_LCP1_L_plastin	LCP1	rs9562623	chr13	45857610	T	C	0.0922	0.01675	0.06693	3.71E-08	35360	TRUE	reported	textfile	0.000856146	30.29756002
17231_1_LCP1_L_plastin	LCP1	rs17843980	chr13	46105323	T	C	-0.3932	0.033066	0.01477	1.31E-32	35360	TRUE	reported	textfile	0.003983072	141.3966534
17231_1_LCP1_L_plastin	LCP1	rs7990889	chr13	46117262	G	C	-0.1186	0.009152	0.28085	2.08E-38	35358	TRUE	reported	textfile	0.004727068	167.924007
17325_10_GUK1_KGUA	GUK1	rs72759354	chr1	227331012	C	G	0.1537	0.023569	0.03086	6.97E-11	35360	TRUE	reported	textfile	0.001201244	42.52466072
17325_10_GUK1_KGUA	GUK1	rs146563008	chr1	227707292	T	C	0.2374	0.029976	0.01883	2.38E-15	35360	TRUE	reported	textfile	0.001770648	62.71761058
17325_10_GUK1_KGUA	GUK1	rs148467842	chr1	227835658	A	C	-0.4001	0.036118	0.01321	1.61E-28	35359	TRUE	reported	textfile	0.003458479	122.7058166
17325_10_GUK1_KGUA	GUK1	rs61825157	chr1	228111751	T	C	0.3558	0.016093	0.06717	2.59E-108	35358	TRUE	reported	textfile	0.013636012	488.7798555
17329_2_BDH2_BDH2	BDH2	rs28444377	chr4	102839093	C	A	0.0855	0.009289	0.23325	3.42E-20	35346	TRUE	reported	textfile	0.002391191	84.71683633
17329_2_BDH2_BDH2	BDH2	rs2711897	chr4	103102410	T	C	0.201	0.008038	0.387	5.19E-138	35345	TRUE	reported	textfile	0.017384088	625.2756781
17329_2_BDH2_BDH2	BDH2	rs415143	chr4	103465001	T	C	0.0515	0.008504	0.31611	1.39E-09	35343	TRUE	reported	textfile	0.001036607	36.6727416
17331_138_KREMEN1_KREM1	KREMEN1	rs2205771	chr22	29098605	A	G	0.2258	0.011143	0.17462	2.68E-91	35377	TRUE	reported	textfile	0.011473892	410.6001097
17331_138_KREMEN1_KREM1	KREMEN1	rs149365562	chr22	29150278	ATCT	A	0.2212	0.03078	0.0181	6.65E-13	35371	TRUE	reported	textfile	0.001457982	51.64264256
17331_138_KREMEN1_KREM1	KREMEN1	rs35755679	chr22	29174568	A	T	-0.2176	0.020159	0.04749	3.68E-27	35372	TRUE	reported	textfile	0.00328316	116.5078682
17341_89_ACAT2_THIC	ACAT2	rs2842970	chr6	159732134	T	C	-0.2632	0.008129	0.43223	1.00E-200	35389	TRUE	reported	textfile	0.028770737	1048.269568
17341_89_ACAT2_THIC	ACAT2	rs151149709	chr6	159906102	C	T	0.1328	0.020685	0.03932	1.36E-10	35389	TRUE	reported	textfile	0.001163352	41.2154983
17341_89_ACAT2_THIC	ACAT2	rs622217	chr6	160345738	C	T	-0.0464	0.008181	0.47946	1.41E-08	35390	TRUE	reported	textfile	0.00090813	32.16611659
17341_89_ACAT2_THIC	ACAT2	rs41272114	chr6	160585045	T	C	0.1377	0.017315	0.05867	1.83E-15	35389	TRUE	reported	textfile	0.001783936	63.240944
17350_13_CHMP2B_CHM2B	CHMP2B	rs76984117	chr3	86342783	T	C	-0.1412	0.018339	0.05267	1.37E-14	35334	TRUE	reported	textfile	0.001674932	59.2779955
17350_13_CHMP2B_CHM2B	CHMP2B	rs300996	chr3	87283562	T	G	0.2419	0.008368	0.35654	9.94E-184	35329	TRUE	reported	textfile	0.023107025	835.6103436
17350_13_CHMP2B_CHM2B	CHMP2B	rs189237261	chr3	87629042	G	A	0.1443	0.025796	0.02524	2.22E-08	35328	TRUE	reported	textfile	0.000884961	31.28983972
17377_1_AKR1C3_Aldose_reductase_like_C3	AKR1C3	rs76267270	chr10	4688015	C	T	-0.3208	0.03163	0.01743	3.59E-24	35374	TRUE	reported	textfile	0.002899513	102.8598248
17377_1_AKR1C3_Aldose_reductase_like_C3	AKR1C3	rs56375548	chr10	4870386	C	A	-0.1406	0.010512	0.18075	8.38E-41	35374	TRUE	reported	textfile	0.005031818	178.8855999
17377_1_AKR1C3_Aldose_reductase_like_C3	AKR1C3	rs7099757	chr10	5022619	A	C	-0.0625	0.008382	0.38558	8.92E-14	35372	TRUE	reported	textfile	0.001569362	55.59556717
17377_1_AKR1C3_Aldose_reductase_like_C3	AKR1C3	rs7903755	chr10	5111103	G	A	-0.1415	0.008627	0.33059	1.86E-60	35374	TRUE	reported	textfile	0.007547771	269.0101883
17377_1_AKR1C3_Aldose_reductase_like_C3	AKR1C3	rs117980121	chr10	5704816	T	A	-0.2249	0.025673	0.02576	1.95E-18	35377	TRUE	reported	textfile	0.00216453	76.73634616
17377_1_AKR1C3_Aldose_reductase_like_C3	AKR1C3	rs62626310	chr10	6002554	T	C	-0.1545	0.022712	0.03293	1.03E-11	35359	TRUE	reported	textfile	0.001307008	46.27235923
17383_4_STARD5_STAR5	STARD5	rs12910527	chr15	80728206	C	T	-0.2557	0.038923	0.01017	5.05E-11	35359	TRUE	reported	textfile	0.001219043	43.15432004
17383_4_STARD5_STAR5	STARD5	rs11634869	chr15	81274272	T	A	-0.2125	0.009265	0.24868	2.00E-116	35362	TRUE	reported	textfile	0.014658082	526.0202435
17383_4_STARD5_STAR5	STARD5	rs4392019	chr15	81324218	T	C	0.7511	0.034117	0.01382	2.04E-107	35357	TRUE	reported	textfile	0.013522765	484.6511929
17398_55_HMOX1_HO_1	HMOX1	rs2413260	chr22	34721826	C	A	-0.216	0.030186	0.01861	8.32E-13	35366	TRUE	reported	textfile	0.001445713	51.20021754
17398_55_HMOX1_HO_1	HMOX1	rs73168076	chr22	35091549	C	A	-0.2639	0.032815	0.01606	8.83E-16	35367	TRUE	reported	textfile	0.001825334	64.67097421
17398_55_HMOX1_HO_1	HMOX1	rs3761439	chr22	35379896	G	A	-0.0479	0.008294	0.44586	7.67E-09	35366	TRUE	reported	textfile	0.00094221	33.3517329
17398_55_HMOX1_HO_1	HMOX1	rs11913874	chr22	36341658	G	C	-0.2221	0.036912	0.01246	1.78E-09	35377	TRUE	reported	textfile	0.001022343	36.20240393
17456_53_GOLM1_GOLM1	GOLM1	rs113968521	chr9	86082177	C	T	0.1808	0.012132	0.13661	3.18E-50	35354	TRUE	reported	textfile	0.006242719	222.0789932
17456_53_GOLM1_GOLM1	GOLM1	rs7868110	chr9	86106229	A	G	0.3623	0.014157	0.09593	1.93E-144	35356	TRUE	reported	textfile	0.01818695	654.8919262
17456_53_GOLM1_GOLM1	GOLM1	rs138221898	chr9	86611857	A	C	0.1142	0.016747	0.06579	9.17E-12	35356	TRUE	reported	textfile	0.001313482	46.49792788
17460_51_MX1_Mx1	MX1	rs2837969	chr21	41216450	T	A	-0.1474	0.021247	0.03988	3.99E-12	35362	TRUE	reported	textfile	0.001359165	48.12549037
17460_51_MX1_Mx1	MX1	rs457274	chr21	41420558	G	C	-0.3189	0.006881	0.47761	1.00E-200	35367	TRUE	reported	textfile	0.057253573	2147.738305
17460_51_MX1_Mx1	MX1	rs60687893	chr21	41458974	G	A	0.1007	0.011833	0.13734	1.74E-17	35367	TRUE	reported	textfile	0.002043537	72.41768744
17460_51_MX1_Mx1	MX1	rs2838064	chr21	41558250	G	A	-0.1306	0.017911	0.05691	3.06E-13	35361	TRUE	reported	textfile	0.001501307	53.16454752
17490_4_SH3BGRL3_SH3BGRL3_like_protein	SH3BGRL3	rs146701335	chr1	25660294	A	G	-0.2972	0.038726	0.01097	1.66E-14	35368	TRUE	reported	textfile	0.001662491	58.89355475
17490_4_SH3BGRL3_SH3BGRL3_like_protein	SH3BGRL3	rs6676630	chr1	26212565	C	T	0.4565	0.014189	0.0876	1.00E-200	35372	TRUE	reported	textfile	0.028430993	1035.031172
17490_4_SH3BGRL3_SH3BGRL3_like_protein	SH3BGRL3	rs111486799	chr1	26251494	A	G	-0.0916	0.009905	0.21545	2.30E-20	35372	TRUE	reported	textfile	0.002411979	85.51797943
17490_4_SH3BGRL3_SH3BGRL3_like_protein	SH3BGRL3	rs114289390	chr1	26473999	T	C	-0.1995	0.020538	0.03881	2.63E-22	35371	TRUE	reported	textfile	0.002660512	94.35066028
17513_11_ANXA11_ANX11	ANXA11	rs2152546	chr10	80146628	T	G	-0.147	0.007941	0.45437	1.69E-76	35368	TRUE	reported	textfile	0.009595911	342.6570867
17513_11_ANXA11_ANX11	ANXA11	rs1538821	chr10	80362017	G	A	0.0945	0.015191	0.07278	4.95E-10	35367	TRUE	reported	textfile	0.001092994	38.69602274
17513_11_ANXA11_ANX11	ANXA11	rs149464173	chr10	80559762	T	C	-0.1447	0.024548	0.02662	3.76E-09	35366	TRUE	reported	textfile	0.000981505	34.74403648
17680_12_EPHB1_EPHB1	EPHB1	rs57512309	chr3	134680502	T	G	0.0711	0.008991	0.27369	2.62E-15	35360	TRUE	reported	textfile	0.001765402	62.53147043
17680_12_EPHB1_EPHB1	EPHB1	rs114727697	chr3	134762306	A	C	-0.2027	0.034129	0.0136	2.87E-09	35360	TRUE	reported	textfile	0.000996587	35.27246456
17680_12_EPHB1_EPHB1	EPHB1	rs73229138	chr3	134835750	G	A	0.2127	0.018818	0.04708	1.27E-29	35361	TRUE	reported	textfile	0.003599956	127.7507585
17680_12_EPHB1_EPHB1	EPHB1	rs36187	chr3	134925675	G	A	0.2619	0.007968	0.45167	1.00E-200	35360	TRUE	reported	textfile	0.029647602	1080.30847
17680_12_EPHB1_EPHB1	EPHB1	rs7373413	chr3	135142833	CTCCAA	CTCCGA	0.0756	0.008053	0.45755	6.13E-21	35362	TRUE	reported	textfile	0.002486053	88.12591299
17691_1_TPP1_TPP1	TPP1	rs325652	chr11	6186887	C	G	0.1218	0.021843	0.03678	2.46E-08	35379	TRUE	reported	textfile	0.000878098	31.0917705
17691_1_TPP1_TPP1	TPP1	rs3758978	chr11	6620437	G	C	0.1352	0.008331	0.41111	3.16E-59	35378	TRUE	reported	textfile	0.007389325	263.3507514
17691_1_TPP1_TPP1	TPP1	rs4758455	chr11	6712105	C	T	0.0914	0.015053	0.08288	1.26E-09	35380	TRUE	reported	textfile	0.001040965	36.86563486
17691_1_TPP1_TPP1	TPP1	rs150234237	chr11	6928762	C	T	-0.2895	0.027371	0.02532	3.82E-26	35380	TRUE	reported	textfile	0.003152005	111.8642347
17691_1_TPP1_TPP1	TPP1	rs72846817	chr11	7432983	C	A	-0.2956	0.029955	0.01883	5.73E-23	35376	TRUE	reported	textfile	0.00274516	97.37459354
17692_2_BTN3A3_BT3A3	BTN3A3	rs9295661	chr6	25449798	A	C	0.7637	0.012956	0.05379	1.00E-200	35373	TRUE	reported	textfile	0.08944161	3474.394643
17692_2_BTN3A3_BT3A3	BTN3A3	rs76389676	chr6	26214009	A	G	0.1732	0.014224	0.09843	4.13E-34	35376	TRUE	reported	textfile	0.004173757	148.2612763
17692_2_BTN3A3_BT3A3	BTN3A3	rs140862681	chr6	26344682	C	G	-1.0482	0.028113	0.02182	1.00E-200	35376	TRUE	reported	textfile	0.037811622	1390.110654
17692_2_BTN3A3_BT3A3	BTN3A3	rs143104579	chr6	26459769	A	G	0.4918	0.031243	0.01953	7.87E-56	35376	TRUE	reported	textfile	0.006955551	247.7690396
17692_2_BTN3A3_BT3A3	BTN3A3	rs72845505	chr6	26629219	G	A	-0.1932	0.02516	0.02867	1.61E-14	35377	TRUE	reported	textfile	0.001663982	58.9614856
17692_2_BTN3A3_BT3A3	BTN3A3	rs9379919	chr6	26732798	C	G	-0.9278	0.009163	0.11195	1.00E-200	35377	TRUE	reported	textfile	0.224691606	10252.00502
17692_2_BTN3A3_BT3A3	BTN3A3	rs193056830	chr6	26740743	G	A	0.332	0.024965	0.02961	2.35E-40	35377	TRUE	reported	textfile	0.004974236	176.8432442
17692_2_BTN3A3_BT3A3	BTN3A3	rs1234145	chr6	27249069	C	T	-0.4704	0.032245	0.01735	3.33E-48	35400	TRUE	reported	textfile	0.005975903	212.8067144
17692_2_BTN3A3_BT3A3	BTN3A3	rs12210403	chr6	27276446	GTTTTGCT	CTTTTGCT	0.4746	0.030085	0.0195	4.61E-56	35412	TRUE	reported	textfile	0.006978525	248.8461393
17694_32_PSME2_PSME2	PSME2	rs180953787	chr14	23988712	C	G	-0.4061	0.031447	0.01649	3.76E-38	35375	TRUE	reported	textfile	0.004692114	166.7565814
17694_32_PSME2_PSME2	PSME2	rs4575	chr14	24146226	C	T	0.0849	0.008644	0.30823	9.09E-23	35377	TRUE	reported	textfile	0.002719457	96.46312142
17694_32_PSME2_PSME2	PSME2	rs117849039	chr14	24927179	T	G	-0.2748	0.030998	0.01736	7.64E-19	35378	TRUE	reported	textfile	0.002216507	78.58534363
17748_21_TP53I3_QORX	TP53I3	rs62122843	chr2	23119389	A	T	-0.0577	0.009751	0.22181	3.27E-09	35371	TRUE	reported	textfile	0.000988954	35.01295424
17748_21_TP53I3_QORX	TP53I3	rs370119287	chr2	23516845	TGAGGCAG	T	0.1869	0.02251	0.03341	1.02E-16	35369	TRUE	reported	textfile	0.001945356	68.93551971
17748_21_TP53I3_QORX	TP53I3	rs12713147	chr2	24036482	C	T	-0.5019	0.010607	0.10826	1.00E-200	35369	TRUE	reported	textfile	0.059534581	2238.848441
17748_21_TP53I3_QORX	TP53I3	rs4665681	chr2	24273408	A	G	0.4768	0.029706	0.01869	5.64E-58	35369	TRUE	reported	textfile	0.007231185	257.6081397
17748_21_TP53I3_QORX	TP53I3	rs4665722	chr2	24804989	G	A	0.0822	0.008174	0.42205	8.66E-24	35369	TRUE	reported	textfile	0.002851094	101.1229684
17748_21_TP53I3_QORX	TP53I3	rs116701808	chr2	25019593	T	C	0.1906	0.032426	0.01574	4.15E-09	35369	TRUE	reported	textfile	0.000975915	34.54892011
17755_5_UGDH_UGDH	UGDH	rs146676625	chr4	39037409	A	G	-0.1522	0.025197	0.02706	1.54E-09	35363	TRUE	reported	textfile	0.001030706	36.48438838
17755_5_UGDH_UGDH	UGDH	rs7682824	chr4	39404632	CTTTTTTTTTTTTTTTTTTTTTTTTTTTTT	CTCTTTTTTTTTTTTTTTTTTTTTTTTTTT	0.0771	0.008822	0.4885	2.34E-18	35346	TRUE	reported	textfile	0.002156239	76.374798
17755_5_UGDH_UGDH	UGDH	rs7667751	chr4	39502649	T	C	0.273	0.008431	0.37142	1.00E-200	35364	TRUE	reported	textfile	0.028794972	1048.437517
17755_5_UGDH_UGDH	UGDH	rs10023376	chr4	40040196	GTTGTGGTTAGAAAATGG	GTTGTAGTTAGAAAATGG	0.0919	0.008591	0.37868	1.04E-26	35359	TRUE	reported	textfile	0.003225822	114.4244989
17766_5_NCF1_NCF_1	NCF1	rs141302758	chr7	74279301	T	C	-0.203	0.020364	0.04417	2.10E-23	35347	TRUE	reported	textfile	0.002803458	99.36680484
17766_5_NCF1_NCF_1	NCF1	rs118073108	chr7	74618256	C	G	-0.2219	0.036599	0.01271	1.34E-09	35339	TRUE	reported	textfile	0.001039131	36.75797571
17766_5_NCF1_NCF_1	NCF1	rs148380322	chr7	74887707	T	C	0.5419	0.040668	0.01081	1.66E-40	35343	TRUE	reported	textfile	0.004998652	177.5448566
17766_5_NCF1_NCF_1	NCF1	rs71539253	chr7	75019370	G	A	0.1644	0.009508	0.25419	5.47E-67	35342	TRUE	reported	textfile	0.008388335	298.9514766
17766_5_NCF1_NCF_1	NCF1	rs12154789	chr7	75434707	T	C	0.4939	0.013842	0.09788	1.00E-200	35344	TRUE	reported	textfile	0.034769288	1273.080267
17777_31_SDSL_SDSL	SDSL	rs116092857	chr12	112829050	C	T	-0.1847	0.024661	0.02666	6.91E-14	35364	TRUE	reported	textfile	0.001583663	56.09031286
17777_31_SDSL_SDSL	SDSL	rs77607740	chr12	113395302	A	G	-0.4955	0.026401	0.02358	1.38E-78	35366	TRUE	reported	textfile	0.009861806	352.2264801
17777_31_SDSL_SDSL	SDSL	rs71467906	chr12	113397968	CCCTTG	GCCTTG	0.2457	0.031615	0.01725	7.74E-15	35366	TRUE	reported	textfile	0.001704892	60.39477671
17777_31_SDSL_SDSL	SDSL	rs113152874	chr12	113429268	C	G	0.7747	0.029994	0.01745	4.25E-147	35364	TRUE	reported	textfile	0.018514871	667.073634
17777_31_SDSL_SDSL	SDSL	rs139381554	chr12	113778973	T	C	-0.1635	0.026389	0.02391	5.80E-10	35371	TRUE	reported	textfile	0.001084105	38.38531338
17777_31_SDSL_SDSL	SDSL	rs7294372	chr12	114199618	CTGGAA	TTGGAA	-0.2053	0.034862	0.0138	3.89E-09	35373	TRUE	reported	textfile	0.000979435	34.67757709
17782_23_ACAA1_THIK	ACAA1	rs112208526	chr3	37376658	C	T	-0.1539	0.02309	0.032	2.65E-11	35357	TRUE	reported	textfile	0.001254899	44.42268523
17782_23_ACAA1_THIK	ACAA1	rs2685096	chr3	37772103	C	A	-0.0809	0.008451	0.36921	1.04E-21	35357	TRUE	reported	textfile	0.002585123	91.63392153
17782_23_ACAA1_THIK	ACAA1	rs2229528	chr3	38125604	G	A	-0.6028	0.012914	0.0765	1.00E-200	35357	TRUE	reported	textfile	0.05804687	2178.714663
17782_23_ACAA1_THIK	ACAA1	rs7625290	chr3	38136799	G	T	-0.1782	0.019491	0.04447	6.10E-20	35357	TRUE	reported	textfile	0.002358556	83.58389195
17782_23_ACAA1_THIK	ACAA1	rs1122818	chr3	39099605	G	A	-0.0729	0.01065	0.18101	7.65E-12	35357	TRUE	reported	textfile	0.001323443	46.8523387
17783_9_MMAB_MMAB	MMAB	rs16939972	chr12	109130992	C	T	0.0948	0.008238	0.35016	1.20E-30	35372	TRUE	reported	textfile	0.003729843	132.4184631
17783_9_MMAB_MMAB	MMAB	rs4766598	chr12	109415501	G	A	-0.305	0.009401	0.22092	1.00E-200	35372	TRUE	reported	textfile	0.02889729	1052.511905
17783_9_MMAB_MMAB	MMAB	rs1344544	chr12	109644266	G	A	0.136	0.008504	0.30615	1.46E-57	35370	TRUE	reported	textfile	0.007179053	255.7447669
17783_9_MMAB_MMAB	MMAB	rs190825201	chr12	109668624	A	G	-0.3106	0.028345	0.01889	6.09E-28	35366	TRUE	reported	textfile	0.003383701	120.0674866
17783_9_MMAB_MMAB	MMAB	rs78925260	chr12	110314410	A	G	-0.1893	0.024496	0.02683	1.09E-14	35370	TRUE	reported	textfile	0.001685556	59.71539691
17794_6_PMM2_Phosphomannomutase_2	PMM2	rs79460322	chr16	8000318	G	A	-0.1733	0.031462	0.01733	3.63E-08	35378	TRUE	reported	textfile	0.000856878	30.33890623
17794_6_PMM2_Phosphomannomutase_2	PMM2	rs1641002	chr16	8740775	C	T	-0.0779	0.011101	0.158	2.26E-12	35378	TRUE	reported	textfile	0.001389995	49.2409199
17794_6_PMM2_Phosphomannomutase_2	PMM2	rs1273428	chr16	8758724	A	G	0.438	0.037173	0.01207	4.79E-32	35378	TRUE	reported	textfile	0.003908938	138.8252439
17794_6_PMM2_Phosphomannomutase_2	PMM2	rs3826198	chr16	8812682	A	C	-0.1686	0.009924	0.21056	9.95E-65	35380	TRUE	reported	textfile	0.008091987	288.6137903
17799_9_PGLS_6PGL	PGLS	rs11665799	chr19	17054699	C	G	-0.3454	0.031598	0.01732	8.19E-28	35361	TRUE	reported	textfile	0.003367719	119.4815678
17799_9_PGLS_6PGL	PGLS	rs145226688	chr19	17516781	A	G	0.078	0.00815	0.47342	1.07E-21	35345	TRUE	reported	textfile	0.002584771	91.59028547
17799_9_PGLS_6PGL	PGLS	rs117004311	chr19	17613676	T	C	-0.4674	0.038287	0.01212	2.82E-34	35350	TRUE	reported	textfile	0.004198153	149.0219245
17836_17_S100A16_S100A16_filtered	S100A16	rs12044086	chr1	153270357	C	T	-0.1717	0.027107	0.025	2.39E-10	35362	TRUE	reported	textfile	0.001133309	40.11927861
17836_17_S100A16_S100A16_filtered	S100A16	rs141973811	chr1	153582942	G	T	0.1447	0.013527	0.10109	1.05E-26	35361	TRUE	reported	textfile	0.00322557	114.4219956
17836_17_S100A16_S100A16_filtered	S100A16	rs9726753	chr1	153619176	A	G	0.1865	0.008285	0.43164	3.22E-112	35362	TRUE	reported	textfile	0.01412722	506.6967087
17836_17_S100A16_S100A16_filtered	S100A16	rs137931238	chr1	153781376	CCAAGCTTTTTTTTTTTT	CCAAGCTTTTTTTTTTT	-0.0561	0.008212	0.48606	8.41E-12	35364	TRUE	reported	textfile	0.001317934	46.66629037
18173_11_AKR7A3_ARK73_filtered	AKR7A3	rs189614440	chr1	18623305	G	A	-0.202	0.029151	0.01982	4.23E-12	35379	TRUE	reported	textfile	0.001355381	48.01437415
18173_11_AKR7A3_ARK73_filtered	AKR7A3	rs9793028	chr1	18868786	A	G	-0.0653	0.008349	0.41804	5.23E-15	35379	TRUE	reported	textfile	0.001726083	61.16921242
18173_11_AKR7A3_ARK73_filtered	AKR7A3	rs72645633	chr1	18925408	A	C	-0.2554	0.022091	0.03562	6.47E-31	35375	TRUE	reported	textfile	0.003764235	133.6553908
18173_11_AKR7A3_ARK73_filtered	AKR7A3	rs12094043	chr1	19245382	G	A	-0.2124	0.008638	0.34677	1.71E-133	35379	TRUE	reported	textfile	0.01680265	604.5859825
18173_11_AKR7A3_ARK73_filtered	AKR7A3	rs35169864	chr1	19632257	TGTGTGTGTGTGTGTGTGTGT	TGTGTGTGTGT	-0.1953	0.027054	0.02422	5.24E-13	35379	TRUE	reported	textfile	0.001470811	52.1095069
18173_11_AKR7A3_ARK73_filtered	AKR7A3	rs183015613	chr1	19697679	G	C	-0.285	0.021255	0.04126	5.40E-41	35379	TRUE	reported	textfile	0.005056157	179.7806514
18206_18_ADH6_ADH6_filtered	ADH6	rs28730617	chr4	99078444	A	G	-0.3611	0.019188	0.04562	5.30E-79	35346	TRUE	reported	textfile	0.009920314	354.136738
18206_18_ADH6_ADH6_filtered	ADH6	rs13125919	chr4	99078697	T	C	0.1103	0.012761	0.11491	5.44E-18	35346	TRUE	reported	textfile	0.002109232	74.70626653
18206_18_ADH6_ADH6_filtered	ADH6	rs151006272	chr4	100142597	A	G	-0.2586	0.034524	0.01403	6.87E-14	35342	TRUE	reported	textfile	0.00158502	56.10353777
18215_5_THG1L_THG1_filtered	THG1L	rs62387542	chr5	157425743	GAGACG	GAGAAG	-0.0947	0.009172	0.26901	5.42E-25	35354	TRUE	reported	textfile	0.003006254	106.5975681
18215_5_THG1L_THG1_filtered	THG1L	rs7704907	chr5	157682236	A	C	0.2536	0.00798	0.46707	1.00E-200	35355	TRUE	reported	textfile	0.027772177	1009.876224
18215_5_THG1L_THG1_filtered	THG1L	rs115777975	chr5	157983348	A	G	-0.2283	0.027957	0.02158	3.18E-16	35359	TRUE	reported	textfile	0.001882402	66.68161727
18215_5_THG1L_THG1_filtered	THG1L	rs35323270	chr5	158104312	T	C	-0.054	0.008403	0.36887	1.31E-10	35366	TRUE	reported	textfile	0.001166342	41.29469206
18216_22_IL11RA_IL_11_RA_filtered	IL11RA	rs855451	chr9	33659572	A	G	0.108	0.015374	0.08087	2.14E-12	35348	TRUE	reported	textfile	0.001394129	49.34568525
18216_22_IL11RA_IL_11_RA_filtered	IL11RA	rs148778217	chr9	34574141	C	G	0.595	0.016232	0.06532	1.00E-200	35350	TRUE	reported	textfile	0.036618354	1343.585448
18216_22_IL11RA_IL_11_RA_filtered	IL11RA	rs7023421	chr9	34584016	G	A	0.5941	0.016094	0.06713	1.00E-200	35350	TRUE	reported	textfile	0.037117193	1362.594209
18218_48_CNRIP1_CB032_filtered	CNRIP1	rs10199432	chr2	67822436	T	C	-0.0754	0.009044	0.29524	7.63E-17	35359	TRUE	reported	textfile	0.001961863	69.50195467
18218_48_CNRIP1_CB032_filtered	CNRIP1	rs72830075	chr2	68093233	T	C	-0.1305	0.022904	0.03355	1.21E-08	35359	TRUE	reported	textfile	0.000917276	32.46188895
18218_48_CNRIP1_CB032_filtered	CNRIP1	rs7592976	chr2	68326669	G	A	-0.607	0.01217	0.07944	1.00E-200	35362	TRUE	reported	textfile	0.0657255	2487.549103
18218_48_CNRIP1_CB032_filtered	CNRIP1	rs140590049	chr2	68349403	G	A	-0.4767	0.038898	0.01092	1.58E-34	35362	TRUE	reported	textfile	0.004229201	150.1796875
18218_48_CNRIP1_CB032_filtered	CNRIP1	rs184832464	chr2	68493846	T	C	-0.4231	0.023971	0.03026	1.01E-69	35358	TRUE	reported	textfile	0.008734061	311.5223287
18218_48_CNRIP1_CB032_filtered	CNRIP1	rs72835044	chr2	68574958	T	G	0.2138	0.021339	0.03893	1.26E-23	35360	TRUE	reported	textfile	0.002830895	100.3789642
18218_48_CNRIP1_CB032_filtered	CNRIP1	rs4280488	chr2	68684772	T	C	-0.1571	0.023267	0.03158	1.46E-11	35359	TRUE	reported	textfile	0.001287692	45.58763106
18218_48_CNRIP1_CB032_filtered	CNRIP1	rs78857843	chr2	68910908	C	T	-0.1839	0.032435	0.01642	1.43E-08	35356	TRUE	reported	textfile	0.000908401	32.14482652
18222_34_SH3GLB2_SHLB2_filtered	SH3GLB2	rs10739734	chr9	128765397	G	T	-0.0914	0.008357	0.40136	7.62E-28	35360	TRUE	reported	textfile	0.003371419	119.6098711
18222_34_SH3GLB2_SHLB2_filtered	SH3GLB2	rs57294583	chr9	128922557	GGGGTGGGGT	AGGGTGGGGT	-0.3015	0.008404	0.35994	1.00E-200	35360	TRUE	reported	textfile	0.035120709	1286.998322
18222_34_SH3GLB2_SHLB2_filtered	SH3GLB2	rs9409310	chr9	129113066	GTCAC	GTCGC	0.1096	0.008904	0.30021	8.04E-35	35364	TRUE	reported	textfile	0.004266116	151.5047481
18222_34_SH3GLB2_SHLB2_filtered	SH3GLB2	rs10733695	chr9	129234928	C	T	-0.1471	0.021602	0.03913	9.79E-12	35362	TRUE	reported	textfile	0.001309578	46.36741222
18225_13_HEBP1_HEBP1_filtered	HEBP1	rs73068707	chr12	12936946	A	T	-0.1821	0.013324	0.11361	1.59E-42	35369	TRUE	reported	textfile	0.005253398	186.7781566
18225_13_HEBP1_HEBP1_filtered	HEBP1	rs11055175	chr12	12968844	G	A	-1.33	0.020156	0.02799	1.00E-200	35374	TRUE	reported	textfile	0.109596631	4353.815563
18225_13_HEBP1_HEBP1_filtered	HEBP1	rs35465601	chr12	13033362	AGTGTCA	AGTGTC	0.206	0.008555	0.40589	4.08E-128	35375	TRUE	reported	textfile	0.016126394	579.7888492
18225_13_HEBP1_HEBP1_filtered	HEBP1	rs12368093	chr12	13250139	C	T	-0.0705	0.009765	0.25065	5.20E-13	35376	TRUE	reported	textfile	0.001471247	52.12057341
18225_13_HEBP1_HEBP1_filtered	HEBP1	rs1379509	chr12	13381617	C	T	-0.1409	0.012944	0.12012	1.35E-27	35376	TRUE	reported	textfile	0.00333829	118.4841955
18235_16_PGP_PGP_filtered	PGP	rs116986044	chr16	1348933	A	G	0.1969	0.026796	0.02303	2.01E-13	35317	TRUE	reported	textfile	0.001526526	53.99168723
18235_16_PGP_PGP_filtered	PGP	rs77634115	chr16	2090971	A	G	0.1152	0.019742	0.0431	5.37E-09	35318	TRUE	reported	textfile	0.000963181	34.04850667
18235_16_PGP_PGP_filtered	PGP	rs62038850	chr16	2212986	A	G	-0.2244	0.025835	0.02657	3.76E-18	35319	TRUE	reported	textfile	0.002131541	75.44043432
18235_16_PGP_PGP_filtered	PGP	rs116977380	chr16	2213835	T	C	0.4767	0.021505	0.03756	7.19E-109	35319	TRUE	reported	textfile	0.013721531	491.345312
18235_16_PGP_PGP_filtered	PGP	rs117145260	chr16	2353926	T	C	0.1405	0.023136	0.03275	1.26E-09	35318	TRUE	reported	textfile	0.001043102	36.87665355
18235_16_PGP_PGP_filtered	PGP	rs77818036	chr16	2512410	C	G	0.3488	0.033626	0.01499	3.29E-25	35319	TRUE	reported	textfile	0.003037198	107.5914949
18235_16_PGP_PGP_filtered	PGP	rs118033454	chr16	3169254	A	G	0.2042	0.033288	0.01476	8.55E-10	35330	TRUE	reported	textfile	0.001063972	37.62803023
18241_18_CPOX_HEM6_filtered	CPOX	rs147816533	chr3	98105378	C	T	-0.19	0.031291	0.0178	1.26E-09	35331	TRUE	reported	textfile	0.00104246	36.86750363
18241_18_CPOX_HEM6_filtered	CPOX	rs1675513	chr3	98589854	G	A	-0.1881	0.011719	0.13903	5.62E-58	35330	TRUE	reported	textfile	0.007239314	257.6154449
18241_18_CPOX_HEM6_filtered	CPOX	rs1841542	chr3	98629898	G	A	0.0795	0.009388	0.25297	2.49E-17	35330	TRUE	reported	textfile	0.002025647	71.70732302
18289_16_CCL15_MIP_5_filtered	CCL15	rs4795062	chr17	35175715	G	A	0.059	0.009496	0.26261	5.20E-10	35370	TRUE	reported	textfile	0.001090219	38.60095536
18289_16_CCL15_MIP_5_filtered	CCL15	rs7211866	chr17	35349567	G	A	-0.1213	0.015037	0.08367	7.21E-16	35367	TRUE	reported	textfile	0.00183655	65.06907639
18289_16_CCL15_MIP_5_filtered	CCL15	rs4796109	chr17	35811904	C	G	0.9643	0.038991	0.01141	4.92E-135	35370	TRUE	reported	textfile	0.016998658	611.6050015
18289_16_CCL15_MIP_5_filtered	CCL15	rs62078063	chr17	35959448	C	T	1.322	0.039889	0.01059	1.00E-200	35366	TRUE	reported	textfile	0.030122267	1098.327991
18289_16_CCL15_MIP_5_filtered	CCL15	rs4795104	chr17	35960396	T	A	0.731	0.022465	0.0324	1.00E-200	35366	TRUE	reported	textfile	0.029068626	1058.759566
18289_16_CCL15_MIP_5_filtered	CCL15	rs12452733	chr17	36058203	A	G	0.2341	0.021204	0.03958	2.44E-28	35370	TRUE	reported	textfile	0.003434299	121.8828718
18289_16_CCL15_MIP_5_filtered	CCL15	rs211997	chr17	36635985	G	A	-0.1231	0.020641	0.04396	2.46E-09	35376	TRUE	reported	textfile	0.001004406	35.56559547
18289_16_CCL15_MIP_5_filtered	CCL15	rs72826131	chr17	36933248	T	C	0.2717	0.028331	0.02318	8.79E-22	35369	TRUE	reported	textfile	0.002593611	91.96676498
18295_102_GRHPR_GRHPR	GRHPR	rs72737776	chr9	37279581	G	A	-0.1577	0.019757	0.04236	1.44E-15	35355	TRUE	reported	textfile	0.001798824	63.70841767
18295_102_GRHPR_GRHPR	GRHPR	rs10973326	chr9	37419500	A	G	0.2604	0.008531	0.32781	1.00E-200	35353	TRUE	reported	textfile	0.025677834	931.6601208
18295_102_GRHPR_GRHPR	GRHPR	rs7874199	chr9	37698874	A	G	0.0644	0.009622	0.22902	2.19E-11	35354	TRUE	reported	textfile	0.001265472	44.79365085
18315_38_RTP4_RTP4	RTP4	rs79918843	chr3	187168237	G	A	0.2139	0.033791	0.01486	2.45E-10	35363	TRUE	reported	textfile	0.001131823	40.06774652
18315_38_RTP4_RTP4	RTP4	rs9865045	chr3	187367009	C	T	-0.2653	0.008013	0.49281	1.00E-200	35366	TRUE	reported	textfile	0.030063637	1096.123916
18315_38_RTP4_RTP4	RTP4	rs7637064	chr3	187440741	C	T	-0.1063	0.009594	0.23614	1.58E-28	35367	TRUE	reported	textfile	0.003459107	122.7559469
18315_38_RTP4_RTP4	RTP4	rs9830399	chr3	187469519	T	C	0.0491	0.008112	0.47642	1.42E-09	35368	TRUE	reported	textfile	0.001034777	36.63384816
18315_38_RTP4_RTP4	RTP4	rs9850403	chr3	187469526	C	T	0.0501	0.008106	0.47574	6.39E-10	35368	TRUE	reported	textfile	0.001078904	38.19774223
18315_38_RTP4_RTP4	RTP4	rs1452200	chr3	187637098	T	C	-0.0809	0.011442	0.14644	1.54E-12	35368	TRUE	reported	textfile	0.001411462	49.98832642
18315_38_RTP4_RTP4	RTP4	rs78240249	chr3	188086562	A	G	0.072	0.011788	0.13608	1.01E-09	35366	TRUE	reported	textfile	0.001053758	37.30441019
18330_7_PGM2_PGM2	PGM2	rs28434334	chr4	37798001	C	T	0.3609	0.028017	0.02164	5.73E-38	35363	TRUE	reported	textfile	0.004670338	165.9227515
18330_7_PGM2_PGM2	PGM2	rs77864400	chr4	37827794	A	G	-0.0913	0.015773	0.06796	7.11E-09	35364	TRUE	reported	textfile	0.000946543	33.50336173
18330_7_PGM2_PGM2	PGM2	rs77566893	chr4	37898324	A	G	0.1427	0.024835	0.02598	9.14E-09	35362	TRUE	reported	textfile	0.000932776	33.01376489
18330_7_PGM2_PGM2	PGM2	rs1995963	chr4	38276283	T	C	0.1388	0.023585	0.02978	3.98E-09	35363	TRUE	reported	textfile	0.000978437	34.63240155
18330_7_PGM2_PGM2	PGM2	rs113793196	chr4	38512586	G	T	0.24	0.031448	0.01663	2.32E-14	35363	TRUE	reported	textfile	0.001644268	58.23872506
18338_26_IDH1_IDH	IDH1	rs116643358	chr2	207972662	C	A	-0.2386	0.032486	0.01499	2.06E-13	35356	TRUE	reported	textfile	0.001523432	53.94160085
18338_26_IDH1_IDH	IDH1	rs73070958	chr2	208251325	T	C	-0.3517	0.016792	0.05981	2.11E-97	35356	TRUE	reported	textfile	0.012255231	438.6471559
18338_26_IDH1_IDH	IDH1	rs116165405	chr2	208702400	G	T	-0.3585	0.027073	0.02482	5.03E-40	35357	TRUE	reported	textfile	0.004934937	175.3399937
18340_2_PSMB4_Proteasome_beta_chain	PSMB4	rs3738478	chr1	151025464	C	T	0.0882	0.008027	0.39146	4.37E-28	35360	TRUE	reported	textfile	0.003402813	120.7274644
18340_2_PSMB4_Proteasome_beta_chain	PSMB4	rs2769265	chr1	151371674	A	C	-0.3265	0.010436	0.16832	1.00E-200	35360	TRUE	reported	textfile	0.026935655	978.7542604
18340_2_PSMB4_Proteasome_beta_chain	PSMB4	rs41263712	chr1	151729587	G	A	0.0859	0.015399	0.07252	2.43E-08	35365	TRUE	reported	textfile	0.000879115	31.115496
18340_2_PSMB4_Proteasome_beta_chain	PSMB4	rs12134551	chr1	151863125	GGGGGGGGGG	AGGGGGGGGG	-0.0907	0.015323	0.07141	3.23E-09	35357	TRUE	reported	textfile	0.000989969	35.03502276
18343_10_DECR2_DECR2	DECR2	rs9788833	chr16	242773	C	T	-0.135	0.009041	0.31095	2.04E-50	35314	TRUE	reported	textfile	0.006274141	222.9512962
18343_10_DECR2_DECR2	DECR2	rs436075	chr16	391710	C	T	0.285	0.008271	0.49548	1.00E-200	35318	TRUE	reported	textfile	0.032525002	1187.268879
18343_10_DECR2_DECR2	DECR2	rs3826231	chr16	406429	A	G	0.4522	0.013114	0.11488	1.00E-200	35319	TRUE	reported	textfile	0.03256885	1188.957043
18343_10_DECR2_DECR2	DECR2	rs12924790	chr16	536061	G	C	-0.2472	0.029535	0.02046	5.77E-17	35307	TRUE	reported	textfile	0.001980165	70.04842594
18343_10_DECR2_DECR2	DECR2	rs35582942	chr16	656012	AC	C	0.0834	0.008511	0.43193	1.14E-22	35311	TRUE	reported	textfile	0.002711949	96.01659956
18397_5_AKR1C4_AK1C4	AKR1C4	rs75056746	chr10	4540637	G	A	-0.2174	0.020323	0.03968	1.05E-26	35371	TRUE	reported	textfile	0.00322473	114.4244643
18397_5_AKR1C4_AK1C4	AKR1C4	rs1892403	chr10	5074128	G	C	0.2862	0.008019	0.39919	1.00E-200	35371	TRUE	reported	textfile	0.034760544	1273.720899
18397_5_AKR1C4_AK1C4	AKR1C4	rs111849400	chr10	5224192	C	T	0.1378	0.013187	0.10106	1.47E-25	35374	TRUE	reported	textfile	0.003077398	109.189749
18397_5_AKR1C4_AK1C4	AKR1C4	rs2050359	chr10	5299953	T	A	-0.2531	0.007979	0.4082	1.00E-200	35372	TRUE	reported	textfile	0.027659611	1006.150167
18397_5_AKR1C4_AK1C4	AKR1C4	rs10904475	chr10	5351766	C	T	0.0929	0.008123	0.39788	2.75E-30	35365	TRUE	reported	textfile	0.003684865	130.7898254
18397_5_AKR1C4_AK1C4	AKR1C4	rs72779812	chr10	5383468	A	G	-0.2379	0.030751	0.01669	1.02E-14	35372	TRUE	reported	textfile	0.001689182	59.84747624
18397_5_AKR1C4_AK1C4	AKR1C4	rs4747987	chr10	5664589	A	G	-0.2231	0.020071	0.04108	1.05E-28	35378	TRUE	reported	textfile	0.003480276	123.5482409
18401_18_ALKBH3_ALKB3	ALKBH3	rs11037575	chr11	43706780	C	T	-0.0728	0.008393	0.40622	4.18E-18	35378	TRUE	reported	textfile	0.002122132	75.23219966
18401_18_ALKBH3_ALKB3	ALKBH3	rs2434484	chr11	43927458	G	T	-0.2406	0.008594	0.33932	1.88E-172	35372	TRUE	reported	textfile	0.021678173	783.7471792
18401_18_ALKBH3_ALKB3	ALKBH3	rs11037809	chr11	44020418	G	A	0.0808	0.008847	0.31406	6.69E-20	35377	TRUE	reported	textfile	0.002352268	83.40769394
18819_21_PPIC_PPIC	PPIC	rs111336721	chr5	122244960	GAAAAAAAATAAAATAAATA	GAAAAAAAATAAAAAAAATA	0.1623	0.020238	0.04147	1.06E-15	35329	TRUE	reported	textfile	0.001817108	64.30981646
18819_21_PPIC_PPIC	PPIC	rs142788389	chr5	122289965	T	C	0.2003	0.025677	0.02606	6.15E-15	35355	TRUE	reported	textfile	0.001718208	60.84834466
18819_21_PPIC_PPIC	PPIC	rs141771168	chr5	122535082	A	G	-0.4083	0.036512	0.01312	4.96E-29	35354	TRUE	reported	textfile	0.003524646	125.0440252
18819_21_PPIC_PPIC	PPIC	rs1031707	chr5	122714265	C	T	0.3022	0.009034	0.27769	1.00E-200	35354	TRUE	reported	textfile	0.030680138	1118.933248
18819_21_PPIC_PPIC	PPIC	rs61372352	chr5	123268019	T	C	0.2732	0.028795	0.02049	2.36E-21	35352	TRUE	reported	textfile	0.002539854	90.01246475
18819_21_PPIC_PPIC	PPIC	rs79275577	chr5	123288507	C	T	0.1616	0.029322	0.01958	3.57E-08	35351	TRUE	reported	textfile	0.000858462	30.37183018
18819_21_PPIC_PPIC	PPIC	rs1896683	chr5	123319532	A	G	0.1531	0.020338	0.04311	5.17E-14	35350	TRUE	reported	textfile	0.001600475	56.66427332
18819_21_PPIC_PPIC	PPIC	rs116023252	chr5	123742894	A	G	-0.3667	0.031212	0.01688	7.18E-32	35352	TRUE	reported	textfile	0.003889307	138.0238232
18819_21_PPIC_PPIC	PPIC	rs1472607	chr5	123950492	G	A	-0.0716	0.0102	0.20007	2.23E-12	35350	TRUE	reported	textfile	0.001391975	49.27210644
18831_6_LRIG1_LRIG1	LRIG1	rs11131020	chr3	65426041	G	A	0.078	0.008337	0.47245	8.29E-21	35355	TRUE	reported	textfile	0.002469704	87.52760277
18831_6_LRIG1_LRIG1	LRIG1	rs17073215	chr3	65625311	TATACAGTGATTGGATGAC	TATACAGTGATTGGATGAT	-0.2766	0.034327	0.01528	7.77E-16	35355	TRUE	reported	textfile	0.001833095	64.92442069
18831_6_LRIG1_LRIG1	LRIG1	rs75761648	chr3	65638021	A	G	-0.1942	0.03003	0.02054	1.00E-10	35354	TRUE	reported	textfile	0.001181506	41.81799609
18831_6_LRIG1_LRIG1	LRIG1	rs142021683	chr3	65768645	A	T	0.1675	0.029563	0.02032	1.46E-08	35355	TRUE	reported	textfile	0.000907168	32.10022287
18831_6_LRIG1_LRIG1	LRIG1	rs141860994	chr3	65876469	A	G	0.1235	0.020254	0.04375	1.08E-09	35351	TRUE	reported	textfile	0.00105064	37.17814636
18831_6_LRIG1_LRIG1	LRIG1	rs3772197	chr3	66243264	G	A	-0.465	0.014389	0.09016	1.00E-200	35351	TRUE	reported	textfile	0.02869451	1044.287572
18831_6_LRIG1_LRIG1	LRIG1	rs77048548	chr3	66272112	G	A	0.2542	0.022856	0.03584	9.82E-29	35351	TRUE	reported	textfile	0.00348684	123.6875726
18831_6_LRIG1_LRIG1	LRIG1	rs74578384	chr3	66387883	C	G	-0.5597	0.007371	0.22361	1.00E-200	35350	TRUE	reported	textfile	0.1402327	5765.450126
18831_6_LRIG1_LRIG1	LRIG1	rs74554153	chr3	66653116	T	C	0.0862	0.012847	0.12062	1.95E-11	35338	TRUE	reported	textfile	0.001272378	45.01803176
18832_65_SAA2_SAA2	SAA2	rs1818737	chr11	18197855	T	C	0.0805	0.009271	0.26257	3.86E-18	35383	TRUE	reported	textfile	0.002126275	75.39005318
18832_65_SAA2_SAA2	SAA2	rs11024589	chr11	18256876	C	A	-0.5964	0.013165	0.06935	1.00E-200	35381	TRUE	reported	textfile	0.054824645	2052.149482
18832_65_SAA2_SAA2	SAA2	rs76204461	chr11	18493515	T	C	0.1732	0.011882	0.13626	3.93E-48	35383	TRUE	reported	textfile	0.005969278	212.4673154
18832_65_SAA2_SAA2	SAA2	rs12282271	chr11	18698382	G	A	-0.0957	0.008235	0.42148	3.20E-31	35382	TRUE	reported	textfile	0.003802417	135.043013
18841_1_SERPINB13_SPB13	SERPINB13	rs17756365	chr18	63151579	C	T	-0.1481	0.02664	0.02353	2.71E-08	35366	TRUE	reported	textfile	0.000873125	30.90417222
18841_1_SERPINB13_SPB13	SERPINB13	rs118015107	chr18	63534907	T	C	-0.2808	0.035122	0.01387	1.30E-15	35368	TRUE	reported	textfile	0.001804019	63.91623289
18841_1_SERPINB13_SPB13	SERPINB13	rs77157727	chr18	63586727	A	G	-0.4352	0.019515	0.04297	3.60E-110	35368	TRUE	reported	textfile	0.013866469	497.2973018
18864_7_PRSS3_TRY3	PRSS3	rs10813910	chr9	32965209	A	T	0.0755	0.008983	0.28891	4.29E-17	35349	TRUE	reported	textfile	0.001994376	70.63607051
18864_7_PRSS3_TRY3	PRSS3	rs12237401	chr9	33367090	T	C	0.0853	0.009096	0.27531	6.71E-21	35348	TRUE	reported	textfile	0.002481722	87.9371904
18864_7_PRSS3_TRY3	PRSS3	rs138062707	chr9	33594544	T	G	-0.3104	0.022312	0.03477	5.36E-44	35346	TRUE	reported	textfile	0.005445712	193.5271264
18864_7_PRSS3_TRY3	PRSS3	rs72709664	chr9	33623179	A	C	-0.5303	0.017383	0.05641	1.00E-200	35348	TRUE	reported	textfile	0.025653255	930.6132264
18864_7_PRSS3_TRY3	PRSS3	rs74178897	chr9	33713942	ATTATGTATTTATATTATATATTTATATAATATATATATTATATATTTATATTATATATTTATATAATATATAATATATTTATATAATATATTTATATAAT	TATGTATTTATATTATATATTTATATAATATATATATTATATATTTATATTATATATTTATATAATATATAATATATTTATATAATATATTTATATAAT	-0.2183	0.008081	0.49673	1.03E-160	35341	TRUE	reported	textfile	0.020231218	729.7140022
18864_7_PRSS3_TRY3	PRSS3	rs61639723	chr9	34078832	A	T	-0.2054	0.018861	0.04871	1.29E-27	35349	TRUE	reported	textfile	0.003343795	118.5896742
18864_7_PRSS3_TRY3	PRSS3	rs10971925	chr9	34113969	A	G	-0.4457	0.019688	0.04518	1.81E-113	35349	TRUE	reported	textfile	0.014290709	512.457076
18864_7_PRSS3_TRY3	PRSS3	rs117173455	chr9	34535002	A	G	0.2847	0.032366	0.0165	1.42E-18	35350	TRUE	reported	textfile	0.002184027	77.36994763
18871_24_AIF1L_AIF1L	AIF1L	rs2789759	chr9	130717969	A	G	-0.0696	0.009636	0.26865	5.08E-13	35372	TRUE	reported	textfile	0.001472737	52.16753788
18871_24_AIF1L_AIF1L	AIF1L	rs7853134	chr9	131040209	G	C	-0.4065	0.008007	0.22122	1.00E-200	35371	TRUE	reported	textfile	0.067918486	2577.252002
18871_24_AIF1L_AIF1L	AIF1L	rs35509603	chr9	131075562	CAAAAAAAAAA	CAAAAAAAAA	-0.3765	0.007689	0.26256	1.00E-200	35367	TRUE	reported	textfile	0.063489878	2397.538994
18871_24_AIF1L_AIF1L	AIF1L	rs352954	chr9	131259327	A	G	-0.3815	0.036117	0.01471	4.43E-26	35372	TRUE	reported	textfile	0.003144404	111.5683961
18871_24_AIF1L_AIF1L	AIF1L	rs12351921	chr9	131389215	C	G	-0.1842	0.012924	0.12086	4.31E-46	35371	TRUE	reported	textfile	0.005710196	203.1237921
18871_24_AIF1L_AIF1L	AIF1L	rs7024748	chr9	131557575	C	G	-0.0511	0.008995	0.35215	1.34E-08	35372	TRUE	reported	textfile	0.000911557	32.27118466
18875_125_COL2A1_Chondrocalcin	COL2A1	rs112491407	chr12	47406393	TACACACACACACAC	TACACACACAC	-0.1115	0.009922	0.20186	2.68E-29	35367	TRUE	reported	textfile	0.003557993	126.2777193
18875_125_COL2A1_Chondrocalcin	COL2A1	rs151333815	chr12	47869657	C	G	-0.1471	0.020976	0.03583	2.34E-12	35360	TRUE	reported	textfile	0.001388878	49.17625271
18875_125_COL2A1_Chondrocalcin	COL2A1	rs1541408	chr12	47954569	G	C	-0.5945	0.010176	0.08178	1.00E-200	35362	TRUE	reported	textfile	0.088023078	3412.910958
18875_125_COL2A1_Chondrocalcin	COL2A1	rs12423250	chr12	47995462	T	C	-0.4259	0.007399	0.1721	1.00E-200	35364	TRUE	reported	textfile	0.085666762	3313.177195
18875_125_COL2A1_Chondrocalcin	COL2A1	rs113447847	chr12	48028198	C	G	0.2609	0.026868	0.02311	2.72E-22	35364	TRUE	reported	textfile	0.002659253	94.28723864
18875_125_COL2A1_Chondrocalcin	COL2A1	rs2731109	chr12	48494048	A	G	-0.1838	0.008139	0.38693	6.25E-113	35364	TRUE	reported	textfile	0.014215738	509.9461943
18875_125_COL2A1_Chondrocalcin	COL2A1	rs17238458	chr12	48654723	T	C	0.1505	0.02064	0.03943	3.06E-13	35364	TRUE	reported	textfile	0.001501204	53.16539586
18875_125_COL2A1_Chondrocalcin	COL2A1	rs11168712	chr12	48743229	CTAAAAAAAAAAAAAAAAAGTCAGGCA	CTAAAAAAAAAAAAAAAAAGTCAGGCG	-0.3419	0.019165	0.04501	3.44E-71	35360	TRUE	reported	textfile	0.008920247	318.2408967
18878_15_GREM1_GREM1	GREM1	rs141879469	chr15	31746747	T	C	0.2187	0.02188	0.03805	1.60E-23	35397	TRUE	reported	textfile	0.002814572	99.90296818
18878_15_GREM1_GREM1	GREM1	rs111317222	chr15	31952677	G	A	0.2336	0.041157	0.01116	1.38E-08	35397	TRUE	reported	textfile	0.000909278	32.21318866
18878_15_GREM1_GREM1	GREM1	rs11071897	chr15	32678947	G	A	-0.4539	0.037369	0.01329	5.99E-34	35398	TRUE	reported	textfile	0.004150614	147.5274632
18878_15_GREM1_GREM1	GREM1	rs4779584	chr15	32702555	C	T	-0.5988	0.008403	0.18567	1.00E-200	35398	TRUE	reported	textfile	0.125457607	5077.738342
18878_15_GREM1_GREM1	GREM1	rs17816447	chr15	32843327	T	C	0.3411	0.024928	0.03025	1.28E-42	35396	TRUE	reported	textfile	0.005261907	187.2250809
18878_15_GREM1_GREM1	GREM1	rs144674978	chr15	32857550	T	C	0.4937	0.036706	0.01392	3.08E-41	35396	TRUE	reported	textfile	0.005084918	180.8954295
18878_15_GREM1_GREM1	GREM1	rs17817090	chr15	33330161	T	C	0.3583	0.034246	0.01499	1.29E-25	35374	TRUE	reported	textfile	0.003084948	109.4584658
18878_15_GREM1_GREM1	GREM1	rs141051032	chr15	33521424	G	C	0.2601	0.027841	0.02344	9.41E-21	35369	TRUE	reported	textfile	0.002461602	87.2743223
18882_7_CLSTN2_CSTN2	CLSTN2	rs4073898	chr3	139740454	G	T	0.1276	0.00914	0.28449	2.71E-44	35364	TRUE	reported	textfile	0.005481011	194.8876843
18882_7_CLSTN2_CSTN2	CLSTN2	rs35220837	chr3	139904479	A	G	0.4115	0.015247	0.07582	1.96E-160	35363	TRUE	reported	textfile	0.020182136	728.3603832
18882_7_CLSTN2_CSTN2	CLSTN2	rs113128484	chr3	140033761	G	A	-0.1892	0.026563	0.02472	1.06E-12	35363	TRUE	reported	textfile	0.001432572	50.72983582
18882_7_CLSTN2_CSTN2	CLSTN2	rs2220837	chr3	140644507	C	A	0.1068	0.009073	0.28849	5.51E-32	35367	TRUE	reported	textfile	0.003902513	138.5530606
18882_7_CLSTN2_CSTN2	CLSTN2	rs7639512	chr3	140725790	G	A	-0.1113	0.013354	0.10518	7.79E-17	35367	TRUE	reported	textfile	0.001960276	69.46131884
18884_22_DNAJB4_DNJB4	DNAJB4	rs187495986	chr1	77055664	C	T	-0.2865	0.033176	0.01489	5.83E-18	35356	TRUE	reported	textfile	0.002104859	74.57214584
18884_22_DNAJB4_DNJB4	DNAJB4	rs3767026	chr1	77959248	G	A	0.1379	0.020759	0.03938	3.08E-11	35356	TRUE	reported	textfile	0.001246553	44.12564909
18884_22_DNAJB4_DNJB4	DNAJB4	rs6699769	chr1	78038580	G	A	-0.1915	0.010269	0.18483	1.32E-77	35355	TRUE	reported	textfile	0.009740459	347.741626
18895_54_GSTM4_GSTM4	GSTM4	rs116680878	chr1	108704533	G	A	-0.2968	0.0405	0.01148	2.33E-13	35346	TRUE	reported	textfile	0.001517114	53.70233534
18895_54_GSTM4_GSTM4	GSTM4	rs150896402	chr1	109101293	T	G	0.4242	0.033617	0.01662	1.67E-36	35342	TRUE	reported	textfile	0.004485182	159.2204484
18895_54_GSTM4_GSTM4	GSTM4	rs115181845	chr1	109510351	T	C	0.5494	0.016387	0.07793	1.00E-200	35345	TRUE	reported	textfile	0.030821529	1123.967691
18895_54_GSTM4_GSTM4	GSTM4	rs2269340	chr1	109629614	C	T	0.7851	0.013679	0.05288	1.00E-200	35346	TRUE	reported	textfile	0.085251618	3293.947561
18895_54_GSTM4_GSTM4	GSTM4	rs115929572	chr1	109703431	A	G	0.6879	0.012108	0.07202	1.00E-200	35343	TRUE	reported	textfile	0.083684922	3227.611228
18895_54_GSTM4_GSTM4	GSTM4	rs115814431	chr1	109725440	A	C	0.707	0.032961	0.01792	4.61E-102	35344	TRUE	reported	textfile	0.01285007	460.0589598
18895_54_GSTM4_GSTM4	GSTM4	rs10776700	chr1	109757882	G	A	0.2712	0.029821	0.02135	9.53E-20	35342	TRUE	reported	textfile	0.002334687	82.70092889
18895_54_GSTM4_GSTM4	GSTM4	rs79707220	chr1	109784494	C	A	0.1954	0.034702	0.01631	1.79E-08	35340	TRUE	reported	textfile	0.000896363	31.7041073
18895_54_GSTM4_GSTM4	GSTM4	rs114799872	chr1	110514792	T	C	0.3371	0.033277	0.01795	4.06E-24	35349	TRUE	reported	textfile	0.00289463	102.6135232
18895_54_GSTM4_GSTM4	GSTM4	rs11102137	chr1	110607524	A	G	-0.1122	0.018672	0.05784	1.87E-09	35346	TRUE	reported	textfile	0.001020517	36.10600699
18916_25_ITPA_Inosine_triphosphatase	ITPA	rs6115655	chr20	2736669	A	T	-0.3418	0.028894	0.02314	2.75E-32	35378	TRUE	reported	textfile	0.003939862	139.9278714
18916_25_ITPA_Inosine_triphosphatase	ITPA	rs77353335	chr20	2784457	G	A	-0.2837	0.037535	0.01422	4.09E-14	35377	TRUE	reported	textfile	0.001612219	57.12435088
18916_25_ITPA_Inosine_triphosphatase	ITPA	rs151029951	chr20	2827361	C	T	-0.5548	0.033024	0.01801	2.45E-63	35378	TRUE	reported	textfile	0.007914607	282.2207887
18916_25_ITPA_Inosine_triphosphatase	ITPA	rs144819505	chr20	3141210	G	C	-1.0334	0.018486	0.02828	1.00E-200	35377	TRUE	reported	textfile	0.081164786	3124.830493
18916_25_ITPA_Inosine_triphosphatase	ITPA	rs148006599	chr20	3182669	C	G	-1.2644	0.021247	0.02128	1.00E-200	35377	TRUE	reported	textfile	0.090995282	3541.189644
18916_25_ITPA_Inosine_triphosphatase	ITPA	rs73573863	chr20	3200616	TGTGTGTGTGTGTGCAT	CGTGTGTGTGTGTGCAT	0.4277	0.011526	0.16685	1.00E-200	35377	TRUE	reported	textfile	0.037464258	1376.881983
18916_25_ITPA_Inosine_triphosphatase	ITPA	rs41281876	chr20	3252487	C	G	-1.0192	0.036507	0.01347	1.60E-171	35378	TRUE	reported	textfile	0.021556051	779.3669516
18916_25_ITPA_Inosine_triphosphatase	ITPA	rs192818776	chr20	3320768	C	A	-0.3894	0.025354	0.03048	3.11E-53	35378	TRUE	reported	textfile	0.006623379	235.8709032
18916_25_ITPA_Inosine_triphosphatase	ITPA	rs371455236	chr20	3528366	CAAAAAAAAAAAAA	CAAAAAAAAAAA	-0.1463	0.01052	0.22013	5.79E-44	35378	TRUE	reported	textfile	0.005436961	193.3893796
18916_25_ITPA_Inosine_triphosphatase	ITPA	rs6139215	chr20	3840344	T	A	-0.1876	0.02463	0.03237	2.60E-14	35371	TRUE	reported	textfile	0.001637487	58.0112585
18916_25_ITPA_Inosine_triphosphatase	ITPA	rs11480728	chr20	4063503	GGACAGGGGGG	GGACGGGGGG	-0.0991	0.017366	0.0664	1.15E-08	35374	TRUE	reported	textfile	0.000919738	32.56290637
18917_53_AMY2A_Pancreatic_alpha_amylase	AMY2A	rs200048932	chr1	102693095	ATCAT	ATCA	-0.4056	0.025898	0.02756	2.77E-55	35349	TRUE	reported	textfile	0.006891015	245.2668577
18917_53_AMY2A_Pancreatic_alpha_amylase	AMY2A	rs4908285	chr1	103083694	C	T	0.1403	0.011226	0.17131	7.71E-36	35347	TRUE	reported	textfile	0.004399444	156.1854929
18917_53_AMY2A_Pancreatic_alpha_amylase	AMY2A	rs111980575	chr1	103469396	GCAAAAAA	GCAAAAA	0.4178	0.013214	0.11089	1.00E-200	35345	TRUE	reported	textfile	0.027505986	999.6401501
18917_53_AMY2A_Pancreatic_alpha_amylase	AMY2A	rs114500706	chr1	103849546	G	A	-0.6143	0.011576	0.07265	1.00E-200	35349	TRUE	reported	textfile	0.073786667	2815.914226
18917_53_AMY2A_Pancreatic_alpha_amylase	AMY2A	rs114162507	chr1	104017087	C	T	-0.4862	0.038215	0.01231	4.42E-37	35352	TRUE	reported	textfile	0.004557894	161.8592824
18917_53_AMY2A_Pancreatic_alpha_amylase	AMY2A	rs6143353	chr1	104055429	GCCATATATATATATATATATATATATATATATATATAA	GCCATATATATATATATATATATAA	-0.1734	0.010271	0.22216	6.01E-64	35346	TRUE	reported	textfile	0.007999162	285.0021612
18918_86_PDE4A_PDE4A	PDE4A	rs138570417	chr19	9760047	G	T	0.2459	0.037144	0.01231	3.59E-11	35380	TRUE	reported	textfile	0.001237212	43.82431789
18918_86_PDE4A_PDE4A	PDE4A	rs11667876	chr19	10104536	G	A	0.1558	0.02645	0.02301	3.85E-09	35369	TRUE	reported	textfile	0.00098002	34.69436917
18918_86_PDE4A_PDE4A	PDE4A	rs370630099	chr19	10432131	A	G	0.7412	0.028841	0.01885	1.19E-145	35377	TRUE	reported	textfile	0.018327193	660.4282456
18918_86_PDE4A_PDE4A	PDE4A	rs2569554	chr19	11109734	A	G	0.0985	0.016082	0.0642	9.07E-10	35379	TRUE	reported	textfile	0.001059221	37.51179046
19124_9_UBLCP1_UBCP1	UBLCP1	rs77681779	chr5	158270158	A	G	-0.1336	0.022651	0.03271	3.68E-09	35369	TRUE	reported	textfile	0.000982626	34.78672929
19124_9_UBLCP1_UBCP1	UBLCP1	rs1422670	chr5	158958661	T	C	-0.3407	0.022495	0.03358	8.07E-52	35369	TRUE	reported	textfile	0.006443798	229.3758619
19124_9_UBLCP1_UBCP1	UBLCP1	rs13158921	chr5	159222864	T	C	-0.5045	0.023764	0.03003	5.07E-100	35368	TRUE	reported	textfile	0.01258269	450.670047
19124_9_UBLCP1_UBCP1	UBLCP1	rs116554406	chr5	159663150	A	T	-0.2594	0.025711	0.02609	6.17E-24	35366	TRUE	reported	textfile	0.002869907	101.7835153
19129_15_MTHFSD_MTHFSD	MTHFSD	rs16940800	chr16	86309439	G	A	-0.0593	0.008705	0.33423	9.62E-12	35383	TRUE	reported	textfile	0.001309809	46.4031312
19129_15_MTHFSD_MTHFSD	MTHFSD	rs75079463	chr16	86508337	T	G	-0.12	0.010762	0.17455	7.16E-29	35378	TRUE	reported	textfile	0.003502028	124.3231382
19129_15_MTHFSD_MTHFSD	MTHFSD	rs12920306	chr16	86522952	T	G	0.3165	0.010005	0.31996	1.00E-200	35373	TRUE	reported	textfile	0.027512212	1000.664947
19129_15_MTHFSD_MTHFSD	MTHFSD	rs12149377	chr16	86611393	T	C	-0.0982	0.009098	0.28472	3.68E-27	35378	TRUE	reported	textfile	0.003282238	116.4948049
19129_15_MTHFSD_MTHFSD	MTHFSD	rs71390875	chr16	87028440	T	C	-0.0664	0.011969	0.13722	2.90E-08	35342	TRUE	reported	textfile	0.000870064	30.7748431
19130_81_SERPINB8_SPB8	SERPINB8	rs9807661	chr18	63942383	T	A	-0.1004	0.009355	0.25087	7.15E-27	35367	TRUE	reported	textfile	0.003246157	115.1742206
19130_81_SERPINB8_SPB8	SERPINB8	rs56321661	chr18	63970628	A	C	-0.1743	0.009904	0.20973	2.52E-69	35365	TRUE	reported	textfile	0.008681862	309.7055225
19130_81_SERPINB8_SPB8	SERPINB8	rs1944270	chr18	63979835	A	G	0.0961	0.008542	0.33659	2.32E-29	35363	TRUE	reported	textfile	0.003566374	126.5619269
19130_81_SERPINB8_SPB8	SERPINB8	rs3826616	chr18	63987229	G	A	-0.1817	0.008217	0.41419	2.33E-108	35366	TRUE	reported	textfile	0.013637473	488.9435484
19143_38_CYB5R2_NB5R2	CYB5R2	rs11041116	chr11	6962867	A	G	-0.0682	0.008997	0.31114	3.44E-14	35380	TRUE	reported	textfile	0.001621477	57.45776879
19143_38_CYB5R2_NB5R2	CYB5R2	rs10500692	chr11	7307465	G	C	-0.0665	0.008848	0.3348	5.67E-14	35378	TRUE	reported	textfile	0.001594142	56.48439876
19143_38_CYB5R2_NB5R2	CYB5R2	rs7122082	chr11	7556593	A	G	-0.1345	0.008407	0.45782	1.30E-57	35375	TRUE	reported	textfile	0.007183482	255.9398549
19143_38_CYB5R2_NB5R2	CYB5R2	rs185375375	chr11	7661016	C	T	0.221	0.008853	0.3222	1.52E-137	35376	TRUE	reported	textfile	0.017310563	623.1305807
19143_38_CYB5R2_NB5R2	CYB5R2	rs75667685	chr11	7688502	A	G	0.1178	0.021007	0.0402	2.05E-08	35374	TRUE	reported	textfile	0.000888163	31.44401211
19143_38_CYB5R2_NB5R2	CYB5R2	rs12787991	chr11	8002455	G	T	0.1697	0.02766	0.0233	8.51E-10	35374	TRUE	reported	textfile	0.001062951	37.63871413
19154_41_SERPINE2_Protease_nexin_I	SERPINE2	rs6715495	chr2	223367385	A	G	0.087	0.010636	0.20316	2.84E-16	35366	TRUE	reported	textfile	0.001888318	66.90480161
19154_41_SERPINE2_Protease_nexin_I	SERPINE2	rs4674836	chr2	223990794	A	G	0.3356	0.006534	0.34557	1.00E-200	35366	TRUE	reported	textfile	0.06941536	2637.916737
19154_41_SERPINE2_Protease_nexin_I	SERPINE2	rs4674862	chr2	224058709	T	A	0.21	0.009528	0.27646	1.17E-107	35366	TRUE	reported	textfile	0.013549536	485.7474527
19154_41_SERPINE2_Protease_nexin_I	SERPINE2	rs10498158	chr2	224086922	AAGGAGTAG	AAGGAGTAC	-0.0851	0.009031	0.33671	4.38E-21	35365	TRUE	reported	textfile	0.002504521	88.78975839
19154_41_SERPINE2_Protease_nexin_I	SERPINE2	rs77033874	chr2	224170096	T	C	-0.3558	0.035117	0.0148	3.99E-24	35365	TRUE	reported	textfile	0.002894307	102.6484772
19154_41_SERPINE2_Protease_nexin_I	SERPINE2	rs373375672	chr2	224830915	CAAACTTTTATTTATTTATTTATTTATTTATTTA	CAAACTTTTA	-0.4485	0.040298	0.01136	9.00E-29	35370	TRUE	reported	textfile	0.003489833	123.8606491
19173_5_ZFAND1_ZFAN1	ZFAND1	rs117843941	chr8	81370818	A	G	-0.2317	0.030531	0.01868	3.22E-14	35351	TRUE	reported	textfile	0.001626527	57.58978246
19173_5_ZFAND1_ZFAN1	ZFAND1	rs2130263	chr8	81721217	G	C	0.1941	0.010731	0.17912	4.00E-73	35348	TRUE	reported	textfile	0.009170746	327.1493847
19173_5_ZFAND1_ZFAN1	ZFAND1	rs78139142	chr8	82161342	A	G	-0.14	0.017952	0.05474	6.27E-15	35343	TRUE	reported	textfile	0.00171783	60.81431447
19237_17_DDT_D_dopachrome_decarboxylase	DDT	rs5760055	chr22	23819777	TGCGCAG	GGCGCAG	-0.0675	0.009861	0.21564	7.62E-12	35368	TRUE	reported	textfile	0.001323062	46.85339537
19237_17_DDT_D_dopachrome_decarboxylase	DDT	rs41277305	chr22	24005171	C	A	0.3432	0.022527	0.03485	2.06E-52	35369	TRUE	reported	textfile	0.006519651	232.0936624
19237_17_DDT_D_dopachrome_decarboxylase	DDT	rs56057548	chr22	24455088	C	G	0.2398	0.03461	0.01525	4.25E-12	35369	TRUE	reported	textfile	0.001355449	48.00324542
19251_56_SRGN_Platelet_proteoglycan	SRGN	rs35898435	chr10	68203124	A	C	-0.1933	0.024495	0.02742	2.99E-15	35363	TRUE	reported	textfile	0.001757906	62.27077312
19251_56_SRGN_Platelet_proteoglycan	SRGN	rs2229498	chr10	69097096	A	G	0.223	0.010813	0.16514	1.71E-94	35362	TRUE	reported	textfile	0.011884697	425.2974283
19251_56_SRGN_Platelet_proteoglycan	SRGN	rs2394543	chr10	69294557	G	A	0.0599	0.009348	0.24576	1.47E-10	35356	TRUE	reported	textfile	0.001159976	41.05742136
19251_56_SRGN_Platelet_proteoglycan	SRGN	rs143964554	chr10	69659001	A	G	-0.1804	0.025017	0.02553	5.56E-13	35365	TRUE	reported	textfile	0.001468219	51.99697132
19254_125_GMPR_GMPR1	GMPR	rs35504297	chr6	16105542	CTG	C	0.3078	0.008586	0.46141	1.00E-200	35381	TRUE	reported	textfile	0.035050167	1285.082213
19254_125_GMPR_GMPR1	GMPR	rs114648232	chr6	16224441	A	C	0.8005	0.01172	0.05006	1.00E-200	35381	TRUE	reported	textfile	0.11649478	4664.906021
19254_125_GMPR_GMPR1	GMPR	rs140659976	chr6	16226681	A	G	-0.456	0.021862	0.04153	1.28E-96	35381	TRUE	reported	textfile	0.012147085	435.0361583
19254_125_GMPR_GMPR1	GMPR	rs138143229	chr6	16227549	A	G	0.6938	0.036992	0.01328	1.76E-78	35381	TRUE	reported	textfile	0.009844334	351.7453914
19254_125_GMPR_GMPR1	GMPR	rs114787025	chr6	16251992	G	T	-0.4779	0.028423	0.02387	1.93E-63	35381	TRUE	reported	textfile	0.00792698	282.6895019
19254_125_GMPR_GMPR1	GMPR	rs141485758	chr6	16266256	G	A	0.7335	0.02296	0.03594	1.00E-200	35381	TRUE	reported	textfile	0.028037286	1020.544434
19254_125_GMPR_GMPR1	GMPR	rs113594805	chr6	16309131	C	G	0.7158	0.024352	0.03106	6.55E-190	35380	TRUE	reported	textfile	0.023838449	863.9519057
19254_125_GMPR_GMPR1	GMPR	rs116359566	chr6	16386959	G	A	0.4722	0.035488	0.01467	2.14E-40	35380	TRUE	reported	textfile	0.004979242	177.0371321
19254_125_GMPR_GMPR1	GMPR	rs146753713	chr6	16566593	C	A	-0.3245	0.026278	0.0275	4.95E-35	35379	TRUE	reported	textfile	0.00429172	152.4825808
19254_125_GMPR_GMPR1	GMPR	rs74792074	chr6	16598949	A	G	0.2468	0.024326	0.03145	3.48E-24	35381	TRUE	reported	textfile	0.002900796	102.9258247
19254_125_GMPR_GMPR1	GMPR	rs11751880	chr6	16603701	A	G	0.1607	0.025258	0.02941	1.99E-10	35381	TRUE	reported	textfile	0.001142792	40.47709028
19254_125_GMPR_GMPR1	GMPR	rs59543599	chr6	16666554	A	G	0.5186	0.02649	0.0277	2.41E-85	35382	TRUE	reported	textfile	0.010716171	383.245054
19254_125_GMPR_GMPR1	GMPR	rs12192318	chr6	16887099	T	C	-0.1202	0.018178	0.06263	3.78E-11	35375	TRUE	reported	textfile	0.001234479	43.72121101
19254_125_GMPR_GMPR1	GMPR	rs80228340	chr6	17184172	C	T	0.198	0.018084	0.0602	6.72E-28	35374	TRUE	reported	textfile	0.003377442	119.8717453
19273_3_GSR_Glutathione_reductase	GSR	rs10808342	chr8	29881425	G	C	0.1634	0.029078	0.02064	1.92E-08	35355	TRUE	reported	textfile	0.000892353	31.57551711
19273_3_GSR_Glutathione_reductase	GSR	rs370802180	chr8	30436919	ATGTAGCTTT	ATGTAGCT	-0.2503	0.03245	0.01763	1.22E-14	35358	TRUE	reported	textfile	0.001679865	59.49325499
19273_3_GSR_Glutathione_reductase	GSR	rs4733505	chr8	30695913	G	A	0.113	0.008578	0.339	1.26E-39	35358	TRUE	reported	textfile	0.004883946	173.5242743
19277_4_TSTD1_KAT	TSTD1	rs114395538	chr1	160754934	A	G	-0.177	0.023843	0.03073	1.14E-13	35363	TRUE	reported	textfile	0.001555963	55.10616299
19277_4_TSTD1_KAT	TSTD1	rs78714351	chr1	160835328	G	A	0.2011	0.027747	0.02225	4.24E-13	35365	TRUE	reported	textfile	0.001483112	52.52517542
19277_4_TSTD1_KAT	TSTD1	rs2255847	chr1	160957147	C	T	-0.0621	0.010743	0.17194	7.45E-09	35363	TRUE	reported	textfile	0.000944002	33.4123857
19277_4_TSTD1_KAT	TSTD1	rs11580071	chr1	160982042	A	G	0.4114	0.012805	0.11328	1.00E-200	35364	TRUE	reported	textfile	0.028360456	1032.154825
19289_29_UROD_DCUP	UROD	rs68002039	chr1	44501651	G	A	-0.0842	0.01058	0.16805	1.74E-15	35362	TRUE	reported	textfile	0.001787882	63.33274096
19289_29_UROD_DCUP	UROD	rs7525733	chr1	44997828	G	T	-0.269	0.008606	0.2913	1.00E-200	35366	TRUE	reported	textfile	0.026883196	976.9611994
19289_29_UROD_DCUP	UROD	rs10700834	chr1	45041541	CTTT	C	0.0969	0.015668	0.07138	6.23E-10	35365	TRUE	reported	textfile	0.001080382	38.24686712
19361_78_MATN3_MATN3	MATN3	rs9306885	chr2	19789071	C	T	-0.1387	0.009556	0.24502	9.77E-48	35370	TRUE	reported	textfile	0.005920884	210.6570907
19361_78_MATN3_MATN3	MATN3	rs11886092	chr2	19863913	G	A	0.3791	0.006174	0.39488	1.00E-200	35369	TRUE	reported	textfile	0.096329968	3770.073004
19361_78_MATN3_MATN3	MATN3	rs71391748	chr2	19985900	AAAAAAAAAAAAAAAAAAAAAAAAAAA	AAAAAAAAAAAAAAAAAAAAAAAAAA	0.4589	0.006289	0.39506	1.00E-200	35370	TRUE	reported	textfile	0.130839231	5324.126529
19361_78_MATN3_MATN3	MATN3	rs3771248	chr2	20210450	A	G	-0.1629	0.008387	0.39258	4.90E-84	35371	TRUE	reported	textfile	0.010552955	377.2283512
19361_78_MATN3_MATN3	MATN3	rs61635185	chr2	20519695	T	C	0.1634	0.016137	0.07118	4.24E-24	35370	TRUE	reported	textfile	0.002890456	102.5259845
19361_78_MATN3_MATN3	MATN3	rs896738	chr2	20604548	G	A	0.2231	0.025942	0.02474	7.99E-18	35372	TRUE	reported	textfile	0.002086534	73.95502259
19372_7_MDGA2_MDGA2	MDGA2	rs858904	chr14	46205041	C	T	0.0853	0.008247	0.42256	4.50E-25	35367	TRUE	reported	textfile	0.003015756	106.9748074
19372_7_MDGA2_MDGA2	MDGA2	rs75705866	chr14	47051191	AGTATATATGCTTCTGGGGTATATTTCCTTCTCTATAAA	AGTATATATGCTTCTGGGGTCTATTTCCTTCTCTATAAA	0.6457	0.011624	0.06762	1.00E-200	35364	TRUE	reported	textfile	0.080252336	3085.501829
19372_7_MDGA2_MDGA2	MDGA2	rs111629268	chr14	47107546	T	C	-0.1235	0.013036	0.11264	2.70E-21	35362	TRUE	reported	textfile	0.002531672	89.74714629
19372_7_MDGA2_MDGA2	MDGA2	rs192205744	chr14	47248934	ACTCCCTT	CCTCCCTT	0.4993	0.036646	0.01299	2.85E-42	35362	TRUE	reported	textfile	0.005222269	185.6288243
19372_7_MDGA2_MDGA2	MDGA2	rs61993080	chr14	47266618	T	C	-0.1741	0.016738	0.06273	2.44E-25	35362	TRUE	reported	textfile	0.00305019	108.1847016
19372_7_MDGA2_MDGA2	MDGA2	rs79435289	chr14	47662058	C	T	-0.4429	0.016714	0.0621	1.00E-154	35362	TRUE	reported	textfile	0.019470382	702.1436967
19372_7_MDGA2_MDGA2	MDGA2	rs114504706	chr14	47715564	A	C	-0.3513	0.019536	0.0471	2.70E-72	35362	TRUE	reported	textfile	0.009061392	323.3407512
19372_7_MDGA2_MDGA2	MDGA2	rs79475977	chr14	47820219	A	C	0.4598	0.04087	0.01004	2.31E-29	35361	TRUE	reported	textfile	0.003566584	126.562223
19377_14_OLFM2_NOE2	OLFM2	rs73008030	chr19	9180733	C	T	-0.1651	0.024745	0.03108	2.52E-11	35380	TRUE	reported	textfile	0.001256653	44.51380093
19377_14_OLFM2_NOE2	OLFM2	rs111340603	chr19	9367270	A	G	-0.1146	0.008881	0.38	4.28E-38	35381	TRUE	reported	textfile	0.004684209	166.5025714
19377_14_OLFM2_NOE2	OLFM2	rs182239486	chr19	9573011	TCCCAA	TCTCAA	0.2179	0.028569	0.024	2.40E-14	35380	TRUE	reported	textfile	0.001641546	58.17010282
19377_14_OLFM2_NOE2	OLFM2	rs74178184	chr19	9937353	A	G	-0.2676	0.01033	0.22135	5.66E-148	35367	TRUE	reported	textfile	0.018621299	671.0378467
19377_14_OLFM2_NOE2	OLFM2	rs8099922	chr19	9939030	G	A	-0.3635	0.006914	0.31952	1.00E-200	35366	TRUE	reported	textfile	0.072490718	2763.920323
19377_14_OLFM2_NOE2	OLFM2	rs7247115	chr19	9990724	A	G	-0.1534	0.010676	0.20208	8.21E-47	35371	TRUE	reported	textfile	0.005803081	206.4472165
19437_61_VEGFA_L_VEGF165	VEGFA	rs2841642	chr6	43334547	T	G	0.0808	0.008969	0.38759	2.08E-19	35367	TRUE	reported	textfile	0.002289502	81.15403417
19437_61_VEGFA_L_VEGF165	VEGFA	rs2759270	chr6	43721658	A	G	-0.0728	0.009283	0.33862	4.42E-15	35366	TRUE	reported	textfile	0.001735983	61.49807149
19437_61_VEGFA_L_VEGF165	VEGFA	rs78076125	chr6	43876335	G	A	0.0995	0.013689	0.11746	3.63E-13	35358	TRUE	reported	textfile	0.001491992	52.82970046
19437_61_VEGFA_L_VEGF165	VEGFA	rs4426996	chr6	43920200	A	G	-0.2066	0.013971	0.1105	1.77E-49	35361	TRUE	reported	textfile	0.006146157	218.6659115
19437_61_VEGFA_L_VEGF165	VEGFA	rs7739450	chr6	43943861	A	G	-0.4573	0.006508	0.4652	1.00E-200	35363	TRUE	reported	textfile	0.122517141	4937.223091
19437_61_VEGFA_L_VEGF165	VEGFA	rs9296424	chr6	43968149	T	C	0.1268	0.011832	0.16347	8.51E-27	35363	TRUE	reported	textfile	0.003237166	114.8411737
19446_1_GMPR2_GMPR2	GMPR2	rs117627441	chr14	23772190	T	A	-0.1193	0.021024	0.03941	1.39E-08	35367	TRUE	reported	textfile	0.000909613	32.19775798
19446_1_GMPR2_GMPR2	GMPR2	rs34354104	chr14	24238273	A	G	-0.4966	0.017108	0.05894	2.99E-185	35379	TRUE	reported	textfile	0.023262022	842.5397424
19446_1_GMPR2_GMPR2	GMPR2	rs12878578	chr14	24576383	G	A	0.0771	0.012044	0.1296	1.54E-10	35377	TRUE	reported	textfile	0.001157027	40.97724056
19446_1_GMPR2_GMPR2	GMPR2	rs77075600	chr14	24796426	T	C	-0.1013	0.016617	0.0643	1.09E-09	35378	TRUE	reported	textfile	0.00104936	37.161146
19488_1_PDCD6_PDCD6	PDCD6	rs34511054	chr5	264041	C	A	-0.1843	0.01771	0.05685	2.32E-25	35291	TRUE	reported	textfile	0.003059278	108.290145
19488_1_PDCD6_PDCD6	PDCD6	rs62346174	chr5	296193	A	C	0.1433	0.020548	0.04249	3.08E-12	35291	TRUE	reported	textfile	0.001376231	48.63273049
19488_1_PDCD6_PDCD6	PDCD6	rs3817059	chr5	748656	T	C	-0.0773	0.014019	0.09079	3.51E-08	35280	TRUE	reported	textfile	0.000861038	30.40186987
19488_1_PDCD6_PDCD6	PDCD6	rs72705167	chr5	988097	T	C	-0.3896	0.039947	0.01099	1.79E-22	35283	TRUE	reported	textfile	0.002688653	95.11410788
19504_22_DTYMK_KTHY	DTYMK	rs189110269	chr2	241664218	T	A	-0.1258	0.022551	0.03395	2.43E-08	35117	TRUE	reported	textfile	0.000885376	31.11751714
19504_22_DTYMK_KTHY	DTYMK	rs144303868	chr2	241680143	C	G	0.1579	0.017131	0.06011	3.05E-20	35117	TRUE	reported	textfile	0.002413415	84.9520953
19504_22_DTYMK_KTHY	DTYMK	rs142623301	chr2	241753305	A	G	-0.1745	0.028058	0.02139	4.99E-10	35116	TRUE	reported	textfile	0.001100257	38.6769933
19504_22_DTYMK_KTHY	DTYMK	rs116616655	chr2	242020515	A	G	-0.2636	0.038788	0.01105	1.08E-11	35057	TRUE	reported	textfile	0.001315678	46.18184303
19556_12_CR1_Complement_receptor_type_1	CR1	rs6663887	chr1	207491078	G	A	0.146	0.009743	0.26303	9.12E-51	35370	TRUE	reported	textfile	0.006308655	224.5410497
19556_12_CR1_Complement_receptor_type_1	CR1	rs7536931	chr1	207504141	A	G	-0.2588	0.008508	0.46304	1.00E-200	35369	TRUE	reported	textfile	0.025493848	925.2285446
19556_12_CR1_Complement_receptor_type_1	CR1	rs77663403	chr1	208113788	G	T	-0.2243	0.022854	0.03588	9.76E-23	35368	TRUE	reported	textfile	0.002716079	96.31846257
19556_12_CR1_Complement_receptor_type_1	CR1	rs11119051	chr1	208351496	A	G	0.1196	0.015739	0.07841	2.99E-14	35368	TRUE	reported	textfile	0.001630006	57.74089739
19556_12_CR1_Complement_receptor_type_1	CR1	rs138755202	chr1	208414106	T	G	-0.3208	0.03782	0.0131	2.21E-17	35367	TRUE	reported	textfile	0.002030228	71.94508172
19557_3_KLB_KLOTB	KLB	rs138208148	chr4	38990042	A	G	-0.2719	0.025071	0.02762	2.10E-27	35359	TRUE	reported	textfile	0.003315377	117.6117023
19557_3_KLB_KLOTB	KLB	rs28712821	chr4	39412160	A	G	0.2763	0.008434	0.37362	1.00E-200	35359	TRUE	reported	textfile	0.029458374	1073.173675
19557_3_KLB_KLOTB	KLB	rs36101900	chr4	39426251	CA	C	0.4761	0.006622	0.27864	1.00E-200	35361	TRUE	reported	textfile	0.1275381	5168.844249
19557_3_KLB_KLOTB	KLB	rs76857490	chr4	39490532	A	G	-0.5258	0.026111	0.02558	3.50E-90	35363	TRUE	reported	textfile	0.011336876	405.4801432
19557_3_KLB_KLOTB	KLB	rs144510601	chr4	39745345	CT	C	-0.3885	0.024473	0.02896	9.50E-57	35365	TRUE	reported	textfile	0.007075388	251.9898596
19557_3_KLB_KLOTB	KLB	rs141390674	chr4	40084205	T	C	0.1524	0.025802	0.02644	3.49E-09	35362	TRUE	reported	textfile	0.000985594	34.88499208
19557_3_KLB_KLOTB	KLB	rs12643250	chr4	40260962	A	G	0.0909	0.008966	0.30199	3.73E-24	35362	TRUE	reported	textfile	0.002898231	102.7793186
19558_10_LRP4_LRP4	LRP4	rs3802758	chr11	45914484	A	G	0.1307	0.015358	0.07722	1.74E-17	35376	TRUE	reported	textfile	0.002043078	72.41979563
19558_10_LRP4_LRP4	LRP4	rs4752926	chr11	46671320	T	C	-0.2972	0.008583	0.34399	1.00E-200	35376	TRUE	reported	textfile	0.03278197	1198.932772
19558_10_LRP4_LRP4	LRP4	rs77682558	chr11	47255267	A	G	0.2785	0.019294	0.04691	3.13E-47	35378	TRUE	reported	textfile	0.005854938	208.3441441
19561_216_PLXND1_PLXD1	PLXND1	rs62266917	chr3	129320893	T	C	-0.1374	0.014016	0.09163	1.09E-22	35362	TRUE	reported	textfile	0.002710253	96.09498522
19561_216_PLXND1_PLXD1	PLXND1	rs2255703	chr3	129574413	C	T	-0.2129	0.008289	0.3994	1.75E-145	35364	TRUE	reported	textfile	0.018312967	659.6635407
19561_216_PLXND1_PLXD1	PLXND1	rs28850104	chr3	130028506	T	C	-0.0954	0.008794	0.3184	2.04E-27	35362	TRUE	reported	textfile	0.003316989	117.6790797
19563_3_SEZ6L_SEZ6L	SEZ6L	rs117966464	chr22	26168192	T	G	-0.1807	0.018874	0.04951	1.03E-21	35380	TRUE	reported	textfile	0.002584085	91.65662314
19563_3_SEZ6L_SEZ6L	SEZ6L	rs73158619	chr22	26302786	A	G	0.2238	0.021299	0.03803	7.98E-26	35381	TRUE	reported	textfile	0.003110846	110.4020625
19563_3_SEZ6L_SEZ6L	SEZ6L	rs6005031	chr22	26369201	A	G	0.0735	0.008306	0.45362	8.79E-19	35381	TRUE	reported	textfile	0.002208313	78.30081353
19590_46_SFTPD_SP_D	SFTPD	rs71479646	chr10	79008895	C	A	-0.1462	0.018221	0.05115	1.03E-15	35370	TRUE	reported	textfile	0.001816877	64.37626426
19590_46_SFTPD_SP_D	SFTPD	rs4253536	chr10	79614701	C	T	-0.4447	0.014575	0.08161	1.00E-200	35364	TRUE	reported	textfile	0.025649043	930.8775788
19590_46_SFTPD_SP_D	SFTPD	rs191706102	chr10	79772089	C	G	0.3214	0.013164	0.10374	1.18E-131	35365	TRUE	reported	textfile	0.016576128	596.0620007
19590_46_SFTPD_SP_D	SFTPD	rs2181205	chr10	79944400	A	G	-0.8383	0.014438	0.03626	1.00E-200	35368	TRUE	reported	textfile	0.087023026	3371.011996
19590_46_SFTPD_SP_D	SFTPD	rs2789693	chr10	80180561	T	C	-0.1275	0.012279	0.12361	2.96E-25	35368	TRUE	reported	textfile	0.003039219	107.8126725
19590_46_SFTPD_SP_D	SFTPD	rs148111397	chr10	80337016	C	A	0.2469	0.034168	0.01426	4.97E-13	35367	TRUE	reported	textfile	0.001474226	52.21298267
19590_46_SFTPD_SP_D	SFTPD	rs7067934	chr10	80620909	G	A	0.1318	0.011929	0.13103	2.23E-28	35365	TRUE	reported	textfile	0.003439953	122.0669749
19614_8_TCN1_Holo_TC_I	TCN1	rs61889920	chr11	58854434	T	G	-0.1856	0.027535	0.02373	1.58E-11	35369	TRUE	reported	textfile	0.001282937	45.43193387
19614_8_TCN1_Holo_TC_I	TCN1	rs10896951	chr11	59203229	G	C	-0.2305	0.037413	0.01227	7.23E-10	35370	TRUE	reported	textfile	0.001072003	37.95528297
19614_8_TCN1_Holo_TC_I	TCN1	rs118150175	chr11	59571055	A	G	0.1526	0.021186	0.04008	5.90E-13	35372	TRUE	reported	textfile	0.001464586	51.87840017
19614_8_TCN1_Holo_TC_I	TCN1	rs145808170	chr11	59744289	A	G	-0.231	0.02442	0.02976	3.09E-21	35372	TRUE	reported	textfile	0.00252334	89.47631382
19614_8_TCN1_Holo_TC_I	TCN1	rs34324219	chr11	59855905	A	C	-0.4887	0.013236	0.10898	1.00E-200	35365	TRUE	reported	textfile	0.037116848	1363.159265
19614_8_TCN1_Holo_TC_I	TCN1	rs17860470	chr11	60101019	A	T	-0.3825	0.03432	0.01552	7.56E-29	35376	TRUE	reported	textfile	0.003498947	124.2063407
19617_5_PTGR1_LTB4DH	PTGR1	rs142185975	chr9	110711979	C	T	-0.2177	0.02822	0.02122	1.22E-14	35372	TRUE	reported	textfile	0.001679628	59.50840125
19617_5_PTGR1_LTB4DH	PTGR1	rs78776206	chr9	111003335	A	G	0.1522	0.026899	0.02329	1.53E-08	35370	TRUE	reported	textfile	0.000904334	32.01344983
19617_5_PTGR1_LTB4DH	PTGR1	rs144349540	chr9	111258771	T	C	-0.2995	0.020534	0.04056	3.48E-48	35371	TRUE	reported	textfile	0.005978538	212.7266892
19617_5_PTGR1_LTB4DH	PTGR1	rs74602773	chr9	111276526	A	G	0.7038	0.023216	0.03159	1.00E-200	35371	TRUE	reported	textfile	0.025324248	918.9654371
19617_5_PTGR1_LTB4DH	PTGR1	rs200636047	chr9	111350741	ATGT	A	-0.9633	0.031279	0.01583	1.00E-200	35370	TRUE	reported	textfile	0.026114999	948.4028328
19617_5_PTGR1_LTB4DH	PTGR1	rs74761683	chr9	111406965	A	G	-0.271	0.033181	0.01593	3.15E-16	35371	TRUE	reported	textfile	0.001882323	66.70142058
19617_5_PTGR1_LTB4DH	PTGR1	rs117961590	chr9	111422467	T	A	-0.46	0.020637	0.04069	4.65E-110	35371	TRUE	reported	textfile	0.013852151	496.81875
19617_5_PTGR1_LTB4DH	PTGR1	rs148199353	chr9	111453602	C	T	-0.3017	0.032708	0.01703	2.86E-20	35371	TRUE	reported	textfile	0.002399672	85.07815925
19617_5_PTGR1_LTB4DH	PTGR1	rs79384552	chr9	111470121	G	T	0.241	0.025526	0.02572	3.69E-21	35371	TRUE	reported	textfile	0.002513785	89.13412348
19617_5_PTGR1_LTB4DH	PTGR1	rs73535452	chr9	111567104	G	C	0.8052	0.014527	0.04936	1.00E-200	35371	TRUE	reported	textfile	0.079916349	3072.069964
19617_5_PTGR1_LTB4DH	PTGR1	rs72748038	chr9	111567111	T	C	-0.5008	0.018318	0.05276	1.46E-164	35371	TRUE	reported	textfile	0.020693961	747.3911893
2190_55_F11_Coagulation_Factor_XI	F11	rs1117743	chr4	185973995	T	C	-0.0492	0.008855	0.37201	2.76E-08	35378	TRUE	reported	textfile	0.000871848	30.86942373
2190_55_F11_Coagulation_Factor_XI	F11	rs3756008	chr4	186264231	T	A	0.2866	0.008633	0.38356	1.00E-200	35392	TRUE	reported	textfile	0.030199934	1102.057736
2190_55_F11_Coagulation_Factor_XI	F11	rs34930947	chr4	186270862	ATTTT	AT	0.2717	0.00983	0.24494	3.56E-168	35392	TRUE	reported	textfile	0.02112965	763.9196802
2190_55_F11_Coagulation_Factor_XI	F11	rs62350309	chr4	186356512	G	A	-0.1529	0.014771	0.09175	4.12E-25	35377	TRUE	reported	textfile	0.003019679	107.1446823
2190_55_F11_Coagulation_Factor_XI	F11	rs71640056	chr4	186477943	C	T	-0.0485	0.008491	0.49109	1.12E-08	35360	TRUE	reported	textfile	0.000921835	32.62430214
2201_17_COL18A1_Endostatin	COL18A1	rs150169381	chr21	44502775	T	C	-0.1929	0.025641	0.02522	5.35E-14	35258	TRUE	reported	textfile	0.001602656	56.59393635
2201_17_COL18A1_Endostatin	COL18A1	rs11909509	chr21	45445445	A	G	-0.1652	0.00997	0.21036	1.17E-61	35252	TRUE	reported	textfile	0.00772817	274.5396838
2201_17_COL18A1_Endostatin	COL18A1	rs17004785	chr21	45512704	C	G	-0.155	0.014736	0.0837	7.10E-26	35247	TRUE	reported	textfile	0.003129111	110.631685
2201_17_COL18A1_Endostatin	COL18A1	rs11701176	chr21	45972236	A	G	-0.0597	0.008641	0.34837	4.90E-12	35131	TRUE	reported	textfile	0.001356877	47.73049375
2201_17_COL18A1_Endostatin	COL18A1	rs6652	chr21	46132471	T	C	-0.0601	0.010251	0.20771	4.56E-09	34733	TRUE	reported	textfile	0.000988655	34.37094467
2212_69_PLAT_tPA	PLAT	rs77115522	chr8	41896325	G	C	-0.0657	0.009286	0.27103	1.50E-12	35349	TRUE	reported	textfile	0.001414105	50.0551547
2212_69_PLAT_tPA	PLAT	rs2020921	chr8	42187447	A	G	-0.5883	0.023011	0.03337	3.63E-144	35353	TRUE	reported	textfile	0.01815283	653.585099
2212_69_PLAT_tPA	PLAT	rs16891147	chr8	42244426	T	C	0.1969	0.0334	0.01508	3.74E-09	35353	TRUE	reported	textfile	0.000982077	34.75152992
2212_69_PLAT_tPA	PLAT	rs79400451	chr8	42943995	A	T	-0.2123	0.024759	0.02875	9.95E-18	35353	TRUE	reported	textfile	0.002075416	73.52062984
2418_55_APOE_Apo_E	APOE	rs73036465	chr19	44462658	C	G	-0.1897	0.021641	0.03803	1.86E-18	35371	TRUE	reported	textfile	0.002167655	76.83435582
2418_55_APOE_Apo_E	APOE	rs80140611	chr19	44750340	T	C	0.2246	0.033707	0.01434	2.68E-11	35367	TRUE	reported	textfile	0.001253823	44.39711418
2418_55_APOE_Apo_E	APOE	rs71352239	chr19	44926286	T	C	0.2482	0.008893	0.30263	1.96E-171	35368	TRUE	reported	textfile	0.021549409	778.9012672
2418_55_APOE_Apo_E	APOE	rs76904536	chr19	44955825	T	C	0.2319	0.036468	0.01331	2.03E-10	35371	TRUE	reported	textfile	0.001141916	40.43459037
2418_55_APOE_Apo_E	APOE	rs148023052	chr19	45195332	A	G	-0.1161	0.013394	0.10601	4.39E-18	35370	TRUE	reported	textfile	0.002119763	75.13102128
2418_55_APOE_Apo_E	APOE	rs34631405	chr19	45385550	T	C	-0.1499	0.025553	0.02625	4.46E-09	35372	TRUE	reported	textfile	0.000971936	34.41081187
2436_49_CXCL16_CXCL16__soluble	CXCL16	rs35383686	chr17	4720161	A	G	-0.2	0.009838	0.23142	7.09E-92	35374	TRUE	reported	textfile	0.011548289	413.2585045
2436_49_CXCL16_CXCL16__soluble	CXCL16	rs5818982	chr17	4756267	TAAAAAA	TAAAAA	0.1355	0.008712	0.39342	1.50E-54	35378	TRUE	reported	textfile	0.006791256	241.8902172
2436_49_CXCL16_CXCL16__soluble	CXCL16	rs41307944	chr17	5437484	C	G	-0.443	0.040396	0.01141	5.54E-28	35379	TRUE	reported	textfile	0.00338775	120.2558393
2436_49_CXCL16_CXCL16__soluble	CXCL16	rs62053857	chr17	5684737	T	G	-0.056	0.008778	0.33563	1.77E-10	35379	TRUE	reported	textfile	0.001149053	40.69680819
2474_54_APCS_SAP	APCS	rs148734859	chr1	158904948	A	G	-0.2031	0.024103	0.03107	3.57E-17	35359	TRUE	reported	textfile	0.00200404	70.99913861
2474_54_APCS_SAP	APCS	rs146174215	chr1	159574733	C	A	-0.5373	0.023542	0.03105	2.69E-115	35357	TRUE	reported	textfile	0.014518444	520.8616753
2474_54_APCS_SAP	APCS	rs28383573	chr1	159588882	T	G	0.232	0.011941	0.13897	4.34E-84	35357	TRUE	reported	textfile	0.010563482	377.4591922
2480_58_TIMP3_TIMP_3	TIMP3	rs117565074	chr22	31989891	TTTGTGTGTGTGC	TTTGTGTGTGTGT	0.1285	0.021043	0.04523	1.02E-09	35367	TRUE	reported	textfile	0.001053259	37.28776776
2480_58_TIMP3_TIMP_3	TIMP3	rs75127320	chr22	32266402	G	C	-0.2043	0.027972	0.02446	2.80E-13	35366	TRUE	reported	textfile	0.001506084	53.34148885
2480_58_TIMP3_TIMP_3	TIMP3	rs9619260	chr22	32377194	T	C	0.1526	0.011357	0.17097	3.68E-41	35367	TRUE	reported	textfile	0.00507893	180.5332729
2480_58_TIMP3_TIMP_3	TIMP3	rs111284156	chr22	32717165	G	T	0.5388	0.018747	0.05453	1.17E-181	35374	TRUE	reported	textfile	0.022818273	825.9752997
2480_58_TIMP3_TIMP_3	TIMP3	rs732446	chr22	32739782	G	T	0.3598	0.011458	0.16496	1.00E-200	35374	TRUE	reported	textfile	0.027119399	986.0072926
2480_58_TIMP3_TIMP_3	TIMP3	rs73156459	chr22	32750255	G	A	-0.1987	0.029952	0.02126	3.27E-11	35374	TRUE	reported	textfile	0.001242567	44.00677319
2480_58_TIMP3_TIMP_3	TIMP3	rs3788507	chr22	32783237	A	G	-0.4642	0.01333	0.11561	1.00E-200	35375	TRUE	reported	textfile	0.033144767	1212.621932
2480_58_TIMP3_TIMP_3	TIMP3	rs4420793	chr22	33164994	A	G	-0.07	0.008629	0.4506	4.98E-16	35369	TRUE	reported	textfile	0.001857142	65.80374086
2480_58_TIMP3_TIMP_3	TIMP3	rs117555418	chr22	33281734	A	G	0.3565	0.022825	0.03704	5.41E-55	35367	TRUE	reported	textfile	0.006850369	243.9343362
2515_14_GFRA2_GFRa_2	GFRA2	rs34466420	chr8	21478106	A	T	-0.1383	0.010602	0.20684	6.78E-39	35373	TRUE	reported	textfile	0.004787543	170.1547999
2515_14_GFRA2_GFRa_2	GFRA2	rs4612333	chr8	21664387	T	A	0.2775	0.008532	0.45635	1.00E-200	35372	TRUE	reported	textfile	0.029038013	1057.790652
2515_14_GFRA2_GFRa_2	GFRA2	rs192923146	chr8	21897507	T	G	-0.4094	0.03154	0.01836	1.59E-38	35381	TRUE	reported	textfile	0.00473957	168.4797651
2515_14_GFRA2_GFRa_2	GFRA2	rs117190054	chr8	21952486	G	C	-0.2103	0.027654	0.02619	2.86E-14	35376	TRUE	reported	textfile	0.001632092	57.82798698
2515_14_GFRA2_GFRa_2	GFRA2	rs149112525	chr8	22025778	T	C	-0.2016	0.036205	0.01451	2.57E-08	35374	TRUE	reported	textfile	0.000875748	31.00411912
2515_14_GFRA2_GFRa_2	GFRA2	rs8192335	chr8	22159419	TGAGGGGGAAAT	GGAGGGGGAAAT	0.1809	0.019848	0.04898	7.92E-20	35365	TRUE	reported	textfile	0.002343425	83.06519134
2515_14_GFRA2_GFRa_2	GFRA2	rs61105246	chr8	22199681	T	C	-0.084	0.014137	0.1024	2.82E-09	35368	TRUE	reported	textfile	0.000997241	35.30364089
2567_5_CFI_Factor_I	CFI	rs13117504	chr4	109737700	G	C	0.1976	0.008335	0.3832	3.08E-124	35357	TRUE	reported	textfile	0.01564725	562.0023159
2567_5_CFI_Factor_I	CFI	rs4355391	chr4	109777388	C	T	0.0835	0.009447	0.24531	9.65E-19	35356	TRUE	reported	textfile	0.002204771	78.11969745
2567_5_CFI_Factor_I	CFI	rs12504835	chr4	109829604	G	C	-0.0791	0.011643	0.14672	1.09E-11	35356	TRUE	reported	textfile	0.001303747	46.1528585
2567_5_CFI_Factor_I	CFI	rs6855357	chr4	110142163	C	T	-0.1869	0.03268	0.01692	1.07E-08	35352	TRUE	reported	textfile	0.000924355	32.70618859
2571_12_IGFBP3_IGFBP_3	IGFBP3	rs55932586	chr7	45792878	T	C	-0.1035	0.008701	0.33605	1.26E-32	35347	TRUE	reported	textfile	0.003987078	141.4874073
2571_12_IGFBP3_IGFBP_3	IGFBP3	rs145188037	chr7	45914866	A	G	1.0281	0.031093	0.0176	1.00E-200	35347	TRUE	reported	textfile	0.030002907	1093.253536
2571_12_IGFBP3_IGFBP_3	IGFBP3	rs11975396	chr7	45986108	C	G	-0.1797	0.031346	0.01744	9.88E-09	35348	TRUE	reported	textfile	0.000928888	32.86300875
[truncated: 3,083 more rows]
