# Supplementary material for: Identification of Protein Markers for Chronic Ischemic Heart Disease Through Integrated Analysis of the Human Plasma Proteome and Genome-Wide Association Data
Source: Proteomes. 2025 Nov 3;13(4):55. doi: 10.3390/proteomes13040055 (PMC12641719; doi:10.3390/proteomes13040055)
Supplement: Supplementary file 1 [file proteomes-13-00055-s001.zip › Table S2_ForwardMR.xlsx]

## Sheet: MRresult
SNP	effect_allele.exposure	other_allele.exposure	effect_allele.outcome	other_allele.outcome	beta.exposure	beta.outcome	eaf.exposure	eaf.outcome	remove	palindromic	ambiguous	id.outcome	chr.outcome	pos.outcome	se.outcome	pval.outcome	samplesize.outcome	ncase.outcome	ncontrol.outcome	outcome	mr_keep.outcome	pval_origin.outcome	id.exposure	exposure	chr.exposure	pos.exposure	se.exposure	pval.exposure	samplesize.exposure	mr_keep.exposure	pval_origin.exposure	data_source.exposure	action	SNP_index	mr_keep
rs10013945	G	A	G	A	-0.3006	0.00110915	0.23676	0.219421	FALSE	FALSE	FALSE	zb1rcd	4	57939654	0.000466098	0.0173301	337199	NA	NA	CIHD	TRUE	reported	3320_49_IGFBP7_IGFBP_7	IGFBP7	chr4	57073488	0.009658	1e-200	35358	TRUE	reported	textfile	2	1	TRUE
rs11133472	T	C	T	C	0.1088	-1.84e-05	0.36371	0.662318	FALSE	FALSE	FALSE	zb1rcd	4	57904387	0.000407485	0.964036	337199	NA	NA	CIHD	TRUE	reported	3320_49_IGFBP7_IGFBP_7	IGFBP7	chr4	57038221	0.008613	1.41e-36	35358	TRUE	reported	textfile	2	1	TRUE
rs139826977	G	A	G	A	0.2894	-0.00167029	0.03207	0.982267	FALSE	FALSE	FALSE	zb1rcd	4	57407069	0.00146611	0.254594	337199	NA	NA	CIHD	TRUE	reported	3320_49_IGFBP7_IGFBP_7	IGFBP7	chr4	56540903	0.023581	1.27e-34	35356	TRUE	reported	textfile	2	1	TRUE
rs76023148	A	G	A	G	0.4028	-0.000378185	0.02313	0.976425	FALSE	FALSE	FALSE	zb1rcd	4	57487998	0.00133103	0.776311	337199	NA	NA	CIHD	TRUE	reported	3320_49_IGFBP7_IGFBP_7	IGFBP7	chr4	56621832	0.027551	2.09e-48	35352	TRUE	reported	textfile	2	1	TRUE
rs1001581	T	C	T	C	-0.0588	-0.000133906	0.36564	0.601989	FALSE	FALSE	FALSE	zb1rcd	19	44065388	0.000394261	0.734128	337199	NA	NA	CIHD	TRUE	reported	2652_15_PLAUR_suPAR	PLAUR	chr19	43561236	0.008586	7.48e-12	35372	TRUE	reported	textfile	2	1	TRUE
rs2302524	C	T	C	T	-0.2438	-0.000176263	0.17537	0.830877	FALSE	FALSE	FALSE	zb1rcd	19	44156472	0.000512877	0.73109	337199	NA	NA	CIHD	TRUE	reported	2652_15_PLAUR_suPAR	PLAUR	chr19	43652320	0.010782	3.29e-113	35369	TRUE	reported	textfile	2	1	TRUE
rs4251824	T	C	T	C	-0.2892	-0.000138137	0.02862	0.967255	FALSE	FALSE	FALSE	zb1rcd	19	44170593	0.00108562	0.898748	337199	NA	NA	CIHD	TRUE	reported	2652_15_PLAUR_suPAR	PLAUR	chr19	43666441	0.024358	1.64e-32	35367	TRUE	reported	textfile	2	1	TRUE
rs10015837	C	T	C	T	-0.0861	-0.000104093	0.30399	0.718074	FALSE	FALSE	FALSE	zb1rcd	4	25493407	0.000429666	0.808576	337199	NA	NA	CIHD	TRUE	reported	5660_51_SOD3_SOD3	SOD3	chr4	25491785	0.009484	1.1e-19	35352	TRUE	reported	textfile	2	1	TRUE
rs10938963	A	G	A	G	0.0655	0.00028147	0.41283	0.598512	FALSE	FALSE	FALSE	zb1rcd	4	23813752	0.000392443	0.473236	337199	NA	NA	CIHD	TRUE	reported	5660_51_SOD3_SOD3	SOD3	chr4	23812129	0.008839	1.26e-13	35356	TRUE	reported	textfile	2	1	TRUE
rs2695234	G	A	G	A	-0.5368	0.00045089	0.07858	0.078033	FALSE	FALSE	FALSE	zb1rcd	4	24804238	0.000740377	0.542525	337199	NA	NA	CIHD	TRUE	reported	5660_51_SOD3_SOD3	SOD3	chr4	24802616	0.015862	1e-200	35354	TRUE	reported	textfile	2	1	TRUE
rs4476584	A	G	A	G	0.1253	0.000856177	0.04006	0.977685	FALSE	FALSE	FALSE	zb1rcd	4	25451405	0.00133529	0.521399	337199	NA	NA	CIHD	TRUE	reported	5660_51_SOD3_SOD3	SOD3	chr4	25449783	0.02232	1.98e-08	35361	TRUE	reported	textfile	2	1	TRUE
rs4510458	A	C	A	C	0.1552	0.00108343	0.24126	0.797367	FALSE	FALSE	FALSE	zb1rcd	4	25023642	0.000484185	0.0252453	337199	NA	NA	CIHD	TRUE	reported	5660_51_SOD3_SOD3	SOD3	chr4	25022020	0.010191	2.29e-52	35360	TRUE	reported	textfile	2	1	TRUE
rs6824709	T	G	T	G	0.0945	0.000260832	0.15767	0.839962	FALSE	FALSE	FALSE	zb1rcd	4	25673813	0.000541914	0.630292	337199	NA	NA	CIHD	TRUE	reported	5660_51_SOD3_SOD3	SOD3	chr4	25672191	0.011885	1.84e-15	35347	TRUE	reported	textfile	2	1	TRUE
rs800454	C	T	C	T	0.3285	-0.000558974	0.1003	0.891987	FALSE	FALSE	FALSE	zb1rcd	4	24821976	0.000622893	0.369515	337199	NA	NA	CIHD	TRUE	reported	5660_51_SOD3_SOD3	SOD3	chr4	24820354	0.014397	3.04e-115	35353	TRUE	reported	textfile	2	1	TRUE
rs10021230	A	T	A	T	0.1854	-0.000475449	0.17523	0.210207	FALSE	TRUE	FALSE	zb1rcd	4	74745550	0.000473795	0.315624	337199	NA	NA	CIHD	TRUE	reported	3495_15_CXCL6_GCP_2	CXCL6	chr4	73879833	0.01082	8.13e-66	35350	TRUE	reported	textfile	2	1	TRUE
rs10031141	G	A	G	A	0.4927	-0.000524066	0.41213	0.594875	FALSE	FALSE	FALSE	zb1rcd	4	74594043	0.000401277	0.191555	337199	NA	NA	CIHD	TRUE	reported	3495_15_CXCL6_GCP_2	CXCL6	chr4	73728326	0.006009	1e-200	35350	TRUE	reported	textfile	2	1	TRUE
rs549280	A	G	A	G	-0.0669	0.00026857	0.38209	0.360437	FALSE	FALSE	FALSE	zb1rcd	4	74971196	0.000401329	0.503367	337199	NA	NA	CIHD	TRUE	reported	3495_15_CXCL6_GCP_2	CXCL6	chr4	74105479	0.008469	2.81e-15	35350	TRUE	reported	textfile	2	1	TRUE
rs77858271	A	G	A	G	-0.2662	-0.000636097	0.01948	0.986441	FALSE	FALSE	FALSE	zb1rcd	4	75747902	0.00166582	0.702572	337199	NA	NA	CIHD	TRUE	reported	3495_15_CXCL6_GCP_2	CXCL6	chr4	74822692	0.028932	3.55e-20	35345	TRUE	reported	textfile	2	1	TRUE
rs146676625	A	G	A	G	-0.1522	-0.00277018	0.02706	0.980087	FALSE	FALSE	FALSE	zb1rcd	4	39039029	0.00139279	0.0467079	337199	NA	NA	CIHD	TRUE	reported	17755_5_UGDH_UGDH	UGDH	chr4	39037409	0.025197	1.54e-09	35363	TRUE	reported	textfile	2	1	TRUE
rs7667751	T	C	T	C	0.273	0.00118064	0.37142	0.323514	FALSE	FALSE	FALSE	zb1rcd	4	39504269	0.000418277	0.00476354	337199	NA	NA	CIHD	TRUE	reported	17755_5_UGDH_UGDH	UGDH	chr4	39502649	0.008431	1e-200	35364	TRUE	reported	textfile	2	1	TRUE
rs10025052	T	C	T	C	-0.064	0.000131476	0.39135	0.665948	FALSE	FALSE	FALSE	zb1rcd	4	106961846	0.000409954	0.748431	337199	NA	NA	CIHD	TRUE	reported	6342_10_NPNT_Nephronectin	NPNT	chr4	106040689	0.008186	5.34e-15	35350	TRUE	reported	textfile	2	1	TRUE
rs34712979	A	G	A	G	-0.1964	5.2e-05	0.24399	0.741475	FALSE	FALSE	FALSE	zb1rcd	4	106819053	0.000439733	0.905808	337199	NA	NA	CIHD	TRUE	reported	6342_10_NPNT_Nephronectin	NPNT	chr4	105897896	0.009233	2.06e-100	35350	TRUE	reported	textfile	2	1	TRUE
rs10031270	G	T	G	T	0.447	0.000495511	0.19216	0.845514	FALSE	FALSE	FALSE	zb1rcd	4	5017508	0.00053412	0.353556	337199	NA	NA	CIHD	TRUE	reported	8402_22_CYTL1_CYTL1	CYTL1	chr4	5015781	0.008707	1e-200	35344	TRUE	reported	textfile	2	1	TRUE
rs151316626	A	G	A	G	-0.2829	-0.000570046	0.01782	0.985774	FALSE	FALSE	FALSE	zb1rcd	4	4510202	0.00167855	0.734154	337199	NA	NA	CIHD	TRUE	reported	8402_22_CYTL1_CYTL1	CYTL1	chr4	4508475	0.032088	1.18e-18	35341	TRUE	reported	textfile	2	1	TRUE
rs56724509	G	T	G	T	-0.1827	2.64e-05	0.06091	0.931097	FALSE	FALSE	FALSE	zb1rcd	4	4778256	0.000765905	0.972455	337199	NA	NA	CIHD	TRUE	reported	8402_22_CYTL1_CYTL1	CYTL1	chr4	4776529	0.017455	1.23e-25	35342	TRUE	reported	textfile	2	1	TRUE
rs10039191	G	C	G	C	0.1098	-0.000110075	0.33474	0.329266	FALSE	TRUE	FALSE	zb1rcd	5	83019045	0.000410285	0.788477	337199	NA	NA	CIHD	TRUE	reported	3196_6_HAPLN1_HPLN1	HAPLN1	chr5	83723226	0.008527	6.14e-38	35341	TRUE	reported	textfile	2	1	TRUE
rs173053	C	T	C	T	0.0642	0.000884578	0.38645	0.64699	FALSE	FALSE	FALSE	zb1rcd	5	82966054	0.000422618	0.0363413	337199	NA	NA	CIHD	TRUE	reported	3196_6_HAPLN1_HPLN1	HAPLN1	chr5	83670235	0.008318	1.18e-14	35340	TRUE	reported	textfile	2	1	TRUE
rs191703636	C	T	C	T	-0.247	-0.00153835	0.03111	0.982601	FALSE	FALSE	FALSE	zb1rcd	5	82905542	0.00150408	0.306411	337199	NA	NA	CIHD	TRUE	reported	3196_6_HAPLN1_HPLN1	HAPLN1	chr5	83609723	0.023635	1.45e-25	35342	TRUE	reported	textfile	2	1	TRUE
rs10039237	G	A	G	A	0.0552	0.000396333	0.27052	0.753798	FALSE	FALSE	FALSE	zb1rcd	5	101911597	0.000447088	0.375361	337199	NA	NA	CIHD	TRUE	reported	13947_371_NUDT12_NUD12	NUDT12	chr5	102575893	0.009064	1.13e-09	35343	TRUE	reported	textfile	2	1	TRUE
rs113870602	C	G	C	G	-0.0811	0.000329529	0.17955	0.202889	FALSE	TRUE	FALSE	zb1rcd	5	103221260	0.000480293	0.492651	337199	NA	NA	CIHD	TRUE	reported	13947_371_NUDT12_NUD12	NUDT12	chr5	103885559	0.010482	1.02e-14	35344	TRUE	reported	textfile	2	1	TRUE
rs140216035	A	G	A	G	-0.1936	0.00254865	0.02518	0.981367	FALSE	FALSE	FALSE	zb1rcd	5	103130764	0.001553	0.100774	337199	NA	NA	CIHD	TRUE	reported	13947_371_NUDT12_NUD12	NUDT12	chr5	103795063	0.025164	1.43e-14	35344	TRUE	reported	textfile	2	1	TRUE
rs142454125	A	C	A	C	-0.1649	0.000492285	0.02031	0.985494	FALSE	FALSE	FALSE	zb1rcd	5	103583152	0.00166035	0.766853	337199	NA	NA	CIHD	TRUE	reported	13947_371_NUDT12_NUD12	NUDT12	chr5	104247451	0.028971	1.26e-08	35341	TRUE	reported	textfile	2	1	TRUE
rs73190041	G	C	G	C	-0.5032	-0.000238921	0.14708	0.151878	FALSE	TRUE	FALSE	zb1rcd	5	102855443	0.000545008	0.66111	337199	NA	NA	CIHD	TRUE	reported	13947_371_NUDT12_NUD12	NUDT12	chr5	103519742	0.009424	1e-200	35343	TRUE	reported	textfile	2	1	TRUE
rs10046898	T	C	T	C	-0.2659	-9.62e-05	0.41992	0.631827	FALSE	FALSE	FALSE	zb1rcd	9	94939076	0.000400711	0.810256	337199	NA	NA	CIHD	TRUE	reported	6451_64_ASPN_ASPN	ASPN	chr9	92176794	0.008205	1e-200	35354	TRUE	reported	textfile	2	1	TRUE
rs112007299	C	T	C	T	-0.1767	-0.000868194	0.02147	0.990015	FALSE	FALSE	FALSE	zb1rcd	9	96071726	0.0019452	0.655362	337199	NA	NA	CIHD	TRUE	reported	6451_64_ASPN_ASPN	ASPN	chr9	93309444	0.028631	6.76e-10	35361	TRUE	reported	textfile	2	1	TRUE
rs148863995	G	A	G	A	-0.285	0.00246656	0.01218	0.992233	FALSE	FALSE	FALSE	zb1rcd	9	94274304	0.00227747	0.278798	337199	NA	NA	CIHD	TRUE	reported	6451_64_ASPN_ASPN	ASPN	chr9	91512022	0.036955	1.24e-14	35356	TRUE	reported	textfile	2	1	TRUE
rs6479473	A	C	A	C	0.115	-0.000793393	0.06277	0.055831	FALSE	FALSE	FALSE	zb1rcd	9	96064301	0.000840031	0.344925	337199	NA	NA	CIHD	TRUE	reported	6451_64_ASPN_ASPN	ASPN	chr9	93302019	0.017072	1.63e-11	35361	TRUE	reported	textfile	2	1	TRUE
rs7032536	A	G	A	G	0.1692	-0.000317074	0.05257	0.952748	FALSE	FALSE	FALSE	zb1rcd	9	94582838	0.000911848	0.728046	337199	NA	NA	CIHD	TRUE	reported	6451_64_ASPN_ASPN	ASPN	chr9	91820556	0.018203	1.47e-20	35357	TRUE	reported	textfile	2	1	TRUE
rs10053643	T	C	T	C	-0.0639	-0.000869242	0.22928	0.774074	FALSE	FALSE	FALSE	zb1rcd	5	74649498	0.000459821	0.0587057	337199	NA	NA	CIHD	TRUE	reported	15470_11_HEXB_Hexosaminidase_B	HEXB	chr5	75353673	0.009638	3.35e-11	35364	TRUE	reported	textfile	2	1	TRUE
rs13164140	A	G	A	G	0.2719	-0.000439945	0.27062	0.762511	FALSE	FALSE	FALSE	zb1rcd	5	74030338	0.000453726	0.332233	337199	NA	NA	CIHD	TRUE	reported	15470_11_HEXB_Hexosaminidase_B	HEXB	chr5	74734513	0.009084	7.91e-197	35358	TRUE	reported	textfile	2	1	TRUE
rs1005714	C	G	C	G	-0.1076	0.000116279	0.14804	0.169766	FALSE	TRUE	FALSE	zb1rcd	17	73224639	0.000513264	0.820776	337199	NA	NA	CIHD	TRUE	reported	12560_9_NT5C_NT5C_filtered	NT5C	chr17	75228544	0.011456	5.88e-21	35372	TRUE	reported	textfile	2	1	TRUE
rs2706538	A	G	A	G	-0.0499	-6.17e-05	0.482	0.519349	FALSE	FALSE	FALSE	zb1rcd	17	72551652	0.000386586	0.873114	337199	NA	NA	CIHD	TRUE	reported	12560_9_NT5C_NT5C_filtered	NT5C	chr17	74555513	0.008174	1.03e-09	35371	TRUE	reported	textfile	2	1	TRUE
rs80155227	A	G	A	G	-0.7497	0.000244589	0.03137	0.966196	FALSE	FALSE	FALSE	zb1rcd	17	72792288	0.00106475	0.818314	337199	NA	NA	CIHD	TRUE	reported	12560_9_NT5C_NT5C_filtered	NT5C	chr17	74796149	0.023933	1e-200	35369	TRUE	reported	textfile	2	1	TRUE
rs10067548	A	G	A	G	-0.309	-0.00136504	0.02341	0.963403	FALSE	FALSE	FALSE	zb1rcd	5	40186716	0.00102592	0.18334	337199	NA	NA	CIHD	TRUE	reported	4127_75_C6_C6	C6	chr5	40186614	0.027134	4.81e-30	35360	TRUE	reported	textfile	2	1	TRUE
rs77444140	A	G	A	G	-0.5174	0.00112076	0.02383	0.9806	FALSE	FALSE	FALSE	zb1rcd	5	41171395	0.00142402	0.43126	337199	NA	NA	CIHD	TRUE	reported	4127_75_C6_C6	C6	chr5	41171293	0.026362	9.09e-86	35357	TRUE	reported	textfile	2	1	TRUE
rs10069277	G	A	G	A	-0.136	0.00217513	0.10271	0.928656	FALSE	FALSE	FALSE	zb1rcd	5	79184076	0.000755502	0.00398896	337199	NA	NA	CIHD	TRUE	reported	3340_53_THBS4_TSP4	THBS4	chr5	79888253	0.013598	1.5e-23	35341	TRUE	reported	textfile	2	1	TRUE
rs13167730	T	G	T	G	0.3753	3.95e-05	0.08121	0.904184	FALSE	FALSE	FALSE	zb1rcd	5	79370247	0.000655223	0.95193	337199	NA	NA	CIHD	TRUE	reported	3340_53_THBS4_TSP4	THBS4	chr5	80074424	0.015294	5.65e-133	35343	TRUE	reported	textfile	2	1	TRUE
rs2404710	A	C	A	C	0.0928	0.000112475	0.4189	0.569929	FALSE	FALSE	FALSE	zb1rcd	5	79256562	0.00038913	0.772551	337199	NA	NA	CIHD	TRUE	reported	3340_53_THBS4_TSP4	THBS4	chr5	79960739	0.008421	3.06e-28	35341	TRUE	reported	textfile	2	1	TRUE
rs10075736	T	C	T	C	0.4737	0.000457061	0.13755	0.845919	FALSE	FALSE	FALSE	zb1rcd	5	95990057	0.00053579	0.393627	337199	NA	NA	CIHD	TRUE	reported	4964_67_ERAP1_ARTS1	ERAP1	chr5	96654353	0.006181	1e-200	35349	TRUE	reported	textfile	2	1	TRUE
rs10515229	G	A	G	A	0.2304	0.000236766	0.08892	0.905611	FALSE	FALSE	FALSE	zb1rcd	5	95136019	0.000663291	0.721124	337199	NA	NA	CIHD	TRUE	reported	4964_67_ERAP1_ARTS1	ERAP1	chr5	95800315	0.014207	3.82e-59	35348	TRUE	reported	textfile	2	1	TRUE
rs11135458	C	G	C	G	0.2957	0.000508454	0.30544	0.26542	FALSE	TRUE	FALSE	zb1rcd	5	95791546	0.000439669	0.247499	337199	NA	NA	CIHD	TRUE	reported	4964_67_ERAP1_ARTS1	ERAP1	chr5	96455842	0.008648	1e-200	35348	TRUE	reported	textfile	2	1	TRUE
rs3866379	C	T	C	T	-0.2027	-0.000969751	0.1696	0.828291	FALSE	FALSE	FALSE	zb1rcd	5	95835324	0.000512601	0.0585154	337199	NA	NA	CIHD	TRUE	reported	4964_67_ERAP1_ARTS1	ERAP1	chr5	96499620	0.010789	9.49e-79	35349	TRUE	reported	textfile	2	1	TRUE
rs72777613	A	T	A	T	0.3489	-3.05e-05	0.27074	0.276187	FALSE	TRUE	FALSE	zb1rcd	5	96479250	0.000448364	0.945782	337199	NA	NA	CIHD	TRUE	reported	4964_67_ERAP1_ARTS1	ERAP1	chr5	97143546	0.004814	1e-200	35343	TRUE	reported	textfile	2	1	TRUE
rs76200405	T	C	T	C	0.8343	0.000886695	0.02277	0.965449	FALSE	FALSE	FALSE	zb1rcd	5	96125330	0.00105968	0.402728	337199	NA	NA	CIHD	TRUE	reported	4964_67_ERAP1_ARTS1	ERAP1	chr5	96789627	0.027413	1e-200	35349	TRUE	reported	textfile	2	1	TRUE
rs10082476	G	A	G	A	0.0829	-0.00134999	0.23196	0.752132	FALSE	FALSE	FALSE	zb1rcd	10	124164654	0.000446675	0.00250865	337199	NA	NA	CIHD	TRUE	reported	12459_13_PLEKHA1_PKHA1_filtered	PLEKHA1	chr10	122405138	0.00953	3.36e-18	35373	TRUE	reported	textfile	2	1	TRUE
rs10749451	T	C	T	C	-0.2428	-0.000785428	0.4463	0.470446	FALSE	FALSE	FALSE	zb1rcd	10	124028040	0.000386137	0.0419459	337199	NA	NA	CIHD	TRUE	reported	12459_13_PLEKHA1_PKHA1_filtered	PLEKHA1	chr10	122268525	0.008009	1e-200	35372	TRUE	reported	textfile	2	1	TRUE
rs2420998	C	T	C	T	0.0967	0.00103587	0.07049	0.073624	FALSE	FALSE	FALSE	zb1rcd	10	123894412	0.000737346	0.160063	337199	NA	NA	CIHD	TRUE	reported	12459_13_PLEKHA1_PKHA1_filtered	PLEKHA1	chr10	122134897	0.015763	8.54e-10	35366	TRUE	reported	textfile	2	1	TRUE
rs10105155	T	C	T	C	0.2156	-0.000445363	0.12733	0.885498	FALSE	FALSE	FALSE	zb1rcd	8	32599851	0.000605135	0.461748	337199	NA	NA	CIHD	TRUE	reported	7156_2_FUT10_FUT10	FUT10	chr8	32742333	0.011422	1.8e-79	35357	TRUE	reported	textfile	2	1	TRUE
rs117079712	A	G	A	G	0.2464	0.00069269	0.02326	0.980486	FALSE	FALSE	FALSE	zb1rcd	8	32358595	0.00144127	0.630795	337199	NA	NA	CIHD	TRUE	reported	7156_2_FUT10_FUT10	FUT10	chr8	32501079	0.024971	5.77e-23	35357	TRUE	reported	textfile	2	1	TRUE
rs146637002	T	C	T	C	0.2278	0.00012488	0.04562	0.967807	FALSE	FALSE	FALSE	zb1rcd	8	33034554	0.00110923	0.910362	337199	NA	NA	CIHD	TRUE	reported	7156_2_FUT10_FUT10	FUT10	chr8	33177036	0.018312	1.59e-35	35356	TRUE	reported	textfile	2	1	TRUE
rs36014531	C	G	C	G	-0.1183	0.000955478	0.0379	0.022303	FALSE	TRUE	FALSE	zb1rcd	8	32884011	0.00131348	0.466957	337199	NA	NA	CIHD	TRUE	reported	7156_2_FUT10_FUT10	FUT10	chr8	33026493	0.020187	4.62e-09	35357	TRUE	reported	textfile	2	1	TRUE
rs4733407	C	T	C	T	0.3897	0.000659771	0.27664	0.736022	FALSE	FALSE	FALSE	zb1rcd	8	33065683	0.000441545	0.135115	337199	NA	NA	CIHD	TRUE	reported	7156_2_FUT10_FUT10	FUT10	chr8	33208165	0.006119	1e-200	35358	TRUE	reported	textfile	2	1	TRUE
rs7838624	C	A	C	A	0.2344	-0.000628867	0.44433	0.579979	FALSE	FALSE	FALSE	zb1rcd	8	33466398	0.000392096	0.108746	337199	NA	NA	CIHD	TRUE	reported	7156_2_FUT10_FUT10	FUT10	chr8	33608880	0.007567	1e-200	35356	TRUE	reported	textfile	2	1	TRUE
rs10109973	T	C	T	C	-0.2248	0.00127982	0.02808	0.986087	FALSE	FALSE	FALSE	zb1rcd	8	121065638	0.00164591	0.436819	337199	NA	NA	CIHD	TRUE	reported	16892_23_ENPP2_ENPP2	ENPP2	chr8	120053399	0.02489	1.69e-19	35360	TRUE	reported	textfile	2	1	TRUE
rs147305264	T	C	T	C	-0.1868	-0.00147263	0.01854	0.983658	FALSE	FALSE	FALSE	zb1rcd	8	120629959	0.00160493	0.358848	337199	NA	NA	CIHD	TRUE	reported	16892_23_ENPP2_ENPP2	ENPP2	chr8	119617719	0.031151	2.01e-09	35359	TRUE	reported	textfile	2	1	TRUE
rs17788736	T	C	T	C	0.1128	-0.00010467	0.04086	0.963188	FALSE	FALSE	FALSE	zb1rcd	8	120296490	0.00102302	0.918507	337199	NA	NA	CIHD	TRUE	reported	16892_23_ENPP2_ENPP2	ENPP2	chr8	119284250	0.020623	4.51e-08	35361	TRUE	reported	textfile	2	1	TRUE
rs7829390	A	G	A	G	-0.1609	0.00029385	0.39446	0.608377	FALSE	FALSE	FALSE	zb1rcd	8	120728894	0.000394616	0.456484	337199	NA	NA	CIHD	TRUE	reported	16892_23_ENPP2_ENPP2	ENPP2	chr8	119716654	0.008455	9.57e-81	35359	TRUE	reported	textfile	2	1	TRUE
rs10135366	C	T	C	T	0.0717	-0.000244878	0.26814	0.250305	FALSE	FALSE	FALSE	zb1rcd	14	21624197	0.00044897	0.585462	337199	NA	NA	CIHD	TRUE	reported	5644_60_RNASE4_RNAS4	RNASE4	chr14	21156038	0.009452	3.32e-14	35335	TRUE	reported	textfile	2	1	TRUE
rs11624594	G	A	G	A	-0.0782	-0.00033072	0.26604	0.277296	FALSE	FALSE	FALSE	zb1rcd	14	21230172	0.000432865	0.444852	337199	NA	NA	CIHD	TRUE	reported	5644_60_RNASE4_RNAS4	RNASE4	chr14	20762013	0.009514	2.04e-16	35340	TRUE	reported	textfile	2	1	TRUE
rs12588573	T	C	T	C	-0.3626	0.000812612	0.21548	0.78321	FALSE	FALSE	FALSE	zb1rcd	14	21146584	0.000471282	0.0846623	337199	NA	NA	CIHD	TRUE	reported	5644_60_RNASE4_RNAS4	RNASE4	chr14	20678425	0.010037	1e-200	35337	TRUE	reported	textfile	2	1	TRUE
rs1756548	C	A	C	A	0.0953	0.0001715	0.20725	0.805625	FALSE	FALSE	FALSE	zb1rcd	14	21081658	0.000491817	0.727311	337199	NA	NA	CIHD	TRUE	reported	5644_60_RNASE4_RNAS4	RNASE4	chr14	20613499	0.010363	3.71e-20	35335	TRUE	reported	textfile	2	1	TRUE
rs10137923	A	G	A	G	0.1625	0.000256132	0.24753	0.784323	FALSE	FALSE	FALSE	zb1rcd	14	95022686	0.000470857	0.586462	337199	NA	NA	CIHD	TRUE	reported	6551_94_SERPINA12_Vaspin	SERPINA12	chr14	94556349	0.010096	2.77e-58	35372	TRUE	reported	textfile	2	1	TRUE
rs11160190	G	A	G	A	-0.3176	-5.83e-06	0.41721	0.425454	FALSE	FALSE	FALSE	zb1rcd	14	95012384	0.000388917	0.988043	337199	NA	NA	CIHD	TRUE	reported	6551_94_SERPINA12_Vaspin	SERPINA12	chr14	94546047	0.008682	1e-200	35371	TRUE	reported	textfile	2	1	TRUE
rs113958256	A	G	A	G	0.6289	-0.000584042	0.06189	0.92679	FALSE	FALSE	FALSE	zb1rcd	14	94963745	0.00074171	0.431033	337199	NA	NA	CIHD	TRUE	reported	6551_94_SERPINA12_Vaspin	SERPINA12	chr14	94497408	0.017607	1e-200	35372	TRUE	reported	textfile	2	1	TRUE
rs55911632	G	A	G	A	-0.1763	0.000204988	0.16181	0.827995	FALSE	FALSE	FALSE	zb1rcd	14	94918788	0.000510587	0.688071	337199	NA	NA	CIHD	TRUE	reported	6551_94_SERPINA12_Vaspin	SERPINA12	chr14	94452451	0.011716	3.54e-51	35371	TRUE	reported	textfile	2	1	TRUE
rs59233955	A	G	A	G	0.0578	0.000152666	0.45073	0.571946	FALSE	FALSE	FALSE	zb1rcd	14	95172541	0.000391345	0.69646	337199	NA	NA	CIHD	TRUE	reported	6551_94_SERPINA12_Vaspin	SERPINA12	chr14	94706204	0.008703	3.1e-11	35371	TRUE	reported	textfile	2	1	TRUE
rs10139196	T	A	T	A	0.1323	-0.000370068	0.03649	0.037886	FALSE	TRUE	FALSE	zb1rcd	14	94197553	0.0010087	0.713714	337199	NA	NA	CIHD	TRUE	reported	13119_26_SERPINA10_protein_Z_inhibitor	SERPINA10	chr14	93731207	0.021924	1.59e-09	35359	TRUE	reported	textfile	2	1	TRUE
rs116094872	G	A	G	A	0.4272	-3.43e-05	0.01676	0.983161	FALSE	FALSE	FALSE	zb1rcd	14	94965718	0.00149867	0.981745	337199	NA	NA	CIHD	TRUE	reported	13119_26_SERPINA10_protein_Z_inhibitor	SERPINA10	chr14	94499381	0.031586	1.12e-41	35363	TRUE	reported	textfile	2	1	TRUE
rs11621100	A	G	A	G	0.2396	-0.00268588	0.03299	0.977789	FALSE	FALSE	FALSE	zb1rcd	14	94094189	0.00130983	0.0403107	337199	NA	NA	CIHD	TRUE	reported	13119_26_SERPINA10_protein_Z_inhibitor	SERPINA10	chr14	93627843	0.02323	6.07e-25	35360	TRUE	reported	textfile	2	1	TRUE
rs117955282	T	C	T	C	-0.1285	0.000818142	0.04616	0.95894	FALSE	FALSE	FALSE	zb1rcd	14	94462514	0.000974354	0.401091	337199	NA	NA	CIHD	TRUE	reported	13119_26_SERPINA10_protein_Z_inhibitor	SERPINA10	chr14	93996168	0.019658	6.29e-11	35361	TRUE	reported	textfile	2	1	TRUE
rs12436634	C	T	C	T	-0.2151	0.00354614	0.0222	0.979393	FALSE	FALSE	FALSE	zb1rcd	14	95471546	0.00136885	0.00958164	337199	NA	NA	CIHD	TRUE	reported	13119_26_SERPINA10_protein_Z_inhibitor	SERPINA10	chr14	95005209	0.028104	1.95e-14	35357	TRUE	reported	textfile	2	1	TRUE
rs144634898	A	G	A	G	0.3321	0.000820822	0.01827	0.97965	FALSE	FALSE	FALSE	zb1rcd	14	95245635	0.00139885	0.55735	337199	NA	NA	CIHD	TRUE	reported	13119_26_SERPINA10_protein_Z_inhibitor	SERPINA10	chr14	94779298	0.030387	8.36e-28	35360	TRUE	reported	textfile	2	1	TRUE
rs150331426	G	A	G	A	0.7321	0.000986883	0.03221	0.985795	FALSE	FALSE	FALSE	zb1rcd	14	94764055	0.00166342	0.552991	337199	NA	NA	CIHD	TRUE	reported	13119_26_SERPINA10_protein_Z_inhibitor	SERPINA10	chr14	94297718	0.022856	1e-200	35363	TRUE	reported	textfile	2	1	TRUE
rs45505795	C	G	C	G	-0.457	-0.00268719	0.02193	0.031865	FALSE	TRUE	FALSE	zb1rcd	14	94756943	0.00113877	0.018289	337199	NA	NA	CIHD	TRUE	reported	13119_26_SERPINA10_protein_Z_inhibitor	SERPINA10	chr14	94290606	0.027261	4.5e-63	35363	TRUE	reported	textfile	2	1	TRUE
rs76483535	A	G	A	G	-0.1266	0.000726813	0.03805	0.976143	FALSE	FALSE	FALSE	zb1rcd	14	94869163	0.0012601	0.564083	337199	NA	NA	CIHD	TRUE	reported	13119_26_SERPINA10_protein_Z_inhibitor	SERPINA10	chr14	94402826	0.021866	7.05e-09	35363	TRUE	reported	textfile	2	1	TRUE
rs1014161	T	C	T	C	-0.2798	-2.58e-05	0.02907	0.97128	FALSE	FALSE	FALSE	zb1rcd	17	34065695	0.00115182	0.982112	337199	NA	NA	CIHD	TRUE	reported	4913_78_CCL16_HCC_4	CCL16	chr17	35738676	0.026041	6.29e-27	35371	TRUE	reported	textfile	2	1	TRUE
rs113132408	T	C	T	C	-1.3266	-0.00106528	0.01368	0.992364	FALSE	FALSE	FALSE	zb1rcd	17	34286910	0.00223628	0.633817	337199	NA	NA	CIHD	TRUE	reported	4913_78_CCL16_HCC_4	CCL16	chr17	35959906	0.037454	1e-200	35366	TRUE	reported	textfile	2	1	TRUE
rs4251767	A	G	A	G	-0.1589	-8.25e-05	0.02866	0.028651	FALSE	FALSE	FALSE	zb1rcd	17	34163862	0.00116623	0.943606	337199	NA	NA	CIHD	TRUE	reported	4913_78_CCL16_HCC_4	CCL16	chr17	35836858	0.026759	2.88e-09	35370	TRUE	reported	textfile	2	1	TRUE
rs4251784	A	G	A	G	-0.4369	-0.00110019	0.04233	0.977411	FALSE	FALSE	FALSE	zb1rcd	17	34171452	0.00129514	0.395616	337199	NA	NA	CIHD	TRUE	reported	4913_78_CCL16_HCC_4	CCL16	chr17	35844448	0.021482	5.96e-92	35370	TRUE	reported	textfile	2	1	TRUE
rs4795104	T	A	T	A	-1.1387	-0.000437804	0.0324	0.055106	FALSE	TRUE	FALSE	zb1rcd	17	34287400	0.000860216	0.61079	337199	NA	NA	CIHD	TRUE	reported	4913_78_CCL16_HCC_4	CCL16	chr17	35960396	0.017028	1e-200	35366	TRUE	reported	textfile	2	1	TRUE
rs72825963	T	C	T	C	-0.1631	0.00099514	0.06501	0.95642	FALSE	FALSE	FALSE	zb1rcd	17	33704188	0.000945772	0.292709	337199	NA	NA	CIHD	TRUE	reported	4913_78_CCL16_HCC_4	CCL16	chr17	35377169	0.017841	6.13e-20	35366	TRUE	reported	textfile	2	1	TRUE
rs10142728	A	G	A	G	-0.1297	0.000815631	0.05637	0.93699	FALSE	FALSE	FALSE	zb1rcd	14	94464489	0.000792584	0.303444	337199	NA	NA	CIHD	TRUE	reported	2879_9_SERPINA3_a1_Antichymotrypsin	SERPINA3	chr14	93998143	0.016823	1.26e-14	35370	TRUE	reported	textfile	2	1	TRUE
rs61976127	G	A	G	A	-0.2405	0.000226413	0.188	0.814807	FALSE	FALSE	FALSE	zb1rcd	14	95097666	0.000504776	0.653762	337199	NA	NA	CIHD	TRUE	reported	2879_9_SERPINA3_a1_Antichymotrypsin	SERPINA3	chr14	94631329	0.009966	1.15e-128	35372	TRUE	reported	textfile	2	1	TRUE
rs75498941	T	C	T	C	-0.1952	0.00121612	0.0338	0.972447	FALSE	FALSE	FALSE	zb1rcd	14	95210674	0.00117843	0.302082	337199	NA	NA	CIHD	TRUE	reported	2879_9_SERPINA3_a1_Antichymotrypsin	SERPINA3	chr14	94744337	0.021318	5.35e-20	35372	TRUE	reported	textfile	2	1	TRUE
rs10148939	C	A	C	A	-0.4238	0.000702172	0.11292	0.862632	FALSE	FALSE	FALSE	zb1rcd	14	52453659	0.000563471	0.212708	337199	NA	NA	CIHD	TRUE	reported	16060_99_NID2_NID2	NID2	chr14	51986941	0.012695	1e-200	35369	TRUE	reported	textfile	2	1	TRUE
rs34598814	T	C	T	C	0.1015	0.000320955	0.39007	0.60424	FALSE	FALSE	FALSE	zb1rcd	14	52225830	0.00041269	0.436738	337199	NA	NA	CIHD	TRUE	reported	16060_99_NID2_NID2	NID2	chr14	51759112	0.008385	9.86e-34	35367	TRUE	reported	textfile	2	1	TRUE
rs754423	T	C	T	C	-0.2398	-9.11e-06	0.18084	0.767293	FALSE	FALSE	FALSE	zb1rcd	14	52527187	0.000456991	0.984096	337199	NA	NA	CIHD	TRUE	reported	16060_99_NID2_NID2	NID2	chr14	52060469	0.010652	3.12e-112	35367	TRUE	reported	textfile	2	1	TRUE
rs10149025	G	A	G	A	-0.1086	-0.000470775	0.10333	0.901392	FALSE	FALSE	FALSE	zb1rcd	14	95061036	0.000647391	0.467111	337199	NA	NA	CIHD	TRUE	reported	4153_11_SERPINA3_alpha_1_antichymotrypsin_complex	SERPINA3	chr14	94594699	0.013435	6.31e-16	35372	TRUE	reported	textfile	2	1	TRUE
rs17753556	A	C	A	C	-0.3217	0.000242097	0.18833	0.814569	FALSE	FALSE	FALSE	zb1rcd	14	95095434	0.000504775	0.631502	337199	NA	NA	CIHD	TRUE	reported	4153_11_SERPINA3_alpha_1_antichymotrypsin_complex	SERPINA3	chr14	94629097	0.010487	1e-200	35371	TRUE	reported	textfile	2	1	TRUE
rs10156191	T	C	T	C	-0.579	-2.72e-05	0.26629	0.738592	FALSE	FALSE	FALSE	zb1rcd	7	150553605	0.000443029	0.951127	337199	NA	NA	CIHD	TRUE	reported	15486_126_AOC1_ABP1	AOC1	chr7	150856517	0.006154	1e-200	35375	TRUE	reported	textfile	2	1	TRUE
rs10253089	T	C	T	C	-0.158	-0.000796762	0.04427	0.946668	FALSE	FALSE	FALSE	zb1rcd	7	149616041	0.000856194	0.352068	337199	NA	NA	CIHD	TRUE	reported	15486_126_AOC1_ABP1	AOC1	chr7	149918952	0.020726	2.47e-14	35363	TRUE	reported	textfile	2	1	TRUE
rs139067972	C	T	C	T	-0.1897	-0.000228212	0.05649	0.962802	FALSE	FALSE	FALSE	zb1rcd	7	149709024	0.00104301	0.826805	337199	NA	NA	CIHD	TRUE	reported	15486_126_AOC1_ABP1	AOC1	chr7	150011935	0.018549	1.5e-24	35364	TRUE	reported	textfile	2	1	TRUE
rs310594	A	C	A	C	-0.152	-0.000174456	0.04554	0.956871	FALSE	FALSE	FALSE	zb1rcd	7	150869406	0.000950813	0.854421	337199	NA	NA	CIHD	TRUE	reported	15486_126_AOC1_ABP1	AOC1	chr7	151172319	0.020678	1.97e-13	35377	TRUE	reported	textfile	2	1	TRUE
rs73163602	T	A	T	A	-0.6239	0.000189625	0.09466	0.10558	FALSE	TRUE	FALSE	zb1rcd	7	150518016	0.000628093	0.762723	337199	NA	NA	CIHD	TRUE	reported	15486_126_AOC1_ABP1	AOC1	chr7	150820928	0.009485	1e-200	35376	TRUE	reported	textfile	2	1	TRUE
rs77855615	T	C	T	C	0.9595	-0.00610861	0.01139	0.990555	FALSE	FALSE	FALSE	zb1rcd	7	150902880	0.00208839	0.00344453	337199	NA	NA	CIHD	TRUE	reported	15486_126_AOC1_ABP1	AOC1	chr7	151205794	0.038882	1.88e-134	35375	TRUE	reported	textfile	2	1	TRUE
rs10183939	A	G	A	G	-0.6431	0.0002954	0.1865	0.18252	FALSE	FALSE	FALSE	zb1rcd	2	3647890	0.000509577	0.56212	337199	NA	NA	CIHD	TRUE	reported	4430_44_COLEC11_Collectin_Kidney_1	COLEC11	chr2	3600300	0.007866	1e-200	35333	TRUE	reported	textfile	2	1	TRUE
rs11123637	C	T	C	T	-0.2005	0.000412937	0.34378	0.369018	FALSE	FALSE	FALSE	zb1rcd	2	3654190	0.00039937	0.30115	337199	NA	NA	CIHD	TRUE	reported	4430_44_COLEC11_Collectin_Kidney_1	COLEC11	chr2	3606600	0.00948	2.8e-99	35333	TRUE	reported	textfile	2	1	TRUE
rs111625037	A	G	A	G	0.2295	-0.000844626	0.03096	0.95699	FALSE	FALSE	FALSE	zb1rcd	2	3856043	0.00094905	0.373483	337199	NA	NA	CIHD	TRUE	reported	4430_44_COLEC11_Collectin_Kidney_1	COLEC11	chr2	3808453	0.02587	7.23e-19	35375	TRUE	reported	textfile	2	1	TRUE
rs115785583	G	T	G	T	0.3306	-0.000796985	0.02082	0.979356	FALSE	FALSE	FALSE	zb1rcd	2	2939808	0.00135425	0.556194	337199	NA	NA	CIHD	TRUE	reported	4430_44_COLEC11_Collectin_Kidney_1	COLEC11	chr2	2936036	0.032122	7.65e-25	35316	TRUE	reported	textfile	2	1	TRUE
rs2198532	C	T	C	T	-0.0976	0.000217736	0.09618	0.088463	FALSE	FALSE	FALSE	zb1rcd	2	3875367	0.000697477	0.754906	337199	NA	NA	CIHD	TRUE	reported	4430_44_COLEC11_Collectin_Kidney_1	COLEC11	chr2	3827777	0.0154	2.33e-10	35374	TRUE	reported	textfile	2	1	TRUE
rs78062064	A	T	A	T	-0.6689	-0.00179214	0.04524	0.036911	FALSE	TRUE	FALSE	zb1rcd	2	3586269	0.00103301	0.0827637	337199	NA	NA	CIHD	TRUE	reported	4430_44_COLEC11_Collectin_Kidney_1	COLEC11	chr2	3538679	0.021448	1e-200	35338	TRUE	reported	textfile	2	1	TRUE
rs10186962	G	A	G	A	0.0852	-0.000534212	0.3622	0.610746	FALSE	FALSE	FALSE	zb1rcd	2	101991907	0.000394272	0.175439	337199	NA	NA	CIHD	TRUE	reported	14079_14_IL18R1_IL_18_Ra	IL18R1	chr2	101375445	0.008413	4.21e-24	35368	TRUE	reported	textfile	2	1	TRUE
rs1030025	T	A	T	A	-0.3292	-5.84e-05	0.20886	0.20452	FALSE	TRUE	FALSE	zb1rcd	2	103105611	0.00047965	0.90317	337199	NA	NA	CIHD	TRUE	reported	14079_14_IL18R1_IL_18_Ra	IL18R1	chr2	102489152	0.009835	1e-200	35366	TRUE	reported	textfile	2	1	TRUE
rs115232861	C	T	C	T	0.3708	0.00134216	0.02795	0.964816	FALSE	FALSE	FALSE	zb1rcd	2	102242037	0.001054	0.202879	337199	NA	NA	CIHD	TRUE	reported	14079_14_IL18R1_IL_18_Ra	IL18R1	chr2	101625575	0.024618	2.88e-51	35368	TRUE	reported	textfile	2	1	TRUE
rs55715763	G	A	G	A	-0.2005	-0.000646963	0.05679	0.958858	FALSE	FALSE	FALSE	zb1rcd	2	102445893	0.000973988	0.506537	337199	NA	NA	CIHD	TRUE	reported	14079_14_IL18R1_IL_18_Ra	IL18R1	chr2	101829431	0.017378	8.53e-31	35368	TRUE	reported	textfile	2	1	TRUE
rs55871806	C	G	C	G	0.4971	3.15e-07	0.1477	0.152927	FALSE	TRUE	FALSE	zb1rcd	2	102880806	0.000539633	0.999534	337199	NA	NA	CIHD	TRUE	reported	14079_14_IL18R1_IL_18_Ra	IL18R1	chr2	102264346	0.008525	1e-200	35365	TRUE	reported	textfile	2	1	TRUE
rs76161381	C	G	C	G	-0.1881	-0.000111567	0.0173	0.014106	FALSE	TRUE	FALSE	zb1rcd	2	103765411	0.00162965	0.945419	337199	NA	NA	CIHD	TRUE	reported	14079_14_IL18R1_IL_18_Ra	IL18R1	chr2	103148953	0.031954	3.94e-09	35362	TRUE	reported	textfile	2	1	TRUE
rs80339564	C	T	C	T	0.2547	0.000759329	0.03095	0.981256	FALSE	FALSE	FALSE	zb1rcd	2	103587917	0.00141833	0.592394	337199	NA	NA	CIHD	TRUE	reported	14079_14_IL18R1_IL_18_Ra	IL18R1	chr2	102971459	0.023564	3.12e-27	35363	TRUE	reported	textfile	2	1	TRUE
rs10199432	T	C	T	C	-0.0754	-0.000587641	0.29524	0.313414	FALSE	FALSE	FALSE	zb1rcd	2	68049568	0.000418919	0.160691	337199	NA	NA	CIHD	TRUE	reported	18218_48_CNRIP1_CB032_filtered	CNRIP1	chr2	67822436	0.009044	7.63e-17	35359	TRUE	reported	textfile	2	1	TRUE
rs140590049	G	A	G	A	-0.4767	-0.0020677	0.01092	0.98661	FALSE	FALSE	FALSE	zb1rcd	2	68576535	0.00169125	0.221488	337199	NA	NA	CIHD	TRUE	reported	18218_48_CNRIP1_CB032_filtered	CNRIP1	chr2	68349403	0.038898	1.58e-34	35362	TRUE	reported	textfile	2	1	TRUE
rs184832464	T	C	T	C	-0.4231	0.00165464	0.03026	0.971371	FALSE	FALSE	FALSE	zb1rcd	2	68720978	0.00116786	0.156538	337199	NA	NA	CIHD	TRUE	reported	18218_48_CNRIP1_CB032_filtered	CNRIP1	chr2	68493846	0.023971	1.01e-69	35358	TRUE	reported	textfile	2	1	TRUE
rs4280488	T	C	T	C	-0.1571	-0.00188619	0.03158	0.023239	FALSE	FALSE	FALSE	zb1rcd	2	68911904	0.00132833	0.155619	337199	NA	NA	CIHD	TRUE	reported	18218_48_CNRIP1_CB032_filtered	CNRIP1	chr2	68684772	0.023267	1.46e-11	35359	TRUE	reported	textfile	2	1	TRUE
rs72830075	T	C	T	C	-0.1305	-0.000797054	0.03355	0.967185	FALSE	FALSE	FALSE	zb1rcd	2	68320365	0.00111027	0.472826	337199	NA	NA	CIHD	TRUE	reported	18218_48_CNRIP1_CB032_filtered	CNRIP1	chr2	68093233	0.022904	1.21e-08	35359	TRUE	reported	textfile	2	1	TRUE
rs72835044	T	G	T	G	0.2138	0.002752	0.03893	0.977024	FALSE	FALSE	FALSE	zb1rcd	2	68802090	0.00133516	0.0392871	337199	NA	NA	CIHD	TRUE	reported	18218_48_CNRIP1_CB032_filtered	CNRIP1	chr2	68574958	0.021339	1.26e-23	35360	TRUE	reported	textfile	2	1	TRUE
rs7592976	G	A	G	A	-0.607	-0.000523707	0.07944	0.925196	FALSE	FALSE	FALSE	zb1rcd	2	68553801	0.000736893	0.477273	337199	NA	NA	CIHD	TRUE	reported	18218_48_CNRIP1_CB032_filtered	CNRIP1	chr2	68326669	0.01217	1e-200	35362	TRUE	reported	textfile	2	1	TRUE
rs78857843	C	T	C	T	-0.1839	-0.00179242	0.01642	0.971268	FALSE	FALSE	FALSE	zb1rcd	2	69138040	0.00117597	0.12746	337199	NA	NA	CIHD	TRUE	reported	18218_48_CNRIP1_CB032_filtered	CNRIP1	chr2	68910908	0.032435	1.43e-08	35356	TRUE	reported	textfile	2	1	TRUE
rs1020839	T	C	T	C	-0.0893	-0.000269613	0.16092	0.893438	FALSE	FALSE	FALSE	zb1rcd	18	28989674	0.000629545	0.668456	337199	NA	NA	CIHD	TRUE	reported	9484_75_DSG2_Desmoglein_2	DSG2	chr18	31409711	0.011092	8.2e-16	35350	TRUE	reported	textfile	2	1	TRUE
rs147145691	T	C	T	C	-0.2669	-0.00288307	0.02249	0.980879	FALSE	FALSE	FALSE	zb1rcd	18	29106054	0.00143918	0.0451482	337199	NA	NA	CIHD	TRUE	reported	9484_75_DSG2_Desmoglein_2	DSG2	chr18	31526091	0.028244	3.4e-21	35348	TRUE	reported	textfile	2	1	TRUE
rs148666188	C	T	C	T	-0.298	-0.00154103	0.01098	0.983917	FALSE	FALSE	FALSE	zb1rcd	18	28304994	0.00155785	0.322563	337199	NA	NA	CIHD	TRUE	reported	9484_75_DSG2_Desmoglein_2	DSG2	chr18	30725028	0.038987	2.11e-14	35346	TRUE	reported	textfile	2	1	TRUE
rs75426668	A	G	A	G	-0.1675	0.000506551	0.02597	0.978849	FALSE	FALSE	FALSE	zb1rcd	18	29377134	0.00133711	0.704807	337199	NA	NA	CIHD	TRUE	reported	9484_75_DSG2_Desmoglein_2	DSG2	chr18	31797171	0.025716	7.35e-11	35350	TRUE	reported	textfile	2	1	TRUE
rs9304098	T	G	T	G	-0.1905	7.87e-05	0.45421	0.534001	FALSE	FALSE	FALSE	zb1rcd	18	29083630	0.000387047	0.838883	337199	NA	NA	CIHD	TRUE	reported	9484_75_DSG2_Desmoglein_2	DSG2	chr18	31503667	0.008195	1.58e-119	35348	TRUE	reported	textfile	2	1	TRUE
rs10231308	C	T	C	T	0.1249	0.000428461	0.23473	0.75175	FALSE	FALSE	FALSE	zb1rcd	7	76005696	0.000445617	0.336301	337199	NA	NA	CIHD	TRUE	reported	11103_24_HSPB1_HSP_27_filtered	HSPB1	chr7	76376379	0.009638	2.1e-38	35340	TRUE	reported	textfile	2	1	TRUE
rs113088829	C	T	C	T	-0.1281	-0.000850112	0.05337	0.956646	FALSE	FALSE	FALSE	zb1rcd	7	75297246	0.000986658	0.388904	337199	NA	NA	CIHD	TRUE	reported	11103_24_HSPB1_HSP_27_filtered	HSPB1	chr7	75667928	0.017664	4.11e-13	35340	TRUE	reported	textfile	2	1	TRUE
rs117296956	A	G	A	G	-0.2958	0.000362692	0.02756	0.974829	FALSE	FALSE	FALSE	zb1rcd	7	76849616	0.00130052	0.780335	337199	NA	NA	CIHD	TRUE	reported	11103_24_HSPB1_HSP_27_filtered	HSPB1	chr7	77220299	0.024674	4.09e-33	35342	TRUE	reported	textfile	2	1	TRUE
rs13240755	A	G	A	G	0.2916	1.14e-05	0.34276	0.341416	FALSE	FALSE	FALSE	zb1rcd	7	75606109	0.000407053	0.977693	337199	NA	NA	CIHD	TRUE	reported	11103_24_HSPB1_HSP_27_filtered	HSPB1	chr7	75976791	0.008488	1e-200	35341	TRUE	reported	textfile	2	1	TRUE
rs34179550	A	G	A	G	0.0766	0.000495375	0.11116	0.904705	FALSE	FALSE	FALSE	zb1rcd	7	75244383	0.000659865	0.45282	337199	NA	NA	CIHD	TRUE	reported	11103_24_HSPB1_HSP_27_filtered	HSPB1	chr7	75615065	0.013176	6.11e-09	35339	TRUE	reported	textfile	2	1	TRUE
rs1023264	T	C	T	C	-0.1449	0.00141403	0.25831	0.330163	FALSE	FALSE	FALSE	zb1rcd	10	44893756	0.000410007	0.000563158	337199	NA	NA	CIHD	TRUE	reported	3516_60_CXCL12_SDF_1	CXCL12	chr10	44398308	0.009377	7.16e-54	35323	TRUE	reported	textfile	2	1	TRUE
rs10793518	G	A	G	A	0.0666	-0.00149274	0.22326	0.192432	FALSE	FALSE	FALSE	zb1rcd	10	44510460	0.000488469	0.00224362	337199	NA	NA	CIHD	TRUE	reported	3516_60_CXCL12_SDF_1	CXCL12	chr10	44015012	0.009874	1.53e-11	35323	TRUE	reported	textfile	2	1	TRUE
rs266085	T	C	T	C	0.0612	-8.9e-05	0.32235	0.657096	FALSE	FALSE	FALSE	zb1rcd	10	44874253	0.000409106	0.827876	337199	NA	NA	CIHD	TRUE	reported	3516_60_CXCL12_SDF_1	CXCL12	chr10	44378805	0.008827	4.12e-12	35323	TRUE	reported	textfile	2	1	TRUE
rs1023875	G	A	G	A	-0.1932	0.00127572	0.02562	0.981804	FALSE	FALSE	FALSE	zb1rcd	4	167738944	0.00144284	0.376604	337199	NA	NA	CIHD	TRUE	reported	9906_21_SPOCK3_TICN3	SPOCK3	chr4	166817793	0.025942	9.51e-14	35364	TRUE	reported	textfile	2	1	TRUE
rs116614155	A	G	A	G	-0.354	-0.00111648	0.0196	0.986667	FALSE	FALSE	FALSE	zb1rcd	4	168562354	0.00167827	0.505888	337199	NA	NA	CIHD	TRUE	reported	9906_21_SPOCK3_TICN3	SPOCK3	chr4	167641203	0.028804	1.02e-34	35362	TRUE	reported	textfile	2	1	TRUE
rs13143783	T	C	T	C	-0.404	0.000270407	0.08876	0.912174	FALSE	FALSE	FALSE	zb1rcd	4	168131137	0.000680111	0.69093	337199	NA	NA	CIHD	TRUE	reported	9906_21_SPOCK3_TICN3	SPOCK3	chr4	167209986	0.014183	1.78e-178	35363	TRUE	reported	textfile	2	1	TRUE
rs141998663	T	C	T	C	0.1773	-0.000972141	0.03003	0.981016	FALSE	FALSE	FALSE	zb1rcd	4	167231120	0.00148687	0.513229	337199	NA	NA	CIHD	TRUE	reported	9906_21_SPOCK3_TICN3	SPOCK3	chr4	166309968	0.023995	1.48e-13	35364	TRUE	reported	textfile	2	1	TRUE
rs142232023	G	A	G	A	0.691	0.00116078	0.01174	0.991945	FALSE	FALSE	FALSE	zb1rcd	4	168645908	0.00217506	0.593565	337199	NA	NA	CIHD	TRUE	reported	9906_21_SPOCK3_TICN3	SPOCK3	chr4	167724757	0.036708	4.79e-79	35362	TRUE	reported	textfile	2	1	TRUE
rs17599599	A	G	A	G	0.9313	-0.000743304	0.0324	0.97442	FALSE	FALSE	FALSE	zb1rcd	4	167961738	0.00123466	0.547153	337199	NA	NA	CIHD	TRUE	reported	9906_21_SPOCK3_TICN3	SPOCK3	chr4	167040587	0.017419	1e-200	35363	TRUE	reported	textfile	2	1	TRUE
rs6834264	G	A	G	A	0.2222	0.00183836	0.04441	0.949662	FALSE	FALSE	FALSE	zb1rcd	4	167086717	0.000880619	0.0368366	337199	NA	NA	CIHD	TRUE	reported	9906_21_SPOCK3_TICN3	SPOCK3	chr4	166165565	0.019712	1.79e-29	35363	TRUE	reported	textfile	2	1	TRUE
rs73861198	T	C	T	C	0.112	0.000244084	0.06073	0.955494	FALSE	FALSE	FALSE	zb1rcd	4	167166575	0.000943258	0.795815	337199	NA	NA	CIHD	TRUE	reported	9906_21_SPOCK3_TICN3	SPOCK3	chr4	166245423	0.016804	2.64e-11	35364	TRUE	reported	textfile	2	1	TRUE
rs75897620	A	G	A	G	0.3922	1.06e-05	0.0443	0.96367	FALSE	FALSE	FALSE	zb1rcd	4	167656823	0.00102959	0.991799	337199	NA	NA	CIHD	TRUE	reported	9906_21_SPOCK3_TICN3	SPOCK3	chr4	166735672	0.019733	6.59e-88	35364	TRUE	reported	textfile	2	1	TRUE
rs77904897	C	A	C	A	-0.2083	0.00207416	0.01591	0.976069	FALSE	FALSE	FALSE	zb1rcd	4	168108838	0.00133115	0.119193	337199	NA	NA	CIHD	TRUE	reported	9906_21_SPOCK3_TICN3	SPOCK3	chr4	167187687	0.032449	1.37e-10	35363	TRUE	reported	textfile	2	1	TRUE
rs10243942	T	C	T	C	-0.0716	-0.000636372	0.45164	0.522266	FALSE	FALSE	FALSE	zb1rcd	7	142205512	0.000385737	0.0989943	337199	NA	NA	CIHD	TRUE	reported	5078_82_EPHB6_EphB6	EPHB6	chr7	142426465	0.008308	6.82e-18	35368	TRUE	reported	textfile	2	1	TRUE
rs116887927	G	A	G	A	0.2209	0.000208121	0.02132	0.984794	FALSE	FALSE	FALSE	zb1rcd	7	142409373	0.00157891	0.895132	337199	NA	NA	CIHD	TRUE	reported	5078_82_EPHB6_EphB6	EPHB6	chr7	142701560	0.029022	2.71e-14	35373	TRUE	reported	textfile	2	1	TRUE
rs8177107	G	A	G	A	-0.2683	0.000197273	0.17522	0.822491	FALSE	FALSE	FALSE	zb1rcd	7	142554145	0.000509922	0.698853	337199	NA	NA	CIHD	TRUE	reported	5078_82_EPHB6_EphB6	EPHB6	chr7	142856383	0.010845	4.06e-135	35374	TRUE	reported	textfile	2	1	TRUE
rs10246321	A	G	A	G	0.0627	-0.000494031	0.45681	0.468808	FALSE	FALSE	FALSE	zb1rcd	7	143069003	0.000388502	0.203506	337199	NA	NA	CIHD	TRUE	reported	5034_79_PRSS2_Trypsin_2	PRSS2	chr7	143371910	0.008528	1.96e-13	35366	TRUE	reported	textfile	2	1	TRUE
rs12703416	T	C	T	C	0.1382	0.00113398	0.04	0.960058	FALSE	FALSE	FALSE	zb1rcd	7	141729264	0.000983798	0.249053	337199	NA	NA	CIHD	TRUE	reported	5034_79_PRSS2_Trypsin_2	PRSS2	chr7	142029464	0.021336	9.33e-11	35372	TRUE	reported	textfile	2	1	TRUE
rs1799886	C	T	C	T	0.2038	0.000467974	0.41013	0.572589	FALSE	FALSE	FALSE	zb1rcd	7	142498523	0.0003961	0.237423	337199	NA	NA	CIHD	TRUE	reported	5034_79_PRSS2_Trypsin_2	PRSS2	chr7	142800839	0.008582	1.19e-124	35374	TRUE	reported	textfile	2	1	TRUE
rs62477627	A	G	A	G	0.1141	-0.000668858	0.05007	0.988468	FALSE	FALSE	FALSE	zb1rcd	7	141766787	0.00190381	0.725342	337199	NA	NA	CIHD	TRUE	reported	5034_79_PRSS2_Trypsin_2	PRSS2	chr7	142066987	0.019047	2.09e-09	35368	TRUE	reported	textfile	2	1	TRUE
rs7383917	A	C	A	C	-0.1128	0.000990874	0.13895	0.82251	FALSE	FALSE	FALSE	zb1rcd	7	142327259	0.000524795	0.059012	337199	NA	NA	CIHD	TRUE	reported	5034_79_PRSS2_Trypsin_2	PRSS2	chr7	142619745	0.012262	3.62e-20	35370	TRUE	reported	textfile	2	1	TRUE
rs10250602	C	T	C	T	-0.2351	-0.00034514	0.32919	0.632686	FALSE	FALSE	FALSE	zb1rcd	7	23303701	0.000400005	0.388227	337199	NA	NA	CIHD	TRUE	reported	8289_8_GPNMB_GPNMB	GPNMB	chr7	23264082	0.008794	1.96e-157	35371	TRUE	reported	textfile	2	1	TRUE
rs140966178	A	G	A	G	-0.3481	-0.00208854	0.01332	0.982822	FALSE	FALSE	FALSE	zb1rcd	7	22539887	0.00155983	0.180587	337199	NA	NA	CIHD	TRUE	reported	8289_8_GPNMB_GPNMB	GPNMB	chr7	22500268	0.036696	2.4e-21	35370	TRUE	reported	textfile	2	1	TRUE
rs74937181	G	A	G	A	-0.164	-0.000389506	0.03332	0.972733	FALSE	FALSE	FALSE	zb1rcd	7	23220546	0.00118609	0.742614	337199	NA	NA	CIHD	TRUE	reported	8289_8_GPNMB_GPNMB	GPNMB	chr7	23180927	0.023414	2.48e-12	35371	TRUE	reported	textfile	2	1	TRUE
rs75988976	A	G	A	G	-0.1012	0.000119686	0.0902	0.896239	FALSE	FALSE	FALSE	zb1rcd	7	23933058	0.000635157	0.850535	337199	NA	NA	CIHD	TRUE	reported	8289_8_GPNMB_GPNMB	GPNMB	chr7	23893439	0.014558	3.61e-12	35370	TRUE	reported	textfile	2	1	TRUE
rs10254413	C	T	C	T	-0.0708	-4.38e-05	0.16682	0.865422	FALSE	FALSE	FALSE	zb1rcd	7	46355562	0.00056397	0.938101	337199	NA	NA	CIHD	TRUE	reported	2571_12_IGFBP3_IGFBP_3	IGFBP3	chr7	46315964	0.011056	1.52e-10	35347	TRUE	reported	textfile	2	1	TRUE
rs11975396	C	G	C	G	-0.1797	0.000694181	0.01744	0.015323	FALSE	TRUE	FALSE	zb1rcd	7	46025707	0.0015728	0.658949	337199	NA	NA	CIHD	TRUE	reported	2571_12_IGFBP3_IGFBP_3	IGFBP3	chr7	45986108	0.031346	9.88e-09	35348	TRUE	reported	textfile	2	1	TRUE
rs145188037	A	G	A	G	1.0281	-0.00207211	0.0176	0.986647	FALSE	FALSE	FALSE	zb1rcd	7	45954465	0.00167811	0.216909	337199	NA	NA	CIHD	TRUE	reported	2571_12_IGFBP3_IGFBP_3	IGFBP3	chr7	45914866	0.031093	1e-200	35347	TRUE	reported	textfile	2	1	TRUE
rs55932586	T	C	T	C	-0.1035	0.000473915	0.33605	0.645605	FALSE	FALSE	FALSE	zb1rcd	7	45832477	0.000404972	0.241905	337199	NA	NA	CIHD	TRUE	reported	2571_12_IGFBP3_IGFBP_3	IGFBP3	chr7	45792878	0.008701	1.26e-32	35347	TRUE	reported	textfile	2	1	TRUE
rs700752	G	C	G	C	0.1112	0.000447688	0.32747	0.346647	FALSE	TRUE	FALSE	zb1rcd	7	46753553	0.000404529	0.268429	337199	NA	NA	CIHD	TRUE	reported	2571_12_IGFBP3_IGFBP_3	IGFBP3	chr7	46713955	0.008754	5.73e-37	35346	TRUE	reported	textfile	2	1	TRUE
rs10777719	C	T	C	T	0.0795	-8.4e-05	0.29946	0.708206	FALSE	FALSE	FALSE	zb1rcd	12	96081084	0.000423655	0.842841	337199	NA	NA	CIHD	TRUE	reported	3327_27_NTN4_NET4	NTN4	chr12	95687308	0.009135	3.23e-18	35362	TRUE	reported	textfile	2	1	TRUE
rs17288108	G	A	G	A	-0.2526	0.000738142	0.14241	0.823345	FALSE	FALSE	FALSE	zb1rcd	12	96131895	0.000504367	0.143331	337199	NA	NA	CIHD	TRUE	reported	3327_27_NTN4_NET4	NTN4	chr12	95738117	0.011818	2.35e-101	35364	TRUE	reported	textfile	2	1	TRUE
rs2660888	G	A	G	A	0.0605	-0.000283997	0.48797	0.503204	FALSE	FALSE	FALSE	zb1rcd	12	96451687	0.000384891	0.460598	337199	NA	NA	CIHD	TRUE	reported	3327_27_NTN4_NET4	NTN4	chr12	96057909	0.008369	4.86e-13	35361	TRUE	reported	textfile	2	1	TRUE
rs10272589	A	G	A	G	0.1225	-3.95e-05	0.12378	0.853718	FALSE	FALSE	FALSE	zb1rcd	7	96896639	0.000546696	0.942436	337199	NA	NA	CIHD	TRUE	reported	9337_43_TAC1_TKN1	TAC1	chr7	97267327	0.012393	4.84e-23	35354	TRUE	reported	textfile	2	1	TRUE
rs17168679	C	T	C	T	0.3595	0.0014536	0.0139	0.978479	FALSE	FALSE	FALSE	zb1rcd	7	97108754	0.00133666	0.276825	337199	NA	NA	CIHD	TRUE	reported	9337_43_TAC1_TKN1	TAC1	chr7	97479442	0.034744	4.32e-25	35354	TRUE	reported	textfile	2	1	TRUE
rs3779470	A	G	A	G	-0.1996	-0.000273359	0.18313	0.832477	FALSE	FALSE	FALSE	zb1rcd	7	97365931	0.000517064	0.597031	337199	NA	NA	CIHD	TRUE	reported	9337_43_TAC1_TKN1	TAC1	chr7	97736619	0.010516	2.51e-80	35366	TRUE	reported	textfile	2	1	TRUE
rs10305656	C	G	C	G	0.3511	-0.00343082	0.02008	0.022346	FALSE	TRUE	FALSE	zb1rcd	1	150840520	0.00131504	0.00908385	337199	NA	NA	CIHD	TRUE	reported	15370_5_BOLA1_BOLA1	BOLA1	chr1	150868044	0.028046	5.88e-36	35362	TRUE	reported	textfile	2	1	TRUE
rs60162170	A	G	A	G	-0.078	-0.00156533	0.1282	0.876272	FALSE	FALSE	FALSE	zb1rcd	1	150511144	0.000586779	0.00763853	337199	NA	NA	CIHD	TRUE	reported	15370_5_BOLA1_BOLA1	BOLA1	chr1	150538668	0.011965	7.08e-11	35361	TRUE	reported	textfile	2	1	TRUE
rs1031707	C	T	C	T	0.3022	1.86e-05	0.27769	0.286527	FALSE	FALSE	FALSE	zb1rcd	5	122049960	0.000425663	0.965164	337199	NA	NA	CIHD	TRUE	reported	18819_21_PPIC_PPIC	PPIC	chr5	122714265	0.009034	1e-200	35354	TRUE	reported	textfile	2	1	TRUE
rs116023252	A	G	A	G	-0.3667	-0.000799395	0.01688	0.975689	FALSE	FALSE	FALSE	zb1rcd	5	123078588	0.00124993	0.522465	337199	NA	NA	CIHD	TRUE	reported	18819_21_PPIC_PPIC	PPIC	chr5	123742894	0.031212	7.18e-32	35352	TRUE	reported	textfile	2	1	TRUE
rs141771168	A	G	A	G	-0.4083	0.00124179	0.01312	0.984776	FALSE	FALSE	FALSE	zb1rcd	5	121870777	0.00160527	0.439188	337199	NA	NA	CIHD	TRUE	reported	18819_21_PPIC_PPIC	PPIC	chr5	122535082	0.036512	4.96e-29	35354	TRUE	reported	textfile	2	1	TRUE
rs142788389	T	C	T	C	0.2003	1.15e-05	0.02606	0.983901	FALSE	FALSE	FALSE	zb1rcd	5	121625660	0.00158233	0.994196	337199	NA	NA	CIHD	TRUE	reported	18819_21_PPIC_PPIC	PPIC	chr5	122289965	0.025677	6.15e-15	35355	TRUE	reported	textfile	2	1	TRUE
rs1472607	G	A	G	A	-0.0716	0.000365481	0.20007	0.824043	FALSE	FALSE	FALSE	zb1rcd	5	123286186	0.000506228	0.470314	337199	NA	NA	CIHD	TRUE	reported	18819_21_PPIC_PPIC	PPIC	chr5	123950492	0.0102	2.23e-12	35350	TRUE	reported	textfile	2	1	TRUE
rs1896683	A	G	A	G	0.1531	-0.00195091	0.04311	0.972648	FALSE	FALSE	FALSE	zb1rcd	5	122655226	0.00119135	0.101514	337199	NA	NA	CIHD	TRUE	reported	18819_21_PPIC_PPIC	PPIC	chr5	123319532	0.020338	5.17e-14	35350	TRUE	reported	textfile	2	1	TRUE
rs61372352	T	C	T	C	0.2732	-0.000469386	0.02049	0.989496	FALSE	FALSE	FALSE	zb1rcd	5	122603713	0.00188737	0.803594	337199	NA	NA	CIHD	TRUE	reported	18819_21_PPIC_PPIC	PPIC	chr5	123268019	0.028795	2.36e-21	35352	TRUE	reported	textfile	2	1	TRUE
rs79275577	C	T	C	T	0.1616	0.000627488	0.01958	0.984095	FALSE	FALSE	FALSE	zb1rcd	5	122624201	0.00154391	0.684428	337199	NA	NA	CIHD	TRUE	reported	18819_21_PPIC_PPIC	PPIC	chr5	123288507	0.029322	3.57e-08	35351	TRUE	reported	textfile	2	1	TRUE
rs1036491	C	A	C	A	-0.1517	-0.00109544	0.17052	0.795074	FALSE	FALSE	FALSE	zb1rcd	20	54555188	0.000477064	0.0216641	337199	NA	NA	CIHD	TRUE	reported	5688_65_CBLN4_CBLN4	CBLN4	chr20	55980132	0.011082	1.18e-42	35388	TRUE	reported	textfile	2	1	TRUE
rs601279	A	C	A	C	-0.0511	0.000274867	0.42207	0.392959	FALSE	FALSE	FALSE	zb1rcd	20	54180425	0.000395611	0.487187	337199	NA	NA	CIHD	TRUE	reported	5688_65_CBLN4_CBLN4	CBLN4	chr20	55605367	0.008385	1.1e-09	35389	TRUE	reported	textfile	2	1	TRUE
rs6024417	G	A	G	A	-0.1539	-0.000138706	0.29741	0.695379	FALSE	FALSE	FALSE	zb1rcd	20	54369688	0.000419634	0.740991	337199	NA	NA	CIHD	TRUE	reported	5688_65_CBLN4_CBLN4	CBLN4	chr20	55794632	0.009032	4.16e-65	35388	TRUE	reported	textfile	2	1	TRUE
rs7351418	T	C	T	C	0.1538	-0.0008596	0.34464	0.666695	FALSE	FALSE	FALSE	zb1rcd	20	54296297	0.000409754	0.0359195	337199	NA	NA	CIHD	TRUE	reported	5688_65_CBLN4_CBLN4	CBLN4	chr20	55721241	0.008695	5.19e-70	35390	TRUE	reported	textfile	2	1	TRUE
rs78604342	T	C	T	C	-0.1666	-0.00119165	0.04871	0.953814	FALSE	FALSE	FALSE	zb1rcd	20	54056103	0.000948617	0.209046	337199	NA	NA	CIHD	TRUE	reported	5688_65_CBLN4_CBLN4	CBLN4	chr20	55439565	0.019484	1.23e-17	35380	TRUE	reported	textfile	2	1	TRUE
rs1039405	G	A	G	A	-0.1555	-4.25e-05	0.45344	0.439945	FALSE	FALSE	FALSE	zb1rcd	19	51626237	0.000392177	0.913634	337199	NA	NA	CIHD	TRUE	reported	2742_68_SIGLEC7_Siglec_7	SIGLEC7	chr19	51122980	0.008658	3.93e-72	35371	TRUE	reported	textfile	2	1	TRUE
rs12462100	T	C	T	C	-0.0566	0.000442465	0.26807	0.749124	FALSE	FALSE	FALSE	zb1rcd	19	51826049	0.000445558	0.320682	337199	NA	NA	CIHD	TRUE	reported	2742_68_SIGLEC7_Siglec_7	SIGLEC7	chr19	51322795	0.009725	5.89e-09	35379	TRUE	reported	textfile	2	1	TRUE
rs140185670	C	G	C	G	-0.5453	-0.00086069	0.08558	0.067557	FALSE	TRUE	FALSE	zb1rcd	19	51646140	0.000803349	0.284	337199	NA	NA	CIHD	TRUE	reported	2742_68_SIGLEC7_Siglec_7	SIGLEC7	chr19	51142883	0.015097	1e-200	35372	TRUE	reported	textfile	2	1	TRUE
rs1039405	G	A	G	A	-0.0504	-4.25e-05	0.45344	0.439945	FALSE	FALSE	FALSE	zb1rcd	19	51626237	0.000392177	0.913634	337199	NA	NA	CIHD	TRUE	reported	11152_46_KLK13_kallikrein_13_filtered	KLK13	chr19	51122980	0.009028	2.37e-08	35362	TRUE	reported	textfile	2	1	TRUE
rs11669237	G	C	G	C	-0.4217	0.00039359	0.3621	0.36212	FALSE	TRUE	FALSE	zb1rcd	19	51533417	0.00040928	0.336219	337199	NA	NA	CIHD	TRUE	reported	11152_46_KLK13_kallikrein_13_filtered	KLK13	chr19	51030161	0.006997	1e-200	35352	TRUE	reported	textfile	2	1	TRUE
rs116960573	T	G	T	G	-0.2765	0.000887701	0.05439	0.946456	FALSE	FALSE	FALSE	zb1rcd	19	51685133	0.000878865	0.31247	337199	NA	NA	CIHD	TRUE	reported	11152_46_KLK13_kallikrein_13_filtered	KLK13	chr19	51181877	0.019857	4.5e-44	35365	TRUE	reported	textfile	2	1	TRUE
rs73051038	C	G	C	G	0.168	0.000958013	0.10457	0.057944	FALSE	TRUE	FALSE	zb1rcd	19	51586958	0.000842278	0.255369	337199	NA	NA	CIHD	TRUE	reported	11152_46_KLK13_kallikrein_13_filtered	KLK13	chr19	51083701	0.014557	8.25e-31	35365	TRUE	reported	textfile	2	1	TRUE
rs103947	C	T	C	T	-0.0905	0.000222432	0.38773	0.421727	FALSE	FALSE	FALSE	zb1rcd	15	60911884	0.000390952	0.569392	337199	NA	NA	CIHD	TRUE	reported	13700_10_ANXA2_annexin_II	ANXA2	chr15	60619685	0.008581	5.25e-26	35370	TRUE	reported	textfile	2	1	TRUE
rs3743268	A	G	A	G	-0.33	-0.000596367	0.36954	0.674359	FALSE	FALSE	FALSE	zb1rcd	15	60678160	0.00041996	0.155592	337199	NA	NA	CIHD	TRUE	reported	13700_10_ANXA2_annexin_II	ANXA2	chr15	60385961	0.006643	1e-200	35366	TRUE	reported	textfile	2	1	TRUE
rs77538017	T	C	T	C	0.2731	-5.27e-05	0.05162	0.924082	FALSE	FALSE	FALSE	zb1rcd	15	59732674	0.000729521	0.942423	337199	NA	NA	CIHD	TRUE	reported	13700_10_ANXA2_annexin_II	ANXA2	chr15	59440475	0.018982	6.23e-47	35371	TRUE	reported	textfile	2	1	TRUE
rs79120050	T	C	T	C	-0.2051	-0.000202833	0.14398	0.853217	FALSE	FALSE	FALSE	zb1rcd	15	60730250	0.000544454	0.709488	337199	NA	NA	CIHD	TRUE	reported	13700_10_ANXA2_annexin_II	ANXA2	chr15	60438051	0.01195	5e-66	35368	TRUE	reported	textfile	2	1	TRUE
rs10401234	A	G	A	G	0.2913	0.000257673	0.41289	0.609109	FALSE	FALSE	FALSE	zb1rcd	19	52051758	0.000399506	0.51894	337199	NA	NA	CIHD	TRUE	reported	16792_4_SIGLEC5_Siglec_5	SIGLEC5	chr19	51548505	0.009435	1e-200	35384	TRUE	reported	textfile	2	1	TRUE
rs115494840	G	T	G	T	-0.5063	0.000180701	0.0964	0.924126	FALSE	FALSE	FALSE	zb1rcd	19	51980303	0.00073004	0.804505	337199	NA	NA	CIHD	TRUE	reported	16792_4_SIGLEC5_Siglec_5	SIGLEC5	chr19	51477049	0.015636	1e-200	35382	TRUE	reported	textfile	2	1	TRUE
rs12610918	C	A	C	A	-0.1682	0.000317419	0.43511	0.4509	FALSE	FALSE	FALSE	zb1rcd	19	52255989	0.000390107	0.415833	337199	NA	NA	CIHD	TRUE	reported	16792_4_SIGLEC5_Siglec_5	SIGLEC5	chr19	51752736	0.009424	3.01e-71	35381	TRUE	reported	textfile	2	1	TRUE
rs35692207	G	A	G	A	0.3105	0.000176633	0.46757	0.523658	FALSE	FALSE	FALSE	zb1rcd	19	52085846	0.000387341	0.648381	337199	NA	NA	CIHD	TRUE	reported	16792_4_SIGLEC5_Siglec_5	SIGLEC5	chr19	51582593	0.00929	1e-200	35384	TRUE	reported	textfile	2	1	TRUE
rs3829649	A	G	A	G	-0.2824	0.000181789	0.47561	0.45977	FALSE	FALSE	FALSE	zb1rcd	19	52216464	0.000387531	0.639003	337199	NA	NA	CIHD	TRUE	reported	16792_4_SIGLEC5_Siglec_5	SIGLEC5	chr19	51713211	0.009271	1e-200	35377	TRUE	reported	textfile	2	1	TRUE
rs4802782	A	G	A	G	0.0665	-0.00045634	0.4441	0.525532	FALSE	FALSE	FALSE	zb1rcd	19	51834751	0.000389258	0.241064	337199	NA	NA	CIHD	TRUE	reported	16792_4_SIGLEC5_Siglec_5	SIGLEC5	chr19	51331497	0.009444	1.9e-12	35379	TRUE	reported	textfile	2	1	TRUE
rs10402728	C	T	C	T	-0.0984	-0.000235365	0.33382	0.294771	FALSE	FALSE	FALSE	zb1rcd	19	5833622	0.000422647	0.577606	337199	NA	NA	CIHD	TRUE	reported	4549_78_FUT5_FUT5	FUT5	chr19	5833611	0.009472	2.81e-25	35365	TRUE	reported	textfile	2	1	TRUE
rs117032075	T	C	T	C	-0.8943	-0.00168084	0.02648	0.98051	FALSE	FALSE	FALSE	zb1rcd	19	5808728	0.00139204	0.227255	337199	NA	NA	CIHD	TRUE	reported	4549_78_FUT5_FUT5	FUT5	chr19	5808717	0.027067	1e-200	35360	TRUE	reported	textfile	2	1	TRUE
rs11878862	G	A	G	A	-0.5911	-0.000596969	0.09987	0.877414	FALSE	FALSE	FALSE	zb1rcd	19	5817218	0.000591782	0.313088	337199	NA	NA	CIHD	TRUE	reported	4549_78_FUT5_FUT5	FUT5	chr19	5817207	0.010692	1e-200	35363	TRUE	reported	textfile	2	1	TRUE
rs144449404	T	C	T	C	-0.2747	0.000770007	0.02852	0.98306	FALSE	FALSE	FALSE	zb1rcd	19	5158619	0.00156547	0.622813	337199	NA	NA	CIHD	TRUE	reported	4549_78_FUT5_FUT5	FUT5	chr19	5158608	0.027009	2.68e-24	35362	TRUE	reported	textfile	2	1	TRUE
rs145405806	A	G	A	G	0.5566	-0.000712914	0.01781	0.985649	FALSE	FALSE	FALSE	zb1rcd	19	5744826	0.00170439	0.675744	337199	NA	NA	CIHD	TRUE	reported	4549_78_FUT5_FUT5	FUT5	chr19	5744815	0.034131	8.69e-60	35363	TRUE	reported	textfile	2	1	TRUE
rs35942339	C	A	C	A	-0.209	0.000958538	0.02285	0.970638	FALSE	FALSE	FALSE	zb1rcd	19	6146581	0.00117943	0.416382	337199	NA	NA	CIHD	TRUE	reported	4549_78_FUT5_FUT5	FUT5	chr19	6146570	0.03015	4.15e-12	35374	TRUE	reported	textfile	2	1	TRUE
rs73920020	C	T	C	T	-0.2055	-0.000669543	0.07384	0.9336	FALSE	FALSE	FALSE	zb1rcd	19	5583514	0.000774793	0.387502	337199	NA	NA	CIHD	TRUE	reported	4549_78_FUT5_FUT5	FUT5	chr19	5583503	0.017237	9.06e-33	35366	TRUE	reported	textfile	2	1	TRUE
rs10403399	G	C	G	C	0.2349	-0.000701231	0.28099	0.26596	FALSE	TRUE	FALSE	zb1rcd	19	11706658	0.000436743	0.108364	337199	NA	NA	CIHD	TRUE	reported	3232_28_ACP5_TrATPase	ACP5	chr19	11595843	0.009326	5.47e-140	35383	TRUE	reported	textfile	2	1	TRUE
rs12609977	G	A	G	A	0.0729	-9.51e-05	0.15964	0.879286	FALSE	FALSE	FALSE	zb1rcd	19	12197477	0.000631646	0.880291	337199	NA	NA	CIHD	TRUE	reported	3232_28_ACP5_TrATPase	ACP5	chr19	12086662	0.01147	2.07e-10	35380	TRUE	reported	textfile	2	1	TRUE
rs5851	G	A	G	A	-0.0843	0.000419647	0.45555	0.557278	FALSE	FALSE	FALSE	zb1rcd	19	11832283	0.000388675	0.280283	337199	NA	NA	CIHD	TRUE	reported	3232_28_ACP5_TrATPase	ACP5	chr19	11721468	0.008449	1.92e-23	35382	TRUE	reported	textfile	2	1	TRUE
rs1040402	A	G	A	G	-0.1851	7.55e-05	0.19092	0.803872	FALSE	FALSE	FALSE	zb1rcd	22	45846965	0.000485027	0.876293	337199	NA	NA	CIHD	TRUE	reported	6470_19_FBLN1_fibulin_1	FBLN1	chr22	45451084	0.010605	3.23e-68	35370	TRUE	reported	textfile	2	1	TRUE
rs136743	C	A	C	A	0.0689	0.000367946	0.44531	0.557706	FALSE	FALSE	FALSE	zb1rcd	22	45928746	0.000388257	0.34329	337199	NA	NA	CIHD	TRUE	reported	6470_19_FBLN1_fibulin_1	FBLN1	chr22	45532866	0.008469	4.11e-16	35369	TRUE	reported	textfile	2	1	TRUE
rs71313011	G	A	G	A	-0.1942	0.00255657	0.02264	0.986238	FALSE	FALSE	FALSE	zb1rcd	22	45874088	0.00174826	0.143646	337199	NA	NA	CIHD	TRUE	reported	6470_19_FBLN1_fibulin_1	FBLN1	chr22	45478207	0.027878	3.26e-12	35371	TRUE	reported	textfile	2	1	TRUE
rs10407046	C	T	C	T	-0.0591	0.000245408	0.24405	0.764273	FALSE	FALSE	FALSE	zb1rcd	19	43916554	0.000455065	0.589693	337199	NA	NA	CIHD	TRUE	reported	9335_28_PSG9_PSG9	PSG9	chr19	43412402	0.009039	6.21e-11	35361	TRUE	reported	textfile	2	1	TRUE
rs73033422	G	A	G	A	0.1222	0.000821756	0.04974	0.96452	FALSE	FALSE	FALSE	zb1rcd	19	42748485	0.00105832	0.437471	337199	NA	NA	CIHD	TRUE	reported	9335_28_PSG9_PSG9	PSG9	chr19	42244333	0.018045	1.27e-11	35370	TRUE	reported	textfile	2	1	TRUE
rs10407580	T	A	T	A	-0.8278	-6.21e-05	0.01158	0.013246	FALSE	TRUE	FALSE	zb1rcd	19	51501742	0.00168162	0.97054	337199	NA	NA	CIHD	TRUE	reported	2834_54_KLK8_kallikrein_8	KLK8	chr19	50998486	0.040858	2.89e-91	35371	TRUE	reported	textfile	2	1	TRUE
rs145673783	T	C	T	C	0.1795	-0.00157626	0.02799	0.977653	FALSE	FALSE	FALSE	zb1rcd	19	51681482	0.0013274	0.23504	337199	NA	NA	CIHD	TRUE	reported	2834_54_KLK8_kallikrein_8	KLK8	chr19	51178226	0.025345	1.42e-12	35374	TRUE	reported	textfile	2	1	TRUE
rs2739412	C	A	C	A	0.0487	-0.00050946	0.38502	0.612388	FALSE	FALSE	FALSE	zb1rcd	19	51455814	0.000397507	0.19997	337199	NA	NA	CIHD	TRUE	reported	2834_54_KLK8_kallikrein_8	KLK8	chr19	50952558	0.008662	1.89e-08	35360	TRUE	reported	textfile	2	1	TRUE
rs45533637	C	T	C	T	0.2293	0.000776521	0.01743	0.981498	FALSE	FALSE	FALSE	zb1rcd	19	51297138	0.00143013	0.587149	337199	NA	NA	CIHD	TRUE	reported	2834_54_KLK8_kallikrein_8	KLK8	chr19	50793881	0.031852	6.07e-13	35363	TRUE	reported	textfile	2	1	TRUE
rs74705037	A	G	A	G	0.8629	-0.00068819	0.02708	0.955586	FALSE	FALSE	FALSE	zb1rcd	19	51504808	0.000935322	0.461866	337199	NA	NA	CIHD	TRUE	reported	2834_54_KLK8_kallikrein_8	KLK8	chr19	51001552	0.025492	1e-200	35371	TRUE	reported	textfile	2	1	TRUE
rs10408694	C	T	C	T	0.2432	-0.00191429	0.01905	0.97765	FALSE	FALSE	FALSE	zb1rcd	19	39075392	0.00130362	0.141986	337199	NA	NA	CIHD	TRUE	reported	2843_13_SPINT2_SPINT2	SPINT2	chr19	38584752	0.030602	1.91e-15	35375	TRUE	reported	textfile	2	1	TRUE
rs112885443	G	T	G	T	0.2462	0.000546963	0.07273	0.939875	FALSE	FALSE	FALSE	zb1rcd	19	39117759	0.000832372	0.511108	337199	NA	NA	CIHD	TRUE	reported	2843_13_SPINT2_SPINT2	SPINT2	chr19	38627119	0.015699	2e-55	35375	TRUE	reported	textfile	2	1	TRUE
rs145153542	C	T	C	T	-0.1759	0.000401867	0.04091	0.977813	FALSE	FALSE	FALSE	zb1rcd	19	39609156	0.00133923	0.764123	337199	NA	NA	CIHD	TRUE	reported	2843_13_SPINT2_SPINT2	SPINT2	chr19	39118516	0.020619	1.45e-17	35374	TRUE	reported	textfile	2	1	TRUE
rs151168828	C	T	C	T	-0.2363	-0.000818403	0.03183	0.969413	FALSE	FALSE	FALSE	zb1rcd	19	39083091	0.00118846	0.491059	337199	NA	NA	CIHD	TRUE	reported	2843_13_SPINT2_SPINT2	SPINT2	chr19	38592451	0.023268	3.13e-24	35375	TRUE	reported	textfile	2	1	TRUE
rs6508781	C	A	C	A	-0.4226	-0.000750135	0.15983	0.833985	FALSE	FALSE	FALSE	zb1rcd	19	38785318	0.000517009	0.146805	337199	NA	NA	CIHD	TRUE	reported	2843_13_SPINT2_SPINT2	SPINT2	chr19	38294678	0.008533	1e-200	35375	TRUE	reported	textfile	2	1	TRUE
rs10409425	T	C	T	C	-0.0748	0.000885493	0.10219	0.890934	FALSE	FALSE	FALSE	zb1rcd	19	614865	0.000631313	0.16073	337199	NA	NA	CIHD	TRUE	reported	3438_10_FSTL3_FSTL3	FSTL3	chr19	614865	0.013646	4.22e-08	35312	TRUE	reported	textfile	2	1	TRUE
rs7250835	C	T	C	T	0.0965	0.00103636	0.16751	0.160766	FALSE	FALSE	FALSE	zb1rcd	19	670234	0.000532482	0.0516226	337199	NA	NA	CIHD	TRUE	reported	3438_10_FSTL3_FSTL3	FSTL3	chr19	670234	0.01109	3.28e-18	35313	TRUE	reported	textfile	2	1	TRUE
rs10409474	G	C	G	C	0.4542	0.00148548	0.13906	0.098663	FALSE	TRUE	FALSE	zb1rcd	19	850733	0.000663955	0.0252662	337199	NA	NA	CIHD	TRUE	reported	13671_40_ELANE_Elastase	ELANE	chr19	850733	0.01245	1e-200	35317	TRUE	reported	textfile	2	1	TRUE
rs17216649	A	C	A	C	-0.3033	3.07e-05	0.22604	0.811532	FALSE	FALSE	FALSE	zb1rcd	19	855966	0.000511233	0.952086	337199	NA	NA	CIHD	TRUE	reported	13671_40_ELANE_Elastase	ELANE	chr19	855966	0.010256	3.21e-192	35314	TRUE	reported	textfile	2	1	TRUE
rs186642113	A	G	A	G	0.2097	0.00141721	0.01741	0.975691	FALSE	FALSE	FALSE	zb1rcd	19	1050343	0.00130003	0.275653	337199	NA	NA	CIHD	TRUE	reported	13671_40_ELANE_Elastase	ELANE	chr19	1050344	0.034033	7.2e-10	35322	TRUE	reported	textfile	2	1	TRUE
rs351970	C	T	C	T	-0.1295	-0.000456503	0.40789	0.389003	FALSE	FALSE	FALSE	zb1rcd	19	792199	0.00040197	0.256099	337199	NA	NA	CIHD	TRUE	reported	13671_40_ELANE_Elastase	ELANE	chr19	792199	0.008794	4.35e-49	35308	TRUE	reported	textfile	2	1	TRUE
rs78914045	A	C	A	C	0.2812	0.000467435	0.03848	0.988001	FALSE	FALSE	FALSE	zb1rcd	19	1008645	0.00176671	0.791334	337199	NA	NA	CIHD	TRUE	reported	13671_40_ELANE_Elastase	ELANE	chr19	1008646	0.022916	1.3e-34	35321	TRUE	reported	textfile	2	1	TRUE
rs10409775	T	C	T	C	0.168	-0.000602981	0.01836	0.978403	FALSE	FALSE	FALSE	zb1rcd	19	55543322	0.00132684	0.649506	337199	NA	NA	CIHD	TRUE	reported	3194_36_GP6_GPVI	GP6	chr19	55031954	0.030154	2.53e-08	35381	TRUE	reported	textfile	2	1	TRUE
rs12981737	T	C	T	C	-0.1973	4.33e-05	0.01606	0.972445	FALSE	FALSE	FALSE	zb1rcd	19	55626632	0.00125065	0.97241	337199	NA	NA	CIHD	TRUE	reported	3194_36_GP6_GPVI	GP6	chr19	55115264	0.032903	2.02e-09	35378	TRUE	reported	textfile	2	1	TRUE
rs1671152	G	T	G	T	0.3681	-0.000391842	0.15163	0.159857	FALSE	FALSE	FALSE	zb1rcd	19	55526345	0.000526752	0.456947	337199	NA	NA	CIHD	TRUE	reported	3194_36_GP6_GPVI	GP6	chr19	55014977	0.011326	1e-200	35381	TRUE	reported	textfile	2	1	TRUE
rs78187393	T	C	T	C	0.1215	-0.000115051	0.04261	0.971907	FALSE	FALSE	FALSE	zb1rcd	19	55187046	0.00122148	0.924959	337199	NA	NA	CIHD	TRUE	reported	3194_36_GP6_GPVI	GP6	chr19	54675559	0.020352	2.37e-09	35371	TRUE	reported	textfile	2	1	TRUE
rs10410923	A	G	A	G	0.0715	-0.000772418	0.12079	0.872317	FALSE	FALSE	FALSE	zb1rcd	19	50079761	0.000577459	0.181022	337199	NA	NA	CIHD	TRUE	reported	8376_25_LHB_LSHB	LHB	chr19	49576504	0.012163	4.14e-09	35375	TRUE	reported	textfile	2	1	TRUE
rs11669977	G	A	G	A	-0.1024	-0.000123524	0.1931	0.820183	FALSE	FALSE	FALSE	zb1rcd	19	49564124	0.000502884	0.805968	337199	NA	NA	CIHD	TRUE	reported	8376_25_LHB_LSHB	LHB	chr19	49060867	0.0101	3.73e-24	35377	TRUE	reported	textfile	2	1	TRUE
rs150873161	G	C	G	C	-0.177	-0.000127197	0.022	0.021991	FALSE	TRUE	FALSE	zb1rcd	19	49169683	0.00135694	0.925317	337199	NA	NA	CIHD	TRUE	reported	8376_25_LHB_LSHB	LHB	chr19	48666426	0.027165	7.23e-11	35376	TRUE	reported	textfile	2	1	TRUE
rs7409311	A	G	A	G	-0.4324	0.00106571	0.1142	0.929132	FALSE	FALSE	FALSE	zb1rcd	19	49492822	0.000756876	0.159121	337199	NA	NA	CIHD	TRUE	reported	8376_25_LHB_LSHB	LHB	chr19	48989565	0.012407	1e-200	35377	TRUE	reported	textfile	2	1	TRUE
rs10411016	T	G	T	G	-0.0755	-0.000152533	0.45455	0.506542	FALSE	FALSE	FALSE	zb1rcd	19	7745043	0.000384946	0.691923	337199	NA	NA	CIHD	TRUE	reported	3029_52_CD209_DC_SIGN	CD209	chr19	7680157	0.008083	9.61e-21	35371	TRUE	reported	textfile	2	1	TRUE
rs34840745	T	C	T	C	-0.055	0.000204828	0.25189	0.738168	FALSE	FALSE	FALSE	zb1rcd	19	7183797	0.000438892	0.64072	337199	NA	NA	CIHD	TRUE	reported	3029_52_CD209_DC_SIGN	CD209	chr19	7183786	0.009194	2.2e-09	35375	TRUE	reported	textfile	2	1	TRUE
rs4804774	C	G	C	G	-0.3583	0.000382006	0.21725	0.236512	FALSE	TRUE	FALSE	zb1rcd	19	7772173	0.00046581	0.412166	337199	NA	NA	CIHD	TRUE	reported	3029_52_CD209_DC_SIGN	CD209	chr19	7707287	0.009517	1e-200	35369	TRUE	reported	textfile	2	1	TRUE
rs55806425	G	A	G	A	0.0887	0.000839572	0.1649	0.811459	FALSE	FALSE	FALSE	zb1rcd	19	7720868	0.000495373	0.0901094	337199	NA	NA	CIHD	TRUE	reported	3029_52_CD209_DC_SIGN	CD209	chr19	7655982	0.010943	5.24e-16	35372	TRUE	reported	textfile	2	1	TRUE
rs10411119	C	T	C	T	0.3251	0.000398222	0.32437	0.302642	FALSE	FALSE	FALSE	zb1rcd	19	834154	0.000439772	0.365192	337199	NA	NA	CIHD	TRUE	reported	13720_95_PRTN3_Proteinase_3	PRTN3	chr19	834154	0.009259	1e-200	35311	TRUE	reported	textfile	2	1	TRUE
rs1060442	G	A	G	A	-0.1456	-0.000252605	0.35341	0.365877	FALSE	FALSE	FALSE	zb1rcd	19	885818	0.000400304	0.52802	337199	NA	NA	CIHD	TRUE	reported	13720_95_PRTN3_Proteinase_3	PRTN3	chr19	885818	0.009209	2.63e-56	35319	TRUE	reported	textfile	2	1	TRUE
rs116184613	C	T	C	T	0.112	0.000544827	0.1152	0.883293	FALSE	FALSE	FALSE	zb1rcd	19	557979	0.000599791	0.363688	337199	NA	NA	CIHD	TRUE	reported	13720_95_PRTN3_Proteinase_3	PRTN3	chr19	557979	0.013904	7.93e-16	35305	TRUE	reported	textfile	2	1	TRUE
rs4807455	A	G	A	G	0.0887	0.000217437	0.27637	0.743052	FALSE	FALSE	FALSE	zb1rcd	19	1033559	0.000445683	0.625639	337199	NA	NA	CIHD	TRUE	reported	13720_95_PRTN3_Proteinase_3	PRTN3	chr19	1033560	0.009878	2.73e-19	35320	TRUE	reported	textfile	2	1	TRUE
rs59653410	G	A	G	A	-0.1362	-5.9e-05	0.23818	0.765506	FALSE	FALSE	FALSE	zb1rcd	19	787096	0.000459988	0.89791	337199	NA	NA	CIHD	TRUE	reported	13720_95_PRTN3_Proteinase_3	PRTN3	chr19	787096	0.010389	2.91e-39	35308	TRUE	reported	textfile	2	1	TRUE
rs62128522	A	G	A	G	0.0541	-0.00017353	0.47543	0.534722	FALSE	FALSE	FALSE	zb1rcd	19	1542399	0.000396062	0.661285	337199	NA	NA	CIHD	TRUE	reported	13720_95_PRTN3_Proteinase_3	PRTN3	chr19	1542400	0.008817	8.48e-10	35318	TRUE	reported	textfile	2	1	TRUE
rs10416260	T	C	T	C	0.6815	-0.0010229	0.01431	0.990816	FALSE	FALSE	FALSE	zb1rcd	19	54796635	0.0020193	0.612465	337199	NA	NA	CIHD	TRUE	reported	7059_14_LILRA6_LIRA6	LILRA6	chr19	54292782	0.040156	1.34e-64	35369	TRUE	reported	textfile	2	1	TRUE
rs112312277	T	G	T	G	0.7961	0.000818579	0.06635	0.934567	FALSE	FALSE	FALSE	zb1rcd	19	54706844	0.000795302	0.303355	337199	NA	NA	CIHD	TRUE	reported	7059_14_LILRA6_LIRA6	LILRA6	chr19	54202976	0.010455	1e-200	35368	TRUE	reported	textfile	2	1	TRUE
rs145888232	T	C	T	C	1.6062	0.0012631	0.01676	0.981007	FALSE	FALSE	FALSE	zb1rcd	19	54715342	0.00144013	0.380447	337199	NA	NA	CIHD	TRUE	reported	7059_14_LILRA6_LIRA6	LILRA6	chr19	54211473	0.019987	1e-200	35369	TRUE	reported	textfile	2	1	TRUE
rs1802057	C	T	C	T	1.5703	-0.000756896	0.02216	0.97508	FALSE	FALSE	FALSE	zb1rcd	19	54754589	0.0012399	0.541563	337199	NA	NA	CIHD	TRUE	reported	7059_14_LILRA6_LIRA6	LILRA6	chr19	54250725	0.016809	1e-200	35370	TRUE	reported	textfile	2	1	TRUE
rs182476546	A	G	A	G	0.5547	-0.00119245	0.02374	0.98992	FALSE	FALSE	FALSE	zb1rcd	19	54608150	0.00204686	0.560179	337199	NA	NA	CIHD	TRUE	reported	7059_14_LILRA6_LIRA6	LILRA6	chr19	54104842	0.031772	2.95e-68	35370	TRUE	reported	textfile	2	1	TRUE
rs7253537	G	T	G	T	0.13	-5.05e-05	0.31892	0.683173	FALSE	FALSE	FALSE	zb1rcd	19	54301284	0.000419377	0.90417	337199	NA	NA	CIHD	TRUE	reported	7059_14_LILRA6_LIRA6	LILRA6	chr19	53798030	0.010392	6.6e-36	35361	TRUE	reported	textfile	2	1	TRUE
rs140787039	A	G	A	G	0.2733	-0.00185233	0.01789	0.98716	FALSE	FALSE	FALSE	zb1rcd	19	10247018	0.00182964	0.311347	337199	NA	NA	CIHD	TRUE	reported	5124_69_ICAM5_sICAM_5	ICAM5	chr19	10136342	0.032749	7.1e-17	35375	TRUE	reported	textfile	2	1	TRUE
rs145530718	C	G	C	G	0.2929	0.000183323	0.01868	0.01954	FALSE	TRUE	FALSE	zb1rcd	19	10568883	0.00142342	0.897523	337199	NA	NA	CIHD	TRUE	reported	5124_69_ICAM5_sICAM_5	ICAM5	chr19	10458207	0.031824	3.46e-20	35379	TRUE	reported	textfile	2	1	TRUE
rs2116877	T	C	T	C	-0.0733	0.00101859	0.12186	0.111023	FALSE	FALSE	FALSE	zb1rcd	19	11358440	0.00061518	0.0977732	337199	NA	NA	CIHD	TRUE	reported	5124_69_ICAM5_sICAM_5	ICAM5	chr19	11247764	0.013339	3.91e-08	35381	TRUE	reported	textfile	2	1	TRUE
rs3093035	A	G	A	G	-0.6241	-0.000466749	0.05887	0.945864	FALSE	FALSE	FALSE	zb1rcd	19	10382973	0.000866982	0.590327	337199	NA	NA	CIHD	TRUE	reported	5124_69_ICAM5_sICAM_5	ICAM5	chr19	10272297	0.018321	1e-200	35376	TRUE	reported	textfile	2	1	TRUE
rs72658879	A	G	A	G	-0.3086	0.00121899	0.0304	0.960445	FALSE	FALSE	FALSE	zb1rcd	19	11244008	0.00098678	0.216712	337199	NA	NA	CIHD	TRUE	reported	5124_69_ICAM5_sICAM_5	ICAM5	chr19	11133332	0.025466	8.46e-34	35382	TRUE	reported	textfile	2	1	TRUE
rs8101473	T	C	T	C	0.5588	-0.000188788	0.15399	0.17156	FALSE	FALSE	FALSE	zb1rcd	19	10423338	0.000510749	0.711659	337199	NA	NA	CIHD	TRUE	reported	5124_69_ICAM5_sICAM_5	ICAM5	chr19	10312662	0.008258	1e-200	35377	TRUE	reported	textfile	2	1	TRUE
rs10418846	C	T	C	T	0.4903	-0.000272796	0.09522	0.90845	FALSE	FALSE	FALSE	zb1rcd	19	43319473	0.000680965	0.688714	337199	NA	NA	CIHD	TRUE	reported	9314_9_PSG5_PSG5	PSG5	chr19	42815321	0.013951	1e-200	35366	TRUE	reported	textfile	2	1	TRUE
rs113631324	G	A	G	A	0.1557	0.000840183	0.13996	0.900118	FALSE	FALSE	FALSE	zb1rcd	19	42697157	0.000643564	0.191718	337199	NA	NA	CIHD	TRUE	reported	9314_9_PSG5_PSG5	PSG5	chr19	42193005	0.011867	2.53e-39	35370	TRUE	reported	textfile	2	1	TRUE
rs150252870	T	C	T	C	0.281	0.00185524	0.02409	0.975726	FALSE	FALSE	FALSE	zb1rcd	19	43047729	0.00130312	0.154538	337199	NA	NA	CIHD	TRUE	reported	9314_9_PSG5_PSG5	PSG5	chr19	42543577	0.027179	4.7e-25	35369	TRUE	reported	textfile	2	1	TRUE
rs397276	G	A	G	A	0.056	-0.000200327	0.43697	0.597103	FALSE	FALSE	FALSE	zb1rcd	19	44467405	0.000395583	0.61257	337199	NA	NA	CIHD	TRUE	reported	9314_9_PSG5_PSG5	PSG5	chr19	43963253	0.00839	2.48e-11	35371	TRUE	reported	textfile	2	1	TRUE
rs10419330	A	G	A	G	0.0761	-0.000461773	0.13679	0.126938	FALSE	FALSE	FALSE	zb1rcd	19	15194656	0.000581012	0.426745	337199	NA	NA	CIHD	TRUE	reported	5601_2_PGLYRP2_PGRP_L	PGLYRP2	chr19	15083845	0.011981	2.13e-10	35374	TRUE	reported	textfile	2	1	TRUE
rs1122713	G	A	G	A	0.0498	2.91e-05	0.42186	0.549502	FALSE	FALSE	FALSE	zb1rcd	19	15028182	0.000387701	0.940248	337199	NA	NA	CIHD	TRUE	reported	5601_2_PGLYRP2_PGRP_L	PGLYRP2	chr19	14917370	0.008296	1.94e-09	35378	TRUE	reported	textfile	2	1	TRUE
rs1273532	T	C	T	C	-0.0994	-0.000315624	0.22534	0.223281	FALSE	FALSE	FALSE	zb1rcd	19	15650262	0.000464057	0.496415	337199	NA	NA	CIHD	TRUE	reported	5601_2_PGLYRP2_PGRP_L	PGLYRP2	chr19	15539451	0.009705	1.28e-24	35378	TRUE	reported	textfile	2	1	TRUE
rs61747527	C	T	C	T	0.1921	-0.000620968	0.0206	0.971217	FALSE	FALSE	FALSE	zb1rcd	19	15002775	0.00115471	0.590735	337199	NA	NA	CIHD	TRUE	reported	5601_2_PGLYRP2_PGRP_L	PGLYRP2	chr19	14891963	0.028638	1.98e-11	35379	TRUE	reported	textfile	2	1	TRUE
rs78677793	T	C	T	C	-0.3533	0.000207084	0.16471	0.834568	FALSE	FALSE	FALSE	zb1rcd	19	15574858	0.000521308	0.691191	337199	NA	NA	CIHD	TRUE	reported	5601_2_PGLYRP2_PGRP_L	PGLYRP2	chr19	15464047	0.010984	1e-200	35378	TRUE	reported	textfile	2	1	TRUE
rs10423751	C	T	C	T	-0.1552	0.000640045	0.42142	0.405793	FALSE	FALSE	FALSE	zb1rcd	19	55224967	0.000396175	0.106191	337199	NA	NA	CIHD	TRUE	reported	5090_49_LILRB1_ILT_2	LILRB1	chr19	54713465	0.008524	4.5e-74	35375	TRUE	reported	textfile	2	1	TRUE
rs117868499	A	G	A	G	-0.2234	-0.00127271	0.04197	0.966572	FALSE	FALSE	FALSE	zb1rcd	19	55966275	0.00109935	0.24699	337199	NA	NA	CIHD	TRUE	reported	5090_49_LILRB1_ILT_2	LILRB1	chr19	55454908	0.021226	6.63e-26	35381	TRUE	reported	textfile	2	1	TRUE
rs7246707	G	C	G	C	0.2702	-0.00039553	0.3611	0.32422	FALSE	TRUE	FALSE	zb1rcd	19	55060274	0.000414695	0.340193	337199	NA	NA	CIHD	TRUE	reported	5090_49_LILRB1_ILT_2	LILRB1	chr19	54548988	0.008671	1e-200	35376	TRUE	reported	textfile	2	1	TRUE
rs79026716	T	C	T	C	0.1795	-7.24e-05	0.11216	0.896647	FALSE	FALSE	FALSE	zb1rcd	19	54891531	0.000632499	0.908897	337199	NA	NA	CIHD	TRUE	reported	5090_49_LILRB1_ILT_2	LILRB1	chr19	54379927	0.01341	7.35e-41	35369	TRUE	reported	textfile	2	1	TRUE
rs10426931	T	C	T	C	0.0472	0.000120976	0.42536	0.654196	FALSE	FALSE	FALSE	zb1rcd	19	17698551	0.000411807	0.768936	337199	NA	NA	CIHD	TRUE	reported	5638_23_COLGALT1_GT251	COLGALT1	chr19	17587742	0.008264	1.12e-08	35348	TRUE	reported	textfile	2	1	TRUE
rs35745856	C	T	C	T	-0.2289	-0.00014017	0.01039	0.991346	FALSE	FALSE	FALSE	zb1rcd	19	18555204	0.00217407	0.948593	337199	NA	NA	CIHD	TRUE	reported	5638_23_COLGALT1_GT251	COLGALT1	chr19	18444394	0.040395	1.46e-08	35352	TRUE	reported	textfile	2	1	TRUE
rs4808666	T	C	T	C	-0.1275	-0.000450919	0.44648	0.543805	FALSE	FALSE	FALSE	zb1rcd	19	17668133	0.000386832	0.243749	337199	NA	NA	CIHD	TRUE	reported	5638_23_COLGALT1_GT251	COLGALT1	chr19	17557324	0.008253	7.6e-54	35344	TRUE	reported	textfile	2	1	TRUE
rs10427017	T	A	T	A	-0.2135	0.000911834	0.04019	0.052227	FALSE	TRUE	FALSE	zb1rcd	19	11174417	0.000867831	0.293395	337199	NA	NA	CIHD	TRUE	reported	4342_10_ICAM1_sICAM_1	ICAM1	chr19	11063741	0.023705	2.12e-19	35379	TRUE	reported	textfile	2	1	TRUE
rs3093033	A	G	A	G	0.5228	0.00126856	0.01793	0.989005	FALSE	FALSE	FALSE	zb1rcd	19	10395031	0.00191278	0.507201	337199	NA	NA	CIHD	TRUE	reported	4342_10_ICAM1_sICAM_1	ICAM1	chr19	10284355	0.034349	2.59e-52	35376	TRUE	reported	textfile	2	1	TRUE
rs35186095	T	C	T	C	-0.6455	-0.000398436	0.16987	0.850993	FALSE	FALSE	FALSE	zb1rcd	19	10418251	0.000540964	0.461409	337199	NA	NA	CIHD	TRUE	reported	4342_10_ICAM1_sICAM_1	ICAM1	chr19	10307575	0.00709	1e-200	35377	TRUE	reported	textfile	2	1	TRUE
rs78374606	A	G	A	G	0.3365	0.00105907	0.02099	0.980991	FALSE	FALSE	FALSE	zb1rcd	19	10219077	0.0014102	0.452649	337199	NA	NA	CIHD	TRUE	reported	4342_10_ICAM1_sICAM_1	ICAM1	chr19	10108401	0.032236	1.65e-25	35373	TRUE	reported	textfile	2	1	TRUE
rs10435378	A	G	A	G	0.1309	-0.00102903	0.44018	0.453652	FALSE	FALSE	FALSE	zb1rcd	7	116425493	0.000387094	0.00785272	337199	NA	NA	CIHD	TRUE	reported	2837_3_MET_Met	MET	chr7	116785439	0.008365	3.41e-55	35343	TRUE	reported	textfile	2	1	TRUE
rs138121767	T	C	T	C	0.1538	0.000153122	0.03875	0.965642	FALSE	FALSE	FALSE	zb1rcd	7	117150312	0.00108209	0.887471	337199	NA	NA	CIHD	TRUE	reported	2837_3_MET_Met	MET	chr7	117510258	0.02152	8.87e-13	35343	TRUE	reported	textfile	2	1	TRUE
rs143779007	C	T	C	T	-0.153	0.00374726	0.02951	0.991722	FALSE	FALSE	FALSE	zb1rcd	7	116870935	0.00219895	0.0883609	337199	NA	NA	CIHD	TRUE	reported	2837_3_MET_Met	MET	chr7	117230881	0.024898	7.99e-10	35339	TRUE	reported	textfile	2	1	TRUE
rs145179853	T	C	T	C	-0.2067	-0.00250559	0.01376	0.98269	FALSE	FALSE	FALSE	zb1rcd	7	116806103	0.00157821	0.112375	337199	NA	NA	CIHD	TRUE	reported	2837_3_MET_Met	MET	chr7	117166049	0.035196	4.28e-09	35339	TRUE	reported	textfile	2	1	TRUE
rs10437383	A	G	A	G	0.1451	0.000171291	0.34214	0.6845	FALSE	FALSE	FALSE	zb1rcd	10	53923768	0.00041959	0.683103	337199	NA	NA	CIHD	TRUE	reported	3000_66_MBL2_MBL	MBL2	chr10	52164008	0.008699	1.82e-62	35359	TRUE	reported	textfile	2	1	TRUE
rs11002760	G	A	G	A	-0.5566	-0.0002477	0.03271	0.96875	FALSE	FALSE	FALSE	zb1rcd	10	54377561	0.00115531	0.830235	337199	NA	NA	CIHD	TRUE	reported	3000_66_MBL2_MBL	MBL2	chr10	52617801	0.023489	3.92e-124	35357	TRUE	reported	textfile	2	1	TRUE
rs140605510	T	C	T	C	0.2918	-0.00272568	0.01093	0.986775	FALSE	FALSE	FALSE	zb1rcd	10	54709967	0.0017367	0.116541	337199	NA	NA	CIHD	TRUE	reported	3000_66_MBL2_MBL	MBL2	chr10	52950207	0.039809	2.3e-13	35348	TRUE	reported	textfile	2	1	TRUE
rs148348513	A	T	A	T	0.1552	-0.000551713	0.02993	0.015768	FALSE	TRUE	FALSE	zb1rcd	10	55253095	0.00156975	0.725239	337199	NA	NA	CIHD	TRUE	reported	3000_66_MBL2_MBL	MBL2	chr10	53493335	0.023886	8.17e-11	35356	TRUE	reported	textfile	2	1	TRUE
rs59646669	A	G	A	G	-0.1247	0.00121588	0.10963	0.898103	FALSE	FALSE	FALSE	zb1rcd	10	53751208	0.000638005	0.0566839	337199	NA	NA	CIHD	TRUE	reported	3000_66_MBL2_MBL	MBL2	chr10	51991448	0.013148	2.44e-21	35362	TRUE	reported	textfile	2	1	TRUE
rs7475006	C	T	C	T	-0.2644	-0.000155436	0.38843	0.401177	FALSE	FALSE	FALSE	zb1rcd	10	54558610	0.000393592	0.692904	337199	NA	NA	CIHD	TRUE	reported	3000_66_MBL2_MBL	MBL2	chr10	52798850	0.00834	1e-200	35361	TRUE	reported	textfile	2	1	TRUE
rs1043784	C	T	C	T	-0.1949	0.000250833	0.10918	0.890646	FALSE	FALSE	FALSE	zb1rcd	6	7881931	0.000618278	0.684966	337199	NA	NA	CIHD	TRUE	reported	11212_7_TXNDC5_TXND5_filtered	TXNDC5	chr6	7881698	0.013075	3e-50	35364	TRUE	reported	textfile	2	1	TRUE
rs13209436	T	C	T	C	0.2466	-0.00223575	0.0146	0.987503	FALSE	FALSE	FALSE	zb1rcd	6	8133492	0.0017607	0.204154	337199	NA	NA	CIHD	TRUE	reported	11212_7_TXNDC5_TXND5_filtered	TXNDC5	chr6	8133259	0.033498	1.82e-13	35365	TRUE	reported	textfile	2	1	TRUE
rs149742777	A	T	A	T	0.5369	0.00242593	0.01536	0.014529	FALSE	TRUE	FALSE	zb1rcd	6	7909820	0.00164394	0.140031	337199	NA	NA	CIHD	TRUE	reported	11212_7_TXNDC5_TXND5_filtered	TXNDC5	chr6	7909587	0.032627	7.61e-61	35364	TRUE	reported	textfile	2	1	TRUE
rs34337166	T	C	T	C	0.0753	0.00021872	0.13958	0.842181	FALSE	FALSE	FALSE	zb1rcd	6	7766075	0.000528843	0.67918	337199	NA	NA	CIHD	TRUE	reported	11212_7_TXNDC5_TXND5_filtered	TXNDC5	chr6	7765842	0.011791	1.7e-10	35363	TRUE	reported	textfile	2	1	TRUE
rs140651910	T	C	T	C	-0.2221	0.000565274	0.01217	0.986979	FALSE	FALSE	FALSE	zb1rcd	5	43122860	0.00174413	0.745861	337199	NA	NA	CIHD	TRUE	reported	2948_58_GHR_Growth_hormone_receptor	GHR	chr5	43122758	0.03744	2.99e-09	35358	TRUE	reported	textfile	2	1	TRUE
rs17619781	T	C	T	C	0.0808	0.000849783	0.22449	0.79705	FALSE	FALSE	FALSE	zb1rcd	5	42046381	0.000480958	0.0772538	337199	NA	NA	CIHD	TRUE	reported	2948_58_GHR_Growth_hormone_receptor	GHR	chr5	42046279	0.009945	4.48e-16	35355	TRUE	reported	textfile	2	1	TRUE
rs4610468	C	T	C	T	-0.2092	-0.000259432	0.22985	0.73112	FALSE	FALSE	FALSE	zb1rcd	5	42634221	0.000434793	0.550721	337199	NA	NA	CIHD	TRUE	reported	2948_58_GHR_Growth_hormone_receptor	GHR	chr5	42634119	0.009739	2.36e-102	35357	TRUE	reported	textfile	2	1	TRUE
rs1045553	A	G	A	G	-0.4102	-0.000426899	0.22794	0.202595	FALSE	FALSE	FALSE	zb1rcd	12	6747295	0.00047926	0.373066	337199	NA	NA	CIHD	TRUE	reported	6364_7_TAPBPL_TPSNR	TAPBPL	chr12	6638129	0.005513	1e-200	35387	TRUE	reported	textfile	2	1	TRUE
rs10849454	C	T	C	T	-0.2997	-0.000269534	0.33901	0.724626	FALSE	FALSE	FALSE	zb1rcd	12	6534654	0.000432544	0.533195	337199	NA	NA	CIHD	TRUE	reported	6364_7_TAPBPL_TPSNR	TAPBPL	chr12	6425488	0.008932	1e-200	35381	TRUE	reported	textfile	2	1	TRUE
rs117244485	C	T	C	T	-0.4774	0.000133499	0.02438	0.988115	FALSE	FALSE	FALSE	zb1rcd	12	6795412	0.00184474	0.942309	337199	NA	NA	CIHD	TRUE	reported	6364_7_TAPBPL_TPSNR	TAPBPL	chr12	6686246	0.026953	3.37e-70	35388	TRUE	reported	textfile	2	1	TRUE
rs140187376	T	A	T	A	1.006	0.00119001	0.01991	0.010864	FALSE	TRUE	FALSE	zb1rcd	12	6523912	0.00193645	0.538863	337199	NA	NA	CIHD	TRUE	reported	6364_7_TAPBPL_TPSNR	TAPBPL	chr12	6414746	0.029778	1e-200	35381	TRUE	reported	textfile	2	1	TRUE
rs56983450	A	G	A	G	0.7165	0.00141759	0.03437	0.963636	FALSE	FALSE	FALSE	zb1rcd	12	6491629	0.00102484	0.166596	337199	NA	NA	CIHD	TRUE	reported	6364_7_TAPBPL_TPSNR	TAPBPL	chr12	6382463	0.023536	1e-200	35375	TRUE	reported	textfile	2	1	TRUE
rs7296859	G	C	G	C	-0.1339	-0.000141921	0.30965	0.333177	FALSE	TRUE	FALSE	zb1rcd	12	6894164	0.00041482	0.732256	337199	NA	NA	CIHD	TRUE	reported	6364_7_TAPBPL_TPSNR	TAPBPL	chr12	6784998	0.009192	4.59e-48	35391	TRUE	reported	textfile	2	1	TRUE
rs1046207	G	C	G	C	-0.434	-0.0010506	0.03547	0.049778	FALSE	TRUE	FALSE	zb1rcd	2	218476	0.000887037	0.236258	337199	NA	NA	CIHD	TRUE	reported	3858_5_ACP1_PPAC	ACP1	chr2	218476	0.021634	1.62e-89	35314	TRUE	reported	textfile	2	1	TRUE
rs11895897	T	G	T	G	-0.1433	0.000293561	0.29118	0.304386	FALSE	FALSE	FALSE	zb1rcd	2	958072	0.00041873	0.483257	337199	NA	NA	CIHD	TRUE	reported	3858_5_ACP1_PPAC	ACP1	chr2	962386	0.008874	1.18e-58	35304	TRUE	reported	textfile	2	1	TRUE
rs17042314	C	T	C	T	-0.1939	0.000259569	0.13301	0.877621	FALSE	FALSE	FALSE	zb1rcd	2	661188	0.000591999	0.661051	337199	NA	NA	CIHD	TRUE	reported	3858_5_ACP1_PPAC	ACP1	chr2	661188	0.011932	2.21e-59	35302	TRUE	reported	textfile	2	1	TRUE
rs2685226	G	A	G	A	-0.1174	0.00039987	0.19491	0.822835	FALSE	FALSE	FALSE	zb1rcd	2	561786	0.000504112	0.427652	337199	NA	NA	CIHD	TRUE	reported	3858_5_ACP1_PPAC	ACP1	chr2	561786	0.010182	9.24e-31	35304	TRUE	reported	textfile	2	1	TRUE
rs4854353	C	G	C	G	-0.4112	-0.000150897	0.28344	0.250325	FALSE	TRUE	FALSE	zb1rcd	2	76379	0.000485551	0.755973	337199	NA	NA	CIHD	TRUE	reported	3858_5_ACP1_PPAC	ACP1	chr2	76379	0.005847	1e-200	35320	TRUE	reported	textfile	2	1	TRUE
rs7596047	C	T	C	T	-0.3221	0.00147464	0.01076	0.984213	FALSE	FALSE	FALSE	zb1rcd	2	387129	0.00158333	0.351672	337199	NA	NA	CIHD	TRUE	reported	3858_5_ACP1_PPAC	ACP1	chr2	387129	0.040399	1.55e-15	35300	TRUE	reported	textfile	2	1	TRUE
rs10467359	G	A	G	A	-0.3185	9.95e-05	0.04031	0.951893	FALSE	FALSE	FALSE	zb1rcd	13	33529264	0.000900421	0.911975	337199	NA	NA	CIHD	TRUE	reported	15384_15_KL_KLOTHO	KL	chr13	32955126	0.020808	6.9e-53	35364	TRUE	reported	textfile	2	1	TRUE
rs79282194	G	A	G	A	-0.1086	-0.000318454	0.05101	0.9581	FALSE	FALSE	FALSE	zb1rcd	13	34488098	0.000959303	0.739917	337199	NA	NA	CIHD	TRUE	reported	15384_15_KL_KLOTHO	KL	chr13	33913961	0.019309	1.86e-08	35359	TRUE	reported	textfile	2	1	TRUE
rs7984515	G	A	G	A	0.086	-0.000821659	0.21951	0.80341	FALSE	FALSE	FALSE	zb1rcd	13	33566165	0.000484566	0.0899518	337199	NA	NA	CIHD	TRUE	reported	15384_15_KL_KLOTHO	KL	chr13	32992027	0.01017	2.76e-17	35363	TRUE	reported	textfile	2	1	TRUE
rs9536282	T	C	T	C	0.1411	-0.00074146	0.17926	0.841054	FALSE	FALSE	FALSE	zb1rcd	13	33617662	0.000528684	0.160778	337199	NA	NA	CIHD	TRUE	reported	15384_15_KL_KLOTHO	KL	chr13	33043525	0.010944	4.97e-38	35363	TRUE	reported	textfile	2	1	TRUE
rs10469327	T	C	T	C	-0.236	-0.000111596	0.07136	0.058445	FALSE	FALSE	FALSE	zb1rcd	19	858376	0.000820082	0.891759	337199	NA	NA	CIHD	TRUE	reported	2946_52_CFD_Factor_D	CFD	chr19	858376	0.016532	3.12e-46	35315	TRUE	reported	textfile	2	1	TRUE
rs116940656	T	G	T	G	-0.1236	-0.00134222	0.04498	0.973782	FALSE	FALSE	FALSE	zb1rcd	19	1368488	0.00120501	0.265339	337199	NA	NA	CIHD	TRUE	reported	2946_52_CFD_Factor_D	CFD	chr19	1368489	0.020406	1.39e-09	35319	TRUE	reported	textfile	2	1	TRUE
rs117778730	G	T	G	T	0.1353	-0.00231343	0.05015	0.984726	FALSE	FALSE	FALSE	zb1rcd	19	1098279	0.00165317	0.161696	337199	NA	NA	CIHD	TRUE	reported	2946_52_CFD_Factor_D	CFD	chr19	1098280	0.019432	3.34e-12	35319	TRUE	reported	textfile	2	1	TRUE
rs147416397	C	T	C	T	-0.1648	-0.0015624	0.03043	0.985814	FALSE	FALSE	FALSE	zb1rcd	19	897601	0.00175141	0.372351	337199	NA	NA	CIHD	TRUE	reported	2946_52_CFD_Factor_D	CFD	chr19	897601	0.024668	2.38e-11	35318	TRUE	reported	textfile	2	1	TRUE
rs187211507	C	G	C	G	0.263	-0.00207073	0.02363	0.01475	FALSE	TRUE	FALSE	zb1rcd	19	863471	0.00161917	0.200941	337199	NA	NA	CIHD	TRUE	reported	2946_52_CFD_Factor_D	CFD	chr19	863471	0.027878	3.95e-21	35315	TRUE	reported	textfile	2	1	TRUE
rs74520045	T	C	T	C	0.1317	0.000534298	0.06667	0.972421	FALSE	FALSE	FALSE	zb1rcd	19	925677	0.0011854	0.652184	337199	NA	NA	CIHD	TRUE	reported	2946_52_CFD_Factor_D	CFD	chr19	925677	0.017	9.4e-15	35318	TRUE	reported	textfile	2	1	TRUE
rs10490425	T	A	T	A	0.7805	0.00037739	0.01584	0.009862	FALSE	TRUE	FALSE	zb1rcd	2	163067457	0.00195382	0.846837	337199	NA	NA	CIHD	TRUE	reported	5029_3_FAP_SEPR	FAP	chr2	162210947	0.033439	1.7e-120	35341	TRUE	reported	textfile	2	1	TRUE
rs188235382	A	G	A	G	0.2226	-0.00601298	0.01672	0.98824	FALSE	FALSE	FALSE	zb1rcd	2	162750238	0.00184781	0.0011376	337199	NA	NA	CIHD	TRUE	reported	5029_3_FAP_SEPR	FAP	chr2	161893728	0.032062	3.85e-12	35342	TRUE	reported	textfile	2	1	TRUE
rs76713183	C	A	C	A	-0.2099	-0.00167711	0.03043	0.977786	FALSE	FALSE	FALSE	zb1rcd	2	163054299	0.00130508	0.198772	337199	NA	NA	CIHD	TRUE	reported	5029_3_FAP_SEPR	FAP	chr2	162197789	0.024252	4.92e-18	35341	TRUE	reported	textfile	2	1	TRUE
rs78722278	G	A	G	A	0.2808	-0.00269264	0.0296	0.990675	FALSE	FALSE	FALSE	zb1rcd	2	163075627	0.00200724	0.179771	337199	NA	NA	CIHD	TRUE	reported	5029_3_FAP_SEPR	FAP	chr2	162219117	0.024186	3.66e-31	35341	TRUE	reported	textfile	2	1	TRUE
rs79900435	T	C	T	C	-0.1587	0.000702339	0.03107	0.966291	FALSE	FALSE	FALSE	zb1rcd	2	163261454	0.00106648	0.510179	337199	NA	NA	CIHD	TRUE	reported	5029_3_FAP_SEPR	FAP	chr2	162404944	0.023721	2.23e-11	35342	TRUE	reported	textfile	2	1	TRUE
rs10490842	A	C	A	C	0.1718	0.00120315	0.02639	0.976155	FALSE	FALSE	FALSE	zb1rcd	3	451665	0.00127623	0.345816	337199	NA	NA	CIHD	TRUE	reported	8958_51_CHL1_CHL1	CHL1	chr3	409982	0.02603	4.11e-11	35228	TRUE	reported	textfile	2	1	TRUE
rs11129766	A	G	A	G	0.4362	-0.00130372	0.01316	0.016249	FALSE	FALSE	FALSE	zb1rcd	3	435143	0.00152459	0.392481	337199	NA	NA	CIHD	TRUE	reported	8958_51_CHL1_CHL1	CHL1	chr3	393460	0.035978	7.87e-34	35229	TRUE	reported	textfile	2	1	TRUE
rs13077895	G	A	G	A	-0.2291	0.000131115	0.35544	0.642477	FALSE	FALSE	FALSE	zb1rcd	3	93078	0.000404613	0.745901	337199	NA	NA	CIHD	TRUE	reported	8958_51_CHL1_CHL1	CHL1	chr3	51395	0.008612	6.14e-156	35349	TRUE	reported	textfile	2	1	TRUE
rs6442794	A	G	A	G	0.0907	-0.000117384	0.44395	0.407678	FALSE	FALSE	FALSE	zb1rcd	3	404230	0.000391966	0.764577	337199	NA	NA	CIHD	TRUE	reported	8958_51_CHL1_CHL1	CHL1	chr3	362547	0.008345	1.62e-27	35226	TRUE	reported	textfile	2	1	TRUE
rs10491534	C	T	C	T	0.1252	0.00073928	0.09634	0.894758	FALSE	FALSE	FALSE	zb1rcd	9	135769688	0.00063118	0.241493	337199	NA	NA	CIHD	TRUE	reported	9796_4_CEL_CEL	CEL	chr9	132894301	0.014539	7.23e-18	35373	TRUE	reported	textfile	2	1	TRUE
rs113529953	T	C	T	C	0.6875	0.000818595	0.04005	0.969193	FALSE	FALSE	FALSE	zb1rcd	9	135904239	0.00111916	0.464512	337199	NA	NA	CIHD	TRUE	reported	9796_4_CEL_CEL	CEL	chr9	133028852	0.021307	1e-200	35372	TRUE	reported	textfile	2	1	TRUE
rs117119759	A	G	A	G	0.2993	0.00054407	0.03561	0.971257	FALSE	FALSE	FALSE	zb1rcd	9	136212168	0.00118637	0.64652	337199	NA	NA	CIHD	TRUE	reported	9796_4_CEL_CEL	CEL	chr9	133345313	0.023337	1.19e-37	35371	TRUE	reported	textfile	2	1	TRUE
rs148690761	G	A	G	A	0.3483	-0.000372891	0.0302	0.99212	FALSE	FALSE	FALSE	zb1rcd	9	135429355	0.00225752	0.868804	337199	NA	NA	CIHD	TRUE	reported	9796_4_CEL_CEL	CEL	chr9	132553968	0.024909	1.98e-44	35372	TRUE	reported	textfile	2	1	TRUE
rs2073926	T	A	T	A	0.2849	-0.000661477	0.07091	0.058015	FALSE	TRUE	FALSE	zb1rcd	9	136031550	0.000831912	0.426539	337199	NA	NA	CIHD	TRUE	reported	9796_4_CEL_CEL	CEL	chr9	133156163	0.016884	7.02e-64	35368	TRUE	reported	textfile	2	1	TRUE
rs72765899	A	C	A	C	0.1583	0.000889628	0.02417	0.976819	FALSE	FALSE	FALSE	zb1rcd	9	135344905	0.00127774	0.486273	337199	NA	NA	CIHD	TRUE	reported	9796_4_CEL_CEL	CEL	chr9	132469518	0.027915	1.42e-08	35372	TRUE	reported	textfile	2	1	TRUE
rs9722384	A	G	A	G	0.1666	0.0012301	0.04976	0.966936	FALSE	FALSE	FALSE	zb1rcd	9	136633606	0.00109099	0.259528	337199	NA	NA	CIHD	TRUE	reported	9796_4_CEL_CEL	CEL	chr9	133768484	0.019695	2.7e-17	35368	TRUE	reported	textfile	2	1	TRUE
rs10494305	T	C	T	C	0.0865	-0.000548201	0.08671	0.913963	FALSE	FALSE	FALSE	zb1rcd	1	156400060	0.000686778	0.424742	337199	NA	NA	CIHD	TRUE	reported	11696_7_CRABP2_RABP2_filtered	CRABP2	chr1	156430268	0.014891	6.29e-09	35351	TRUE	reported	textfile	2	1	TRUE
rs4457570	G	A	G	A	0.2855	-0.000335109	0.42511	0.378637	FALSE	FALSE	FALSE	zb1rcd	1	156672962	0.000406225	0.409409	337199	NA	NA	CIHD	TRUE	reported	11696_7_CRABP2_RABP2_filtered	CRABP2	chr1	156703170	0.008313	1e-200	35347	TRUE	reported	textfile	2	1	TRUE
rs6687516	A	G	A	G	0.0545	-0.000610514	0.35758	0.636326	FALSE	FALSE	FALSE	zb1rcd	1	157337518	0.000401599	0.12846	337199	NA	NA	CIHD	TRUE	reported	11696_7_CRABP2_RABP2_filtered	CRABP2	chr1	157367728	0.008689	3.55e-10	35357	TRUE	reported	textfile	2	1	TRUE
rs703156	A	T	A	T	0.0694	0.00124681	0.16162	0.15836	FALSE	TRUE	FALSE	zb1rcd	1	156884103	0.000529801	0.0186054	337199	NA	NA	CIHD	TRUE	reported	11696_7_CRABP2_RABP2_filtered	CRABP2	chr1	156914311	0.011382	1.08e-09	35354	TRUE	reported	textfile	2	1	TRUE
rs4674836	A	G	A	G	0.3356	0.00010401	0.34557	0.366556	FALSE	FALSE	FALSE	zb1rcd	2	224855511	0.000400996	0.795343	337199	NA	NA	CIHD	TRUE	reported	19154_41_SERPINE2_Protease_nexin_I	SERPINE2	chr2	223990794	0.006534	1e-200	35366	TRUE	reported	textfile	2	1	TRUE
rs4674862	T	A	T	A	0.21	-0.000311528	0.27646	0.242753	FALSE	TRUE	FALSE	zb1rcd	2	224923426	0.000450379	0.489125	337199	NA	NA	CIHD	TRUE	reported	19154_41_SERPINE2_Protease_nexin_I	SERPINE2	chr2	224058709	0.009528	1.17e-107	35366	TRUE	reported	textfile	2	1	TRUE
rs6715495	A	G	A	G	0.087	0.000130365	0.20316	0.814857	FALSE	FALSE	FALSE	zb1rcd	2	224232103	0.000497016	0.793093	337199	NA	NA	CIHD	TRUE	reported	19154_41_SERPINE2_Protease_nexin_I	SERPINE2	chr2	223367385	0.010636	2.84e-16	35366	TRUE	reported	textfile	2	1	TRUE
rs77033874	T	C	T	C	-0.3558	0.00136374	0.0148	0.983995	FALSE	FALSE	FALSE	zb1rcd	2	225034813	0.00155109	0.379287	337199	NA	NA	CIHD	TRUE	reported	19154_41_SERPINE2_Protease_nexin_I	SERPINE2	chr2	224170096	0.035117	3.99e-24	35365	TRUE	reported	textfile	2	1	TRUE
rs10500692	G	C	G	C	-0.0665	-0.000745441	0.3348	0.335738	FALSE	TRUE	FALSE	zb1rcd	11	7328696	0.000408066	0.0677361	337199	NA	NA	CIHD	TRUE	reported	19143_38_CYB5R2_NB5R2	CYB5R2	chr11	7307465	0.008848	5.67e-14	35378	TRUE	reported	textfile	2	1	TRUE
rs11041116	A	G	A	G	-0.0682	-0.000324935	0.31114	0.673257	FALSE	FALSE	FALSE	zb1rcd	11	6984098	0.000413095	0.431525	337199	NA	NA	CIHD	TRUE	reported	19143_38_CYB5R2_NB5R2	CYB5R2	chr11	6962867	0.008997	3.44e-14	35380	TRUE	reported	textfile	2	1	TRUE
rs7122082	A	G	A	G	-0.1345	5.4e-06	0.45782	0.580186	FALSE	FALSE	FALSE	zb1rcd	11	7577824	0.000391233	0.988993	337199	NA	NA	CIHD	TRUE	reported	19143_38_CYB5R2_NB5R2	CYB5R2	chr11	7556593	0.008407	1.3e-57	35375	TRUE	reported	textfile	2	1	TRUE
rs75667685	A	G	A	G	0.1178	-0.00236123	0.0402	0.945459	FALSE	FALSE	FALSE	zb1rcd	11	7709733	0.000849289	0.00543213	337199	NA	NA	CIHD	TRUE	reported	19143_38_CYB5R2_NB5R2	CYB5R2	chr11	7688502	0.021007	2.05e-08	35374	TRUE	reported	textfile	2	1	TRUE
rs10501089	T	C	T	C	0.1625	-1.69e-05	0.07064	0.961465	FALSE	FALSE	FALSE	zb1rcd	11	27788859	0.000999894	0.98653	337199	NA	NA	CIHD	TRUE	reported	14047_78_BDNF_BDNF	BDNF	chr11	27767312	0.016105	6.1e-24	35360	TRUE	reported	textfile	2	1	TRUE
rs116911082	C	G	C	G	-0.1536	-0.00509158	0.02301	0.007983	FALSE	TRUE	FALSE	zb1rcd	11	27473738	0.00225592	0.0240093	337199	NA	NA	CIHD	TRUE	reported	14047_78_BDNF_BDNF	BDNF	chr11	27452191	0.027958	3.93e-08	35359	TRUE	reported	textfile	2	1	TRUE
rs1050541	G	T	G	T	-0.1178	0.000185985	0.41141	0.441301	FALSE	FALSE	FALSE	zb1rcd	17	7560835	0.000399458	0.641508	337199	NA	NA	CIHD	TRUE	reported	7218_87_ATP1B2_AT1B2	ATP1B2	chr17	7657517	0.008638	2.4e-42	35378	TRUE	reported	textfile	2	1	TRUE
rs34873228	T	C	T	C	-0.1556	0.000232971	0.08142	0.899632	FALSE	FALSE	FALSE	zb1rcd	17	7618737	0.000643319	0.717249	337199	NA	NA	CIHD	TRUE	reported	7218_87_ATP1B2_AT1B2	ATP1B2	chr17	7715419	0.015614	2.16e-23	35377	TRUE	reported	textfile	2	1	TRUE
rs73976297	G	A	G	A	-0.1146	0.000207558	0.0457	0.943045	FALSE	FALSE	FALSE	zb1rcd	17	6748797	0.000831774	0.802946	337199	NA	NA	CIHD	TRUE	reported	7218_87_ATP1B2_AT1B2	ATP1B2	chr17	6845478	0.020517	2.33e-08	35374	TRUE	reported	textfile	2	1	TRUE
rs858519	C	T	C	T	-0.2678	-2.77e-05	0.47003	0.442872	FALSE	FALSE	FALSE	zb1rcd	17	7531965	0.000388176	0.943065	337199	NA	NA	CIHD	TRUE	reported	7218_87_ATP1B2_AT1B2	ATP1B2	chr17	7628647	0.008396	1e-200	35378	TRUE	reported	textfile	2	1	TRUE
rs10506379	A	G	A	G	-0.1242	-2.48e-05	0.06647	0.938645	FALSE	FALSE	FALSE	zb1rcd	12	58777409	0.000802523	0.97537	337199	NA	NA	CIHD	TRUE	reported	3322_52_LRIG3_LRIG3	LRIG3	chr12	58383626	0.016636	8.29e-14	35364	TRUE	reported	textfile	2	1	TRUE
rs11172841	C	A	C	A	0.2859	0.000419626	0.23311	0.779322	FALSE	FALSE	FALSE	zb1rcd	12	59352431	0.00046536	0.367204	337199	NA	NA	CIHD	TRUE	reported	3322_52_LRIG3_LRIG3	LRIG3	chr12	58958650	0.009667	3.11e-192	35365	TRUE	reported	textfile	2	1	TRUE
rs140344867	G	A	G	A	1.3777	-0.00135764	0.01244	0.986412	FALSE	FALSE	FALSE	zb1rcd	12	59554125	0.00166537	0.414946	337199	NA	NA	CIHD	TRUE	reported	3322_52_LRIG3_LRIG3	LRIG3	chr12	59160344	0.037482	1e-200	35364	TRUE	reported	textfile	2	1	TRUE
rs4394870	A	T	A	T	0.4292	-0.000431464	0.01571	0.016608	FALSE	TRUE	FALSE	zb1rcd	12	58974923	0.00158961	0.786062	337199	NA	NA	CIHD	TRUE	reported	3322_52_LRIG3_LRIG3	LRIG3	chr12	58581141	0.033102	1.91e-38	35366	TRUE	reported	textfile	2	1	TRUE
rs6581219	G	A	G	A	-0.1676	-0.00011874	0.47882	0.56804	FALSE	FALSE	FALSE	zb1rcd	12	59213144	0.000388878	0.760107	337199	NA	NA	CIHD	TRUE	reported	3322_52_LRIG3_LRIG3	LRIG3	chr12	58819362	0.008293	8.14e-91	35366	TRUE	reported	textfile	2	1	TRUE
rs79983841	A	G	A	G	0.3688	-0.000556348	0.04618	0.972114	FALSE	FALSE	FALSE	zb1rcd	12	60152024	0.00122384	0.649403	337199	NA	NA	CIHD	TRUE	reported	3322_52_LRIG3_LRIG3	LRIG3	chr12	59758243	0.019819	2.75e-77	35364	TRUE	reported	textfile	2	1	TRUE
rs10512462	G	A	G	A	-0.563	-0.000938734	0.07829	0.920962	FALSE	FALSE	FALSE	zb1rcd	17	32499059	0.000719626	0.192072	337199	NA	NA	CIHD	TRUE	reported	13748_4_CCL8_MCP_2	CCL8	chr17	34172040	0.015534	1e-200	35372	TRUE	reported	textfile	2	1	TRUE
rs10853162	G	A	G	A	-0.3335	0.000540937	0.32396	0.354087	FALSE	FALSE	FALSE	zb1rcd	17	32630230	0.0004052	0.181881	337199	NA	NA	CIHD	TRUE	reported	13748_4_CCL8_MCP_2	CCL8	chr17	34303211	0.00629	1e-200	35373	TRUE	reported	textfile	2	1	TRUE
rs12451648	A	G	A	G	-0.2181	0.00106326	0.02255	0.973975	FALSE	FALSE	FALSE	zb1rcd	17	32973923	0.00122963	0.387204	337199	NA	NA	CIHD	TRUE	reported	13748_4_CCL8_MCP_2	CCL8	chr17	34646904	0.027865	5e-15	35364	TRUE	reported	textfile	2	1	TRUE
rs12943905	T	C	T	C	-0.1288	0.000583407	0.03491	0.96656	FALSE	FALSE	FALSE	zb1rcd	17	31803952	0.00108074	0.58932	337199	NA	NA	CIHD	TRUE	reported	13748_4_CCL8_MCP_2	CCL8	chr17	33476934	0.022643	1.28e-08	35374	TRUE	reported	textfile	2	1	TRUE
rs1414848	A	C	A	C	0.0512	0.000672878	0.35355	0.660533	FALSE	FALSE	FALSE	zb1rcd	17	32317741	0.000406817	0.0981273	337199	NA	NA	CIHD	TRUE	reported	13748_4_CCL8_MCP_2	CCL8	chr17	33990722	0.008786	5.62e-09	35370	TRUE	reported	textfile	2	1	TRUE
rs2215230	A	G	A	G	-0.1666	-0.0004772	0.25834	0.262295	FALSE	FALSE	FALSE	zb1rcd	17	32836112	0.000440991	0.279206	337199	NA	NA	CIHD	TRUE	reported	13748_4_CCL8_MCP_2	CCL8	chr17	34509093	0.009543	3.04e-68	35366	TRUE	reported	textfile	2	1	TRUE
rs3135980	C	T	C	T	-0.1243	0.000621049	0.22264	0.779056	FALSE	FALSE	FALSE	zb1rcd	17	33317796	0.00046928	0.1857	337199	NA	NA	CIHD	TRUE	reported	13748_4_CCL8_MCP_2	CCL8	chr17	34990777	0.010113	1.02e-34	35371	TRUE	reported	textfile	2	1	TRUE
rs1059367	T	C	T	C	-0.1255	-0.0004788	0.07965	0.919958	FALSE	FALSE	FALSE	zb1rcd	5	177636199	0.000717505	0.504573	337199	NA	NA	CIHD	TRUE	reported	8894_80_HNRNPAB_hnRNP_A_B	HNRNPAB	chr5	178209198	0.014933	4.32e-17	35360	TRUE	reported	textfile	2	1	TRUE
rs192599142	G	C	G	C	-0.199	0.00205604	0.01317	0.009517	FALSE	TRUE	FALSE	zb1rcd	5	177737742	0.00204409	0.314491	337199	NA	NA	CIHD	TRUE	reported	8894_80_HNRNPAB_hnRNP_A_B	HNRNPAB	chr5	178310741	0.034456	7.68e-09	35361	TRUE	reported	textfile	2	1	TRUE
rs2856354	G	A	G	A	-0.1775	0.000429218	0.01869	0.970164	FALSE	FALSE	FALSE	zb1rcd	5	178405729	0.00113176	0.704503	337199	NA	NA	CIHD	TRUE	reported	8894_80_HNRNPAB_hnRNP_A_B	HNRNPAB	chr5	178978728	0.029099	1.06e-09	35343	TRUE	reported	textfile	2	1	TRUE
rs1063178	T	C	T	C	-0.1535	0.000654165	0.29705	0.667876	FALSE	FALSE	FALSE	zb1rcd	1	161721707	0.000408273	0.109096	337199	NA	NA	CIHD	TRUE	reported	15583_18_FCRLB_FCRLB	FCRLB	chr1	161751917	0.008804	4.53e-68	35361	TRUE	reported	textfile	2	1	TRUE
rs12121649	A	G	A	G	0.1323	-0.00043156	0.20853	0.819185	FALSE	FALSE	FALSE	zb1rcd	1	160928271	0.000502936	0.390848	337199	NA	NA	CIHD	TRUE	reported	15583_18_FCRLB_FCRLB	FCRLB	chr1	160958481	0.009963	3.08e-40	35363	TRUE	reported	textfile	2	1	TRUE
rs1801274	G	A	G	A	-0.0866	6.22e-05	0.4405	0.466609	FALSE	FALSE	FALSE	zb1rcd	1	161479745	0.000387155	0.872314	337199	NA	NA	CIHD	TRUE	reported	15583_18_FCRLB_FCRLB	FCRLB	chr1	161509955	0.008171	3.02e-26	35351	TRUE	reported	textfile	2	1	TRUE
rs1954172	C	T	C	T	0.4512	-0.00080488	0.13687	0.885099	FALSE	FALSE	FALSE	zb1rcd	1	161677735	0.000603861	0.182569	337199	NA	NA	CIHD	TRUE	reported	15583_18_FCRLB_FCRLB	FCRLB	chr1	161707945	0.01016	1e-200	35357	TRUE	reported	textfile	2	1	TRUE
rs10733695	C	T	C	T	-0.1471	-0.000954367	0.03913	0.027215	FALSE	FALSE	FALSE	zb1rcd	9	131997207	0.00118707	0.421415	337199	NA	NA	CIHD	TRUE	reported	18222_34_SH3GLB2_SHLB2_filtered	SH3GLB2	chr9	129234928	0.021602	9.79e-12	35362	TRUE	reported	textfile	2	1	TRUE
rs10739734	G	T	G	T	-0.0914	-9.06e-05	0.40136	0.603679	FALSE	FALSE	FALSE	zb1rcd	9	131527676	0.000394472	0.818254	337199	NA	NA	CIHD	TRUE	reported	18222_34_SH3GLB2_SHLB2_filtered	SH3GLB2	chr9	128765397	0.008357	7.62e-28	35360	TRUE	reported	textfile	2	1	TRUE
rs10734190	C	T	C	T	0.186	3.08e-05	0.20096	0.15359	FALSE	FALSE	FALSE	zb1rcd	11	12001587	0.000542067	0.954747	337199	NA	NA	CIHD	TRUE	reported	3607_71_DKK3_DKK3	DKK3	chr11	11980040	0.010474	1.48e-70	35375	TRUE	reported	textfile	2	1	TRUE
rs11022114	A	G	A	G	0.332	-0.000293996	0.33332	0.687695	FALSE	FALSE	FALSE	zb1rcd	11	12038874	0.000419226	0.483127	337199	NA	NA	CIHD	TRUE	reported	3607_71_DKK3_DKK3	DKK3	chr11	12017327	0.006955	1e-200	35377	TRUE	reported	textfile	2	1	TRUE
rs17384316	T	C	T	C	-0.1328	-0.00097666	0.03225	0.956443	FALSE	FALSE	FALSE	zb1rcd	11	12148795	0.00094881	0.303315	337199	NA	NA	CIHD	TRUE	reported	3607_71_DKK3_DKK3	DKK3	chr11	12127248	0.023942	2.91e-08	35376	TRUE	reported	textfile	2	1	TRUE
rs78528738	A	G	A	G	0.1749	-0.000575857	0.03277	0.983833	FALSE	FALSE	FALSE	zb1rcd	11	11703406	0.00152658	0.70601	337199	NA	NA	CIHD	TRUE	reported	3607_71_DKK3_DKK3	DKK3	chr11	11681859	0.023664	1.46e-13	35376	TRUE	reported	textfile	2	1	TRUE
rs10734298	C	T	C	T	0.106	0.000319272	0.05651	0.056885	FALSE	FALSE	FALSE	zb1rcd	11	21502066	0.000836024	0.702542	337199	NA	NA	CIHD	TRUE	reported	6544_33_NELL1_NELL1	NELL1	chr11	21480520	0.019108	2.9e-08	35359	TRUE	reported	textfile	2	1	TRUE
rs11820583	C	T	C	T	0.1018	-0.000991789	0.12634	0.895907	FALSE	FALSE	FALSE	zb1rcd	11	21321010	0.000629619	0.115207	337199	NA	NA	CIHD	TRUE	reported	6544_33_NELL1_NELL1	NELL1	chr11	21299464	0.013455	3.85e-14	35360	TRUE	reported	textfile	2	1	TRUE
rs139961786	T	G	T	G	0.7394	-0.000349788	0.03346	0.959847	FALSE	FALSE	FALSE	zb1rcd	11	20720617	0.00100179	0.726966	337199	NA	NA	CIHD	TRUE	reported	6544_33_NELL1_NELL1	NELL1	chr11	20699071	0.02393	1e-200	35381	TRUE	reported	textfile	2	1	TRUE
rs1826940	G	C	G	C	-0.1267	-0.000799436	0.21636	0.225087	FALSE	TRUE	FALSE	zb1rcd	11	20377654	0.000467517	0.087273	337199	NA	NA	CIHD	TRUE	reported	6544_33_NELL1_NELL1	NELL1	chr11	20356108	0.010614	7.61e-33	35383	TRUE	reported	textfile	2	1	TRUE
rs2163149	T	C	T	C	0.1253	0.00019798	0.29052	0.313821	FALSE	FALSE	FALSE	zb1rcd	11	20825243	0.000414945	0.633274	337199	NA	NA	CIHD	TRUE	reported	6544_33_NELL1_NELL1	NELL1	chr11	20803697	0.009629	1.03e-38	35382	TRUE	reported	textfile	2	1	TRUE
rs4757873	A	T	A	T	-0.0594	0.000316461	0.29466	0.276512	FALSE	TRUE	FALSE	zb1rcd	11	19992506	0.000430669	0.462454	337199	NA	NA	CIHD	TRUE	reported	6544_33_NELL1_NELL1	NELL1	chr11	19970960	0.009628	6.84e-10	35382	TRUE	reported	textfile	2	1	TRUE
rs77979656	A	T	A	T	0.2508	-0.00325548	0.02267	0.012269	FALSE	TRUE	FALSE	zb1rcd	11	20326815	0.00175868	0.0641564	337199	NA	NA	CIHD	TRUE	reported	6544_33_NELL1_NELL1	NELL1	chr11	20305269	0.030046	6.98e-17	35383	TRUE	reported	textfile	2	1	TRUE
rs10747050	A	G	A	G	0.2808	-0.000355262	0.07975	0.065974	FALSE	FALSE	FALSE	zb1rcd	9	140055876	0.000775989	0.647083	337199	NA	NA	CIHD	TRUE	reported	8346_9_DPP7_DPP2	DPP7	chr9	137161424	0.015309	3.84e-75	35254	TRUE	reported	textfile	2	1	TRUE
rs147058434	A	G	A	G	-0.2437	0.000821135	0.03066	0.960038	FALSE	FALSE	FALSE	zb1rcd	9	140019887	0.000999684	0.411422	337199	NA	NA	CIHD	TRUE	reported	8346_9_DPP7_DPP2	DPP7	chr9	137125435	0.024037	3.73e-24	35259	TRUE	reported	textfile	2	1	TRUE
rs2811789	G	A	G	A	0.0887	-0.000519027	0.46978	0.498544	FALSE	FALSE	FALSE	zb1rcd	9	139693956	0.000389122	0.182257	337199	NA	NA	CIHD	TRUE	reported	8346_9_DPP7_DPP2	DPP7	chr9	136799504	0.008331	1.81e-26	35256	TRUE	reported	textfile	2	1	TRUE
rs35275521	G	C	G	C	0.2165	-0.000700312	0.01557	0.022981	FALSE	TRUE	FALSE	zb1rcd	9	140155954	0.0013108	0.59316	337199	NA	NA	CIHD	TRUE	reported	8346_9_DPP7_DPP2	DPP7	chr9	137261502	0.034005	1.93e-10	35258	TRUE	reported	textfile	2	1	TRUE
rs72763283	A	G	A	G	-0.095	-0.000384738	0.073	0.926652	FALSE	FALSE	FALSE	zb1rcd	9	140076464	0.000759151	0.612295	337199	NA	NA	CIHD	TRUE	reported	8346_9_DPP7_DPP2	DPP7	chr9	137182012	0.016017	3e-09	35258	TRUE	reported	textfile	2	1	TRUE
rs77298262	A	G	A	G	0.2432	0.000975119	0.01198	0.981646	FALSE	FALSE	FALSE	zb1rcd	9	140066122	0.00143537	0.496917	337199	NA	NA	CIHD	TRUE	reported	8346_9_DPP7_DPP2	DPP7	chr9	137171670	0.037811	1.26e-10	35257	TRUE	reported	textfile	2	1	TRUE
rs10752113	T	C	T	C	0.3157	-0.000615732	0.23779	0.234075	FALSE	FALSE	FALSE	zb1rcd	10	7648190	0.00045549	0.176439	337199	NA	NA	CIHD	TRUE	reported	8233_2_ITIH5_ITIH5	ITIH5	chr10	7606227	0.010255	1e-200	35351	TRUE	reported	textfile	2	1	TRUE
rs118003092	C	G	C	G	-0.185	-0.000157079	0.03558	0.032435	FALSE	TRUE	FALSE	zb1rcd	10	7889824	0.00113493	0.88992	337199	NA	NA	CIHD	TRUE	reported	8233_2_ITIH5_ITIH5	ITIH5	chr10	7847861	0.023901	9.93e-15	35364	TRUE	reported	textfile	2	1	TRUE
rs118063690	G	A	G	A	-0.3403	-0.00292085	0.01034	0.988431	FALSE	FALSE	FALSE	zb1rcd	10	7749491	0.00187824	0.119924	337199	NA	NA	CIHD	TRUE	reported	8233_2_ITIH5_ITIH5	ITIH5	chr10	7707528	0.043797	7.85e-15	35360	TRUE	reported	textfile	2	1	TRUE
rs74124181	A	G	A	G	-0.2824	-0.000556241	0.01192	0.980375	FALSE	FALSE	FALSE	zb1rcd	10	8504118	0.00140108	0.691361	337199	NA	NA	CIHD	TRUE	reported	8233_2_ITIH5_ITIH5	ITIH5	chr10	8462155	0.040229	2.22e-12	35356	TRUE	reported	textfile	2	1	TRUE
rs7902103	G	C	G	C	0.3016	0.00048175	0.35187	0.365625	FALSE	TRUE	FALSE	zb1rcd	10	7672799	0.000401393	0.230064	337199	NA	NA	CIHD	TRUE	reported	8233_2_ITIH5_ITIH5	ITIH5	chr10	7630836	0.009159	1e-200	35356	TRUE	reported	textfile	2	1	TRUE
rs79051267	G	A	G	A	0.1435	-0.000289657	0.05379	0.96812	FALSE	FALSE	FALSE	zb1rcd	10	7740092	0.00109554	0.791475	337199	NA	NA	CIHD	TRUE	reported	8233_2_ITIH5_ITIH5	ITIH5	chr10	7698129	0.01986	4.98e-13	35361	TRUE	reported	textfile	2	1	TRUE
rs10755215	T	C	T	C	0.3618	-0.00033357	0.43891	0.563796	FALSE	FALSE	FALSE	zb1rcd	4	15533037	0.00038956	0.391847	337199	NA	NA	CIHD	TRUE	reported	4535_50_BST1_BST1	BST1	chr4	15531414	0.004836	1e-200	35361	TRUE	reported	textfile	2	1	TRUE
rs140744792	C	T	C	T	0.2519	0.00204202	0.05661	0.954687	FALSE	FALSE	FALSE	zb1rcd	4	14883868	0.000943297	0.0304061	337199	NA	NA	CIHD	TRUE	reported	4535_50_BST1_BST1	BST1	chr4	14882244	0.017375	1.25e-47	35365	TRUE	reported	textfile	2	1	TRUE
rs143467133	T	C	T	C	-0.435	0.00206152	0.0135	0.989981	FALSE	FALSE	FALSE	zb1rcd	4	15401703	0.00198862	0.299896	337199	NA	NA	CIHD	TRUE	reported	4535_50_BST1_BST1	BST1	chr4	15400079	0.034803	7.56e-36	35365	TRUE	reported	textfile	2	1	TRUE
rs144572272	C	T	C	T	-0.9948	0.000547771	0.02353	0.992386	FALSE	FALSE	FALSE	zb1rcd	4	15159587	0.00233421	0.814464	337199	NA	NA	CIHD	TRUE	reported	4535_50_BST1_BST1	BST1	chr4	15157963	0.01559	1e-200	35365	TRUE	reported	textfile	2	1	TRUE
rs55768074	T	C	T	C	0.1322	-0.000658713	0.47252	0.548219	FALSE	FALSE	FALSE	zb1rcd	4	15986649	0.000388053	0.0896066	337199	NA	NA	CIHD	TRUE	reported	4535_50_BST1_BST1	BST1	chr4	15985026	0.008028	6.33e-61	35361	TRUE	reported	textfile	2	1	TRUE
rs73801515	T	C	T	C	-0.3892	-0.00134447	0.05024	0.963745	FALSE	FALSE	FALSE	zb1rcd	4	15879171	0.00103625	0.194484	337199	NA	NA	CIHD	TRUE	reported	4535_50_BST1_BST1	BST1	chr4	15877548	0.018554	1.06e-97	35362	TRUE	reported	textfile	2	1	TRUE
rs76892788	C	G	C	G	-0.6019	0.00150166	0.04248	0.056774	FALSE	TRUE	FALSE	zb1rcd	4	15413570	0.000849989	0.0772823	337199	NA	NA	CIHD	TRUE	reported	4535_50_BST1_BST1	BST1	chr4	15411946	0.019647	1e-200	35365	TRUE	reported	textfile	2	1	TRUE
rs10759806	G	A	G	A	0.1889	0.000309498	0.45331	0.449503	FALSE	FALSE	FALSE	zb1rcd	9	118342703	0.00038709	0.423972	337199	NA	NA	CIHD	TRUE	reported	4155_3_TNC_Tenascin	TNC	chr9	115580424	0.008354	3.32e-113	35367	TRUE	reported	textfile	2	1	TRUE
rs10817700	G	A	G	A	-0.3159	-0.00037775	0.31621	0.659992	FALSE	FALSE	FALSE	zb1rcd	9	117775803	0.000408586	0.355212	337199	NA	NA	CIHD	TRUE	reported	4155_3_TNC_Tenascin	TNC	chr9	115013524	0.00888	1e-200	35362	TRUE	reported	textfile	2	1	TRUE
rs36118932	T	C	T	C	0.1386	-0.000362411	0.22461	0.759507	FALSE	FALSE	FALSE	zb1rcd	9	117616367	0.000453717	0.42443	337199	NA	NA	CIHD	TRUE	reported	4155_3_TNC_Tenascin	TNC	chr9	114854087	0.010079	5e-43	35362	TRUE	reported	textfile	2	1	TRUE
rs41277735	C	G	C	G	-0.1075	-0.000160394	0.1045	0.14406	FALSE	TRUE	FALSE	zb1rcd	9	116854361	0.000548376	0.769914	337199	NA	NA	CIHD	TRUE	reported	4155_3_TNC_Tenascin	TNC	chr9	114092081	0.013625	3.03e-15	35364	TRUE	reported	textfile	2	1	TRUE
rs41278663	A	G	A	G	-0.1342	-0.000452663	0.03935	0.982825	FALSE	FALSE	FALSE	zb1rcd	9	117165363	0.00155207	0.770554	337199	NA	NA	CIHD	TRUE	reported	4155_3_TNC_Tenascin	TNC	chr9	114403083	0.021773	7.11e-10	35361	TRUE	reported	textfile	2	1	TRUE
rs74742617	T	C	T	C	0.1419	0.000547055	0.10707	0.897924	FALSE	FALSE	FALSE	zb1rcd	9	116869958	0.000671264	0.415095	337199	NA	NA	CIHD	TRUE	reported	4155_3_TNC_Tenascin	TNC	chr9	114107678	0.013793	7.97e-25	35363	TRUE	reported	textfile	2	1	TRUE
rs1076188	G	T	G	T	0.09	-0.000245583	0.45455	0.570117	FALSE	FALSE	FALSE	zb1rcd	17	40219433	0.000390394	0.529306	337199	NA	NA	CIHD	TRUE	reported	15509_2_NAGLU_NAG	NAGLU	chr17	42067415	0.007077	4.69e-37	35384	TRUE	reported	textfile	2	1	TRUE
rs147677460	A	G	A	G	0.3845	0.00205735	0.02249	0.977976	FALSE	FALSE	FALSE	zb1rcd	17	41527861	0.00136148	0.130762	337199	NA	NA	CIHD	TRUE	reported	15509_2_NAGLU_NAG	NAGLU	chr17	43450493	0.023272	2.55e-61	35373	TRUE	reported	textfile	2	1	TRUE
rs148215732	C	T	C	T	0.9546	-0.00118936	0.01901	0.983026	FALSE	FALSE	FALSE	zb1rcd	17	40855261	0.0014984	0.427339	337199	NA	NA	CIHD	TRUE	reported	15509_2_NAGLU_NAG	NAGLU	chr17	42703243	0.015949	1e-200	35373	TRUE	reported	textfile	2	1	TRUE
rs149402495	A	C	A	C	-0.1928	0.000136984	0.02336	0.989119	FALSE	FALSE	FALSE	zb1rcd	17	40804715	0.00196414	0.944399	337199	NA	NA	CIHD	TRUE	reported	15509_2_NAGLU_NAG	NAGLU	chr17	42652697	0.023693	4.04e-16	35375	TRUE	reported	textfile	2	1	TRUE
rs56097721	T	C	T	C	0.5522	-0.00086569	0.01612	0.983968	FALSE	FALSE	FALSE	zb1rcd	17	41297570	0.00155558	0.577864	337199	NA	NA	CIHD	TRUE	reported	15509_2_NAGLU_NAG	NAGLU	chr17	43145553	0.029007	8.42e-81	35374	TRUE	reported	textfile	2	1	TRUE
rs58947745	A	G	A	G	1.1366	0.000239448	0.01005	0.979806	FALSE	FALSE	FALSE	zb1rcd	17	40457147	0.00137241	0.861494	337199	NA	NA	CIHD	TRUE	reported	15509_2_NAGLU_NAG	NAGLU	chr17	42305129	0.035823	1e-200	35383	TRUE	reported	textfile	2	1	TRUE
rs77386381	C	T	C	T	0.4048	-0.000793432	0.02537	0.973428	FALSE	FALSE	FALSE	zb1rcd	17	41028844	0.00119915	0.508188	337199	NA	NA	CIHD	TRUE	reported	15509_2_NAGLU_NAG	NAGLU	chr17	42876827	0.021922	3.91e-76	35369	TRUE	reported	textfile	2	1	TRUE
rs10766205	A	G	A	G	0.2492	-0.000461591	0.2753	0.270287	FALSE	FALSE	FALSE	zb1rcd	11	15092320	0.000432704	0.28608	337199	NA	NA	CIHD	TRUE	reported	17170_15_CALCB_CALCB	CALCB	chr11	15070774	0.008738	6.58e-179	35369	TRUE	reported	textfile	2	1	TRUE
rs138183704	A	T	A	T	-0.1629	0.00111437	0.01809	0.017995	FALSE	TRUE	FALSE	zb1rcd	11	15924760	0.00150774	0.459848	337199	NA	NA	CIHD	TRUE	reported	17170_15_CALCB_CALCB	CALCB	chr11	15903214	0.029745	4.34e-08	35367	TRUE	reported	textfile	2	1	TRUE
rs10768174	A	G	A	G	-0.1802	0.000955655	0.40499	0.425029	FALSE	FALSE	FALSE	zb1rcd	11	36079256	0.000389972	0.0142633	337199	NA	NA	CIHD	TRUE	reported	7921_65_FJX1_FJX1	FJX1	chr11	36057706	0.008352	3.12e-103	35368	TRUE	reported	textfile	2	1	TRUE
rs12574547	G	A	G	A	0.1114	-0.000182778	0.32423	0.671249	FALSE	FALSE	FALSE	zb1rcd	11	36173089	0.000411062	0.656574	337199	NA	NA	CIHD	TRUE	reported	7921_65_FJX1_FJX1	FJX1	chr11	36151539	0.008808	1.15e-36	35372	TRUE	reported	textfile	2	1	TRUE
rs12576371	G	A	G	A	0.1794	0.000377021	0.03224	0.957319	FALSE	FALSE	FALSE	zb1rcd	11	36184445	0.000954381	0.692811	337199	NA	NA	CIHD	TRUE	reported	7921_65_FJX1_FJX1	FJX1	chr11	36162895	0.023362	1.6e-14	35370	TRUE	reported	textfile	2	1	TRUE
rs474415	A	G	A	G	0.107	0.000713446	0.37824	0.687819	FALSE	FALSE	FALSE	zb1rcd	11	35642723	0.000417854	0.0877486	337199	NA	NA	CIHD	TRUE	reported	7921_65_FJX1_FJX1	FJX1	chr11	35621175	0.008485	1.87e-36	35371	TRUE	reported	textfile	2	1	TRUE
rs10773540	A	G	A	G	-0.0909	0.00123608	0.10683	0.122824	FALSE	FALSE	FALSE	zb1rcd	12	128905685	0.000592446	0.0369428	337199	NA	NA	CIHD	TRUE	reported	7173_141_TMEM132C_T132C	TMEM132C	chr12	128421140	0.013737	3.67e-11	35380	TRUE	reported	textfile	2	1	TRUE
rs117965239	G	C	G	C	-0.8708	0.00343105	0.02016	0.016867	FALSE	TRUE	FALSE	zb1rcd	12	129100757	0.00149762	0.0219639	337199	NA	NA	CIHD	TRUE	reported	7173_141_TMEM132C_T132C	TMEM132C	chr12	128616212	0.029373	3.8e-193	35375	TRUE	reported	textfile	2	1	TRUE
rs1356014	T	C	T	C	-0.0843	0.000259037	0.38333	0.613437	FALSE	FALSE	FALSE	zb1rcd	12	128644533	0.000396164	0.5132	337199	NA	NA	CIHD	TRUE	reported	7173_141_TMEM132C_T132C	TMEM132C	chr12	128159988	0.00871	3.74e-22	35380	TRUE	reported	textfile	2	1	TRUE
rs1683696	T	G	T	G	0.1053	0.000374013	0.48002	0.480409	FALSE	FALSE	FALSE	zb1rcd	12	128874284	0.000386192	0.332813	337199	NA	NA	CIHD	TRUE	reported	7173_141_TMEM132C_T132C	TMEM132C	chr12	128389739	0.008527	4.97e-35	35377	TRUE	reported	textfile	2	1	TRUE
rs7973997	T	C	T	C	-0.2551	9.74e-05	0.32791	0.653994	FALSE	FALSE	FALSE	zb1rcd	12	128756938	0.000405652	0.810256	337199	NA	NA	CIHD	TRUE	reported	7173_141_TMEM132C_T132C	TMEM132C	chr12	128272393	0.009025	9.38e-176	35381	TRUE	reported	textfile	2	1	TRUE
rs10776700	G	A	G	A	0.2712	-0.000903295	0.02135	0.024257	FALSE	FALSE	FALSE	zb1rcd	1	110300504	0.00125351	0.471149	337199	NA	NA	CIHD	TRUE	reported	18895_54_GSTM4_GSTM4	GSTM4	chr1	109757882	0.029821	9.53e-20	35342	TRUE	reported	textfile	2	1	TRUE
rs11102137	A	G	A	G	-0.1122	-5.48e-05	0.05784	0.925955	FALSE	FALSE	FALSE	zb1rcd	1	111150146	0.000735429	0.94056	337199	NA	NA	CIHD	TRUE	reported	18895_54_GSTM4_GSTM4	GSTM4	chr1	110607524	0.018672	1.87e-09	35346	TRUE	reported	textfile	2	1	TRUE
rs114799872	T	C	T	C	0.3371	0.00150457	0.01795	0.987177	FALSE	FALSE	FALSE	zb1rcd	1	111057414	0.00177122	0.395627	337199	NA	NA	CIHD	TRUE	reported	18895_54_GSTM4_GSTM4	GSTM4	chr1	110514792	0.033277	4.06e-24	35349	TRUE	reported	textfile	2	1	TRUE
rs115181845	T	C	T	C	0.5494	0.00143699	0.07793	0.933929	FALSE	FALSE	FALSE	zb1rcd	1	110052973	0.000780587	0.0656357	337199	NA	NA	CIHD	TRUE	reported	18895_54_GSTM4_GSTM4	GSTM4	chr1	109510351	0.016387	1e-200	35345	TRUE	reported	textfile	2	1	TRUE
rs115814431	A	C	A	C	0.707	0.000791063	0.01792	0.989067	FALSE	FALSE	FALSE	zb1rcd	1	110268062	0.00198033	0.689555	337199	NA	NA	CIHD	TRUE	reported	18895_54_GSTM4_GSTM4	GSTM4	chr1	109725440	0.032961	4.61e-102	35344	TRUE	reported	textfile	2	1	TRUE
rs115929572	A	G	A	G	0.6879	0.000225008	0.07202	0.925593	FALSE	FALSE	FALSE	zb1rcd	1	110246053	0.000749775	0.7641	337199	NA	NA	CIHD	TRUE	reported	18895_54_GSTM4_GSTM4	GSTM4	chr1	109703431	0.012108	1e-200	35343	TRUE	reported	textfile	2	1	TRUE
rs116680878	G	A	G	A	-0.2968	-0.00114724	0.01148	0.986864	FALSE	FALSE	FALSE	zb1rcd	1	109247155	0.00171333	0.503116	337199	NA	NA	CIHD	TRUE	reported	18895_54_GSTM4_GSTM4	GSTM4	chr1	108704533	0.0405	2.33e-13	35346	TRUE	reported	textfile	2	1	TRUE
rs150896402	T	G	T	G	0.4242	0.000511011	0.01662	0.980755	FALSE	FALSE	FALSE	zb1rcd	1	109643915	0.00145473	0.725382	337199	NA	NA	CIHD	TRUE	reported	18895_54_GSTM4_GSTM4	GSTM4	chr1	109101293	0.033617	1.67e-36	35342	TRUE	reported	textfile	2	1	TRUE
rs2269340	C	T	C	T	0.7851	-0.000552002	0.05288	0.921867	FALSE	FALSE	FALSE	zb1rcd	1	110172236	0.000716666	0.441161	337199	NA	NA	CIHD	TRUE	reported	18895_54_GSTM4_GSTM4	GSTM4	chr1	109629614	0.013679	1e-200	35346	TRUE	reported	textfile	2	1	TRUE
rs79707220	C	A	C	A	0.1954	-0.000353989	0.01631	0.987874	FALSE	FALSE	FALSE	zb1rcd	1	110327116	0.00176179	0.840756	337199	NA	NA	CIHD	TRUE	reported	18895_54_GSTM4_GSTM4	GSTM4	chr1	109784494	0.034702	1.79e-08	35340	TRUE	reported	textfile	2	1	TRUE
rs10776701	A	G	A	G	0.0707	-0.000138603	0.40845	0.481496	FALSE	FALSE	FALSE	zb1rcd	1	110389326	0.000391646	0.723416	337199	NA	NA	CIHD	TRUE	reported	9748_31_GSTM3_GSTM3_3	GSTM3	chr1	109846704	0.008955	2.89e-15	35343	TRUE	reported	textfile	2	1	TRUE
rs11102126	A	G	A	G	-0.0576	-0.000542245	0.30212	0.700577	FALSE	FALSE	FALSE	zb1rcd	1	111084256	0.000421578	0.198365	337199	NA	NA	CIHD	TRUE	reported	9748_31_GSTM3_GSTM3_3	GSTM3	chr1	110541634	0.009607	2.03e-09	35349	TRUE	reported	textfile	2	1	TRUE
rs112852158	G	A	G	A	-0.5014	-0.000712959	0.09729	0.955974	FALSE	FALSE	FALSE	zb1rcd	1	110245833	0.000975382	0.464808	337199	NA	NA	CIHD	TRUE	reported	9748_31_GSTM3_GSTM3_3	GSTM3	chr1	109703211	0.014476	1e-200	35343	TRUE	reported	textfile	2	1	TRUE
rs115450622	C	T	C	T	0.803	-0.000971751	0.03028	0.970307	FALSE	FALSE	FALSE	zb1rcd	1	110195901	0.00113399	0.391483	337199	NA	NA	CIHD	TRUE	reported	9748_31_GSTM3_GSTM3_3	GSTM3	chr1	109653279	0.025718	1e-200	35346	TRUE	reported	textfile	2	1	TRUE
rs116276872	T	C	T	C	-0.3773	0.00115702	0.02038	0.977977	FALSE	FALSE	FALSE	zb1rcd	1	110068291	0.00131093	0.377458	337199	NA	NA	CIHD	TRUE	reported	9748_31_GSTM3_GSTM3_3	GSTM3	chr1	109525669	0.031452	3.73e-33	35345	TRUE	reported	textfile	2	1	TRUE
rs116532364	T	C	T	C	0.861	-0.00114448	0.02052	0.977621	FALSE	FALSE	FALSE	zb1rcd	1	110178720	0.00130396	0.38011	337199	NA	NA	CIHD	TRUE	reported	9748_31_GSTM3_GSTM3_3	GSTM3	chr1	109636098	0.030979	5.25e-170	35346	TRUE	reported	textfile	2	1	TRUE
rs143379394	A	G	A	G	-0.2809	-0.00194228	0.01921	0.989039	FALSE	FALSE	FALSE	zb1rcd	1	109827466	0.00190818	0.308739	337199	NA	NA	CIHD	TRUE	reported	9748_31_GSTM3_GSTM3_3	GSTM3	chr1	109284844	0.032209	2.75e-18	35344	TRUE	reported	textfile	2	1	TRUE
rs148631275	C	T	C	T	0.1883	-0.00323574	0.02084	0.980968	FALSE	FALSE	FALSE	zb1rcd	1	109927624	0.00141205	0.0219341	337199	NA	NA	CIHD	TRUE	reported	9748_31_GSTM3_GSTM3_3	GSTM3	chr1	109385002	0.030478	6.48e-10	35345	TRUE	reported	textfile	2	1	TRUE
rs187542824	T	G	T	G	0.6345	-0.00106271	0.01477	0.990039	FALSE	FALSE	FALSE	zb1rcd	1	109629043	0.00201987	0.5988	337199	NA	NA	CIHD	TRUE	reported	9748_31_GSTM3_GSTM3_3	GSTM3	chr1	109086421	0.036692	5.37e-67	35342	TRUE	reported	textfile	2	1	TRUE
rs72705270	T	C	T	C	-0.2006	-0.000471478	0.15339	0.846942	FALSE	FALSE	FALSE	zb1rcd	1	110331227	0.000540458	0.383008	337199	NA	NA	CIHD	TRUE	reported	9748_31_GSTM3_GSTM3_3	GSTM3	chr1	109788605	0.012133	2.11e-61	35340	TRUE	reported	textfile	2	1	TRUE
rs10776914	C	T	C	T	-0.2978	-0.000123001	0.29991	0.292949	FALSE	FALSE	FALSE	zb1rcd	9	137840809	0.000424939	0.772232	337199	NA	NA	CIHD	TRUE	reported	15582_25_FCN1_FCN1	FCN1	chr9	134948963	0.009015	1e-200	35330	TRUE	reported	textfile	2	1	TRUE
rs11103734	T	C	T	C	-0.096	0.000232212	0.09268	0.924442	FALSE	FALSE	FALSE	zb1rcd	9	138082201	0.000729143	0.750126	337199	NA	NA	CIHD	TRUE	reported	15582_25_FCN1_FCN1	FCN1	chr9	135190355	0.014472	3.28e-11	35323	TRUE	reported	textfile	2	1	TRUE
rs111481598	G	C	G	C	-0.1402	-0.000363601	0.0601	0.05758	FALSE	TRUE	FALSE	zb1rcd	9	137979231	0.000829905	0.661298	337199	NA	NA	CIHD	TRUE	reported	15582_25_FCN1_FCN1	FCN1	chr9	135087385	0.017599	1.64e-15	35323	TRUE	reported	textfile	2	1	TRUE
rs142369618	C	T	C	T	-0.223	0.00258278	0.02432	0.974628	FALSE	FALSE	FALSE	zb1rcd	9	138319622	0.00130791	0.0482992	337199	NA	NA	CIHD	TRUE	reported	15582_25_FCN1_FCN1	FCN1	chr9	135427776	0.026883	1.08e-16	35308	TRUE	reported	textfile	2	1	TRUE
rs149892510	T	C	T	C	-0.2325	0.00223424	0.01404	0.986876	FALSE	FALSE	FALSE	zb1rcd	9	138076588	0.00176116	0.204579	337199	NA	NA	CIHD	TRUE	reported	15582_25_FCN1_FCN1	FCN1	chr9	135184742	0.036305	1.51e-10	35323	TRUE	reported	textfile	2	1	TRUE
rs7037264	A	G	A	G	0.2388	0.00016441	0.3846	0.602643	FALSE	FALSE	FALSE	zb1rcd	9	137775212	0.000394729	0.677033	337199	NA	NA	CIHD	TRUE	reported	15582_25_FCN1_FCN1	FCN1	chr9	134883366	0.008487	3.55e-174	35333	TRUE	reported	textfile	2	1	TRUE
rs74467699	C	T	C	T	-0.1521	0.000335608	0.02782	0.979563	FALSE	FALSE	FALSE	zb1rcd	9	137673450	0.00137404	0.807038	337199	NA	NA	CIHD	TRUE	reported	15582_25_FCN1_FCN1	FCN1	chr9	134781604	0.025055	1.27e-09	35341	TRUE	reported	textfile	2	1	TRUE
rs75446386	T	C	T	C	0.114	-0.000500355	0.0431	0.967455	FALSE	FALSE	FALSE	zb1rcd	9	138043374	0.0010841	0.644413	337199	NA	NA	CIHD	TRUE	reported	15582_25_FCN1_FCN1	FCN1	chr9	135151528	0.020849	4.55e-08	35323	TRUE	reported	textfile	2	1	TRUE
rs1077782	C	T	C	T	-0.6012	0.00194031	0.02255	0.978538	FALSE	FALSE	FALSE	zb1rcd	6	3027173	0.0013281	0.144027	337199	NA	NA	CIHD	TRUE	reported	9754_33_NQO2_Quinone_reductase_2	NQO2	chr6	3026939	0.029347	2.89e-93	35382	TRUE	reported	textfile	2	1	TRUE
rs114141799	T	C	T	C	0.5098	0.00184277	0.01004	0.989703	FALSE	FALSE	FALSE	zb1rcd	6	2946217	0.00197818	0.351571	337199	NA	NA	CIHD	TRUE	reported	9754_33_NQO2_Quinone_reductase_2	NQO2	chr6	2945983	0.044753	4.62e-30	35363	TRUE	reported	textfile	2	1	TRUE
rs115311554	C	T	C	T	1.0995	-0.00193621	0.01847	0.986852	FALSE	FALSE	FALSE	zb1rcd	6	2937294	0.00170952	0.257381	337199	NA	NA	CIHD	TRUE	reported	9754_33_NQO2_Quinone_reductase_2	NQO2	chr6	2937060	0.03233	1e-200	35362	TRUE	reported	textfile	2	1	TRUE
rs116168350	G	C	G	C	-0.3095	0.00288314	0.01083	0.008989	FALSE	TRUE	FALSE	zb1rcd	6	3707960	0.00211664	0.173156	337199	NA	NA	CIHD	TRUE	reported	9754_33_NQO2_Quinone_reductase_2	NQO2	chr6	3707726	0.043794	1.58e-12	35387	TRUE	reported	textfile	2	1	TRUE
rs17135727	T	C	T	C	-0.1506	8.69e-05	0.29156	0.728964	FALSE	FALSE	FALSE	zb1rcd	6	2786563	0.000436278	0.842196	337199	NA	NA	CIHD	TRUE	reported	9754_33_NQO2_Quinone_reductase_2	NQO2	chr6	2786329	0.009683	1.53e-54	35362	TRUE	reported	textfile	2	1	TRUE
rs17548252	T	C	T	C	-0.1813	-0.00156317	0.02217	0.974222	FALSE	FALSE	FALSE	zb1rcd	6	3098930	0.00121596	0.198606	337199	NA	NA	CIHD	TRUE	reported	9754_33_NQO2_Quinone_reductase_2	NQO2	chr6	3098696	0.030325	2.25e-09	35375	TRUE	reported	textfile	2	1	TRUE
rs56336390	T	C	T	C	-0.5724	-8.51e-05	0.05893	0.950491	FALSE	FALSE	FALSE	zb1rcd	6	2994218	0.000890866	0.923858	337199	NA	NA	CIHD	TRUE	reported	9754_33_NQO2_Quinone_reductase_2	NQO2	chr6	2993984	0.018786	1e-200	35363	TRUE	reported	textfile	2	1	TRUE
rs62391549	C	T	C	T	-0.6704	-0.00120549	0.11159	0.918477	FALSE	FALSE	FALSE	zb1rcd	6	2992008	0.000718334	0.0933147	337199	NA	NA	CIHD	TRUE	reported	9754_33_NQO2_Quinone_reductase_2	NQO2	chr6	2991774	0.009579	1e-200	35363	TRUE	reported	textfile	2	1	TRUE
rs62391551	G	C	G	C	-0.498	-0.00031424	0.05955	0.03341	FALSE	TRUE	FALSE	zb1rcd	6	3000857	0.00110936	0.776977	337199	NA	NA	CIHD	TRUE	reported	9754_33_NQO2_Quinone_reductase_2	NQO2	chr6	3000623	0.01873	9.42e-156	35363	TRUE	reported	textfile	2	1	TRUE
rs79087434	A	G	A	G	-0.2978	0.000704737	0.01964	0.979711	FALSE	FALSE	FALSE	zb1rcd	6	3350098	0.001366	0.605915	337199	NA	NA	CIHD	TRUE	reported	9754_33_NQO2_Quinone_reductase_2	NQO2	chr6	3349864	0.031687	5.56e-21	35382	TRUE	reported	textfile	2	1	TRUE
rs10779706	T	G	T	G	0.0767	-0.00109656	0.11358	0.113749	FALSE	FALSE	FALSE	zb1rcd	1	8986682	0.000620349	0.0771223	337199	NA	NA	CIHD	TRUE	reported	7161_25_H6PD_G6PE	H6PD	chr1	8926623	0.013415	1.08e-08	35385	TRUE	reported	textfile	2	1	TRUE
rs11585670	C	A	C	A	0.086	5.43e-05	0.16005	0.876296	FALSE	FALSE	FALSE	zb1rcd	1	10180908	0.000608232	0.928826	337199	NA	NA	CIHD	TRUE	reported	7161_25_H6PD_G6PE	H6PD	chr1	10120850	0.011791	3.02e-13	35391	TRUE	reported	textfile	2	1	TRUE
rs57853394	A	G	A	G	-0.1792	-0.000812747	0.08831	0.962218	FALSE	FALSE	FALSE	zb1rcd	1	9898193	0.00102837	0.429339	337199	NA	NA	CIHD	TRUE	reported	7161_25_H6PD_G6PE	H6PD	chr1	9838135	0.015105	1.83e-32	35390	TRUE	reported	textfile	2	1	TRUE
rs62642596	T	C	T	C	0.2092	-0.00077898	0.48587	0.50609	FALSE	FALSE	FALSE	zb1rcd	1	9320387	0.000389032	0.045247	337199	NA	NA	CIHD	TRUE	reported	7161_25_H6PD_G6PE	H6PD	chr1	9260328	0.008611	2.28e-130	35385	TRUE	reported	textfile	2	1	TRUE
rs72643830	T	C	T	C	-0.1182	-0.000334408	0.20733	0.790486	FALSE	FALSE	FALSE	zb1rcd	1	9398619	0.000475845	0.482202	337199	NA	NA	CIHD	TRUE	reported	7161_25_H6PD_G6PE	H6PD	chr1	9338560	0.010638	1.11e-28	35385	TRUE	reported	textfile	2	1	TRUE
rs10791612	T	C	T	C	-0.1157	0.000322873	0.10143	0.901723	FALSE	FALSE	FALSE	zb1rcd	11	103195784	0.000647787	0.618184	337199	NA	NA	CIHD	TRUE	reported	9341_1_PDGFD_PDGFD	PDGFD	chr11	103325056	0.013665	2.52e-17	35364	TRUE	reported	textfile	2	1	TRUE
rs7104359	C	T	C	T	-0.1294	0.000369662	0.19973	0.827001	FALSE	FALSE	FALSE	zb1rcd	11	103697417	0.000509707	0.468302	337199	NA	NA	CIHD	TRUE	reported	9341_1_PDGFD_PDGFD	PDGFD	chr11	103826689	0.010352	7.45e-36	35364	TRUE	reported	textfile	2	1	TRUE
rs10795548	T	C	T	C	0.0997	7.85e-05	0.17157	0.834009	FALSE	FALSE	FALSE	zb1rcd	10	7548109	0.000517897	0.879546	337199	NA	NA	CIHD	TRUE	reported	9326_33_ITIH2_ITI_heavy_chain_H2	ITIH2	chr10	7506147	0.01109	2.47e-19	35354	TRUE	reported	textfile	2	1	TRUE
rs10905252	A	G	A	G	0.108	-0.000111127	0.41073	0.398225	FALSE	FALSE	FALSE	zb1rcd	10	7964217	0.000393686	0.777736	337199	NA	NA	CIHD	TRUE	reported	9326_33_ITIH2_ITI_heavy_chain_H2	ITIH2	chr10	7922254	0.008483	3.97e-37	35363	TRUE	reported	textfile	2	1	TRUE
rs2787154	G	A	G	A	0.0829	2.69e-05	0.35863	0.621249	FALSE	FALSE	FALSE	zb1rcd	10	8410254	0.000399066	0.946311	337199	NA	NA	CIHD	TRUE	reported	9326_33_ITIH2_ITI_heavy_chain_H2	ITIH2	chr10	8368291	0.008719	1.95e-21	35355	TRUE	reported	textfile	2	1	TRUE
rs7342066	G	A	G	A	-0.1746	-0.00038148	0.27647	0.292934	FALSE	FALSE	FALSE	zb1rcd	10	7795911	0.000425134	0.36955	337199	NA	NA	CIHD	TRUE	reported	9326_33_ITIH2_ITI_heavy_chain_H2	ITIH2	chr10	7753948	0.00932	2.66e-78	35363	TRUE	reported	textfile	2	1	TRUE
rs78189039	A	G	A	G	0.4762	0.00055421	0.08228	0.908619	FALSE	FALSE	FALSE	zb1rcd	10	7727887	0.000674375	0.411184	337199	NA	NA	CIHD	TRUE	reported	9326_33_ITIH2_ITI_heavy_chain_H2	ITIH2	chr10	7685924	0.015174	1e-200	35358	TRUE	reported	textfile	2	1	TRUE
rs1079783	A	G	A	G	0.0563	-0.000396572	0.27994	0.272458	FALSE	FALSE	FALSE	zb1rcd	9	136462863	0.000432031	0.358659	337199	NA	NA	CIHD	TRUE	reported	6379_62_ADAMTSL2_ATL2	ADAMTSL2	chr9	133597741	0.009376	1.92e-09	35371	TRUE	reported	textfile	2	1	TRUE
rs11534419	T	C	T	C	0.1118	-4.41e-05	0.39288	0.641347	FALSE	FALSE	FALSE	zb1rcd	9	136388223	0.000405464	0.913474	337199	NA	NA	CIHD	TRUE	reported	6379_62_ADAMTSL2_ATL2	ADAMTSL2	chr9	133523101	0.008717	1.18e-37	35360	TRUE	reported	textfile	2	1	TRUE
rs2027962	A	C	A	C	-0.0687	0.00023894	0.40411	0.624343	FALSE	FALSE	FALSE	zb1rcd	9	136585641	0.000398717	0.548992	337199	NA	NA	CIHD	TRUE	reported	6379_62_ADAMTSL2_ATL2	ADAMTSL2	chr9	133720519	0.008612	1.49e-15	35370	TRUE	reported	textfile	2	1	TRUE
rs10808342	G	C	G	C	0.1634	-0.00155788	0.02064	0.015366	FALSE	TRUE	FALSE	zb1rcd	8	29738941	0.00159464	0.328598	337199	NA	NA	CIHD	TRUE	reported	19273_3_GSR_Glutathione_reductase	GSR	chr8	29881425	0.029078	1.92e-08	35355	TRUE	reported	textfile	2	1	TRUE
rs4733505	G	A	G	A	0.113	0.000175198	0.339	0.344339	FALSE	FALSE	FALSE	zb1rcd	8	30553430	0.000411556	0.670329	337199	NA	NA	CIHD	TRUE	reported	19273_3_GSR_Glutathione_reductase	GSR	chr8	30695913	0.008578	1.26e-39	35358	TRUE	reported	textfile	2	1	TRUE
rs10813910	A	T	A	T	0.0755	0.00049513	0.28891	0.340292	FALSE	TRUE	FALSE	zb1rcd	9	32965207	0.000406671	0.223407	337199	NA	NA	CIHD	TRUE	reported	18864_7_PRSS3_TRY3	PRSS3	chr9	32965209	0.008983	4.29e-17	35349	TRUE	reported	textfile	2	1	TRUE
rs10971925	A	G	A	G	-0.4457	0.000472113	0.04518	0.930973	FALSE	FALSE	FALSE	zb1rcd	9	34113967	0.000768723	0.539114	337199	NA	NA	CIHD	TRUE	reported	18864_7_PRSS3_TRY3	PRSS3	chr9	34113969	0.019688	1.81e-113	35349	TRUE	reported	textfile	2	1	TRUE
rs117173455	A	G	A	G	0.2847	0.00174311	0.0165	0.980227	FALSE	FALSE	FALSE	zb1rcd	9	34535000	0.00138314	0.207578	337199	NA	NA	CIHD	TRUE	reported	18864_7_PRSS3_TRY3	PRSS3	chr9	34535002	0.032366	1.42e-18	35350	TRUE	reported	textfile	2	1	TRUE
rs12237401	T	C	T	C	0.0853	0.000470538	0.27531	0.686509	FALSE	FALSE	FALSE	zb1rcd	9	33367088	0.000419561	0.262076	337199	NA	NA	CIHD	TRUE	reported	18864_7_PRSS3_TRY3	PRSS3	chr9	33367090	0.009096	6.71e-21	35348	TRUE	reported	textfile	2	1	TRUE
rs138062707	T	G	T	G	-0.3104	-0.00115393	0.03477	0.972676	FALSE	FALSE	FALSE	zb1rcd	9	33594542	0.00119009	0.332242	337199	NA	NA	CIHD	TRUE	reported	18864_7_PRSS3_TRY3	PRSS3	chr9	33594544	0.022312	5.36e-44	35346	TRUE	reported	textfile	2	1	TRUE
rs72709664	A	C	A	C	-0.5303	-0.000237716	0.05641	0.909749	FALSE	FALSE	FALSE	zb1rcd	9	33623177	0.000672326	0.723661	337199	NA	NA	CIHD	TRUE	reported	18864_7_PRSS3_TRY3	PRSS3	chr9	33623179	0.017383	1e-200	35348	TRUE	reported	textfile	2	1	TRUE
rs10814111	A	C	A	C	0.1822	-0.000131661	0.07849	0.932054	FALSE	FALSE	FALSE	zb1rcd	9	34457852	0.000765755	0.863488	337199	NA	NA	CIHD	TRUE	reported	16583_8_NUDT2_AP4A	NUDT2	chr9	34457854	0.014889	1.97e-34	35350	TRUE	reported	textfile	2	1	TRUE
rs111577519	A	G	A	G	-0.0729	-0.000179694	0.14021	0.882909	FALSE	FALSE	FALSE	zb1rcd	9	33499934	0.000598901	0.764147	337199	NA	NA	CIHD	TRUE	reported	16583_8_NUDT2_AP4A	NUDT2	chr9	33499936	0.011523	2.51e-10	35348	TRUE	reported	textfile	2	1	TRUE
rs7025269	T	C	T	C	0.2999	-0.000237386	0.20745	0.209323	FALSE	FALSE	FALSE	zb1rcd	9	34336266	0.000472877	0.615664	337199	NA	NA	CIHD	TRUE	reported	16583_8_NUDT2_AP4A	NUDT2	chr9	34336268	0.009776	1e-200	35350	TRUE	reported	textfile	2	1	TRUE
rs10818526	C	G	C	G	-0.0798	-0.000435461	0.29441	0.348499	FALSE	TRUE	FALSE	zb1rcd	9	124074965	0.00040537	0.282719	337199	NA	NA	CIHD	TRUE	reported	16607_78_GSN_Gelsolin	GSN	chr9	121312687	0.008757	8.04e-20	35373	TRUE	reported	textfile	2	1	TRUE
rs10985149	T	C	T	C	-0.6283	0.000308942	0.01295	0.985142	FALSE	FALSE	FALSE	zb1rcd	9	123850172	0.00162686	0.849387	337199	NA	NA	CIHD	TRUE	reported	16607_78_GSN_Gelsolin	GSN	chr9	121087894	0.03427	4.46e-75	35374	TRUE	reported	textfile	2	1	TRUE
rs139301169	A	G	A	G	-0.4089	0.0025852	0.01959	0.989549	FALSE	FALSE	FALSE	zb1rcd	9	124553613	0.00194024	0.182725	337199	NA	NA	CIHD	TRUE	reported	16607_78_GSN_Gelsolin	GSN	chr9	121791334	0.029188	1.37e-44	35371	TRUE	reported	textfile	2	1	TRUE
rs57455029	A	G	A	G	-0.1519	0.000903465	0.0547	0.951376	FALSE	FALSE	FALSE	zb1rcd	9	124547496	0.000907927	0.319695	337199	NA	NA	CIHD	TRUE	reported	16607_78_GSN_Gelsolin	GSN	chr9	121785217	0.017632	6.99e-18	35371	TRUE	reported	textfile	2	1	TRUE
rs10819315	T	C	T	C	-0.1188	0.000952201	0.04429	0.037714	FALSE	FALSE	FALSE	zb1rcd	9	130645262	0.00101849	0.349832	337199	NA	NA	CIHD	TRUE	reported	7228_2_ST6GALNAC6_SIA7F	ST6GALNAC6	chr9	127882983	0.019767	1.86e-09	35357	TRUE	reported	textfile	2	1	TRUE
rs72616671	T	C	T	C	-0.1849	0.00126248	0.01743	0.975664	FALSE	FALSE	FALSE	zb1rcd	9	130636135	0.00126905	0.319821	337199	NA	NA	CIHD	TRUE	reported	7228_2_ST6GALNAC6_SIA7F	ST6GALNAC6	chr9	127873856	0.032179	9.14e-09	35357	TRUE	reported	textfile	2	1	TRUE
rs72769820	C	A	C	A	0.1856	0.000248183	0.04356	0.970899	FALSE	FALSE	FALSE	zb1rcd	9	130385170	0.00115557	0.829946	337199	NA	NA	CIHD	TRUE	reported	7228_2_ST6GALNAC6_SIA7F	ST6GALNAC6	chr9	127622891	0.020068	2.28e-20	35365	TRUE	reported	textfile	2	1	TRUE
rs10820918	G	A	G	A	0.1481	-9.28e-05	0.31376	0.676771	FALSE	FALSE	FALSE	zb1rcd	9	94686453	0.000412217	0.821837	337199	NA	NA	CIHD	TRUE	reported	7861_9_ROR2_ROR2	ROR2	chr9	91924171	0.008581	9.61e-67	35358	TRUE	reported	textfile	2	1	TRUE
rs76590235	C	T	C	T	0.2209	0.000152733	0.02238	0.977461	FALSE	FALSE	FALSE	zb1rcd	9	94964484	0.00130084	0.906535	337199	NA	NA	CIHD	TRUE	reported	7861_9_ROR2_ROR2	ROR2	chr9	92202202	0.027306	5.98e-16	35359	TRUE	reported	textfile	2	1	TRUE
rs77550788	A	G	A	G	0.2258	-0.00268991	0.01298	0.98439	FALSE	FALSE	FALSE	zb1rcd	9	94572671	0.00156018	0.0846896	337199	NA	NA	CIHD	TRUE	reported	7861_9_ROR2_ROR2	ROR2	chr9	91810389	0.036387	5.45e-10	35357	TRUE	reported	textfile	2	1	TRUE
rs10823655	G	A	G	A	0.0722	-0.000348806	0.12425	0.869371	FALSE	FALSE	FALSE	zb1rcd	10	72750669	0.000575844	0.544695	337199	NA	NA	CIHD	TRUE	reported	15394_79_UNC5B_UNC5B	UNC5B	chr10	70990912	0.012395	5.72e-09	35371	TRUE	reported	textfile	2	1	TRUE
rs10999762	A	G	A	G	-0.1125	-5.59e-06	0.22104	0.220738	FALSE	FALSE	FALSE	zb1rcd	10	73044674	0.000464685	0.990402	337199	NA	NA	CIHD	TRUE	reported	15394_79_UNC5B_UNC5B	UNC5B	chr10	71284917	0.009842	2.96e-30	35374	TRUE	reported	textfile	2	1	TRUE
rs12262480	C	A	C	A	0.1886	0.00085793	0.09498	0.926015	FALSE	FALSE	FALSE	zb1rcd	10	73062149	0.000738516	0.245361	337199	NA	NA	CIHD	TRUE	reported	15394_79_UNC5B_UNC5B	UNC5B	chr10	71302392	0.014025	3.18e-41	35373	TRUE	reported	textfile	2	1	TRUE
rs4517438	C	G	C	G	-0.056	0.000438404	0.36329	0.364382	FALSE	TRUE	FALSE	zb1rcd	10	72542507	0.000404186	0.278073	337199	NA	NA	CIHD	TRUE	reported	15394_79_UNC5B_UNC5B	UNC5B	chr10	70782751	0.008525	5.06e-11	35376	TRUE	reported	textfile	2	1	TRUE
rs10836121	T	C	T	C	-0.0712	0.000410312	0.48319	0.468833	FALSE	FALSE	FALSE	zb1rcd	11	33869713	0.000407006	0.313396	337199	NA	NA	CIHD	TRUE	reported	11514_196_CD59_CD59	CD59	chr11	33848167	0.008107	1.6e-18	35357	TRUE	reported	textfile	2	1	TRUE
rs4756046	A	C	A	C	0.092	-0.000933275	0.08105	0.063387	FALSE	FALSE	FALSE	zb1rcd	11	33842571	0.000793383	0.239466	337199	NA	NA	CIHD	TRUE	reported	11514_196_CD59_CD59	CD59	chr11	33821025	0.014961	7.77e-10	35357	TRUE	reported	textfile	2	1	TRUE
rs831630	T	C	T	C	-0.1828	-5.55e-05	0.32663	0.680889	FALSE	FALSE	FALSE	zb1rcd	11	33743019	0.000414579	0.893481	337199	NA	NA	CIHD	TRUE	reported	11514_196_CD59_CD59	CD59	chr11	33721473	0.008567	5.1e-101	35356	TRUE	reported	textfile	2	1	TRUE
rs10843188	G	A	G	A	-0.0725	-0.000719833	0.34507	0.663624	FALSE	FALSE	FALSE	zb1rcd	12	28657133	0.000407207	0.0771063	337199	NA	NA	CIHD	TRUE	reported	9578_263_MANSC4_MANS4	MANSC4	chr12	28504200	0.008705	8.2e-17	35356	TRUE	reported	textfile	2	1	TRUE
rs11049245	G	A	G	A	0.1413	-0.000524399	0.09094	0.877366	FALSE	FALSE	FALSE	zb1rcd	12	28126279	0.000594741	0.377926	337199	NA	NA	CIHD	TRUE	reported	9578_263_MANSC4_MANS4	MANSC4	chr12	27973346	0.014393	9.49e-23	35353	TRUE	reported	textfile	2	1	TRUE
rs1150937	A	G	A	G	0.0594	-0.000474799	0.26578	0.231957	FALSE	FALSE	FALSE	zb1rcd	12	27604263	0.000456664	0.298475	337199	NA	NA	CIHD	TRUE	reported	9578_263_MANSC4_MANS4	MANSC4	chr12	27451330	0.009327	1.91e-10	35356	TRUE	reported	textfile	2	1	TRUE
rs61915452	C	G	C	G	0.2658	-0.000611167	0.10926	0.114253	FALSE	TRUE	FALSE	zb1rcd	12	27965469	0.000608756	0.315398	337199	NA	NA	CIHD	TRUE	reported	9578_263_MANSC4_MANS4	MANSC4	chr12	27812536	0.013037	2.14e-92	35355	TRUE	reported	textfile	2	1	TRUE
rs73294067	G	T	G	T	0.2662	-0.000470243	0.02456	0.969702	FALSE	FALSE	FALSE	zb1rcd	12	27799008	0.00112301	0.675409	337199	NA	NA	CIHD	TRUE	reported	9578_263_MANSC4_MANS4	MANSC4	chr12	27646075	0.027193	1.25e-22	35354	TRUE	reported	textfile	2	1	TRUE
rs10847943	G	A	G	A	0.0789	-0.00029277	0.1165	0.131477	FALSE	FALSE	FALSE	zb1rcd	12	130256599	0.000569286	0.607061	337199	NA	NA	CIHD	TRUE	reported	13416_8_TMEM132D_T132D	TMEM132D	chr12	129772054	0.013243	2.56e-09	35375	TRUE	reported	textfile	2	1	TRUE
rs189863837	A	G	A	G	0.2536	0.000522184	0.05536	0.967602	FALSE	FALSE	FALSE	zb1rcd	12	129935341	0.00113767	0.64624	337199	NA	NA	CIHD	TRUE	reported	13416_8_TMEM132D_T132D	TMEM132D	chr12	129450796	0.017945	2.42e-45	35377	TRUE	reported	textfile	2	1	TRUE
rs55655444	C	T	C	T	0.5175	-0.00055999	0.09378	0.923045	FALSE	FALSE	FALSE	zb1rcd	12	130079749	0.000729974	0.443001	337199	NA	NA	CIHD	TRUE	reported	13416_8_TMEM132D_T132D	TMEM132D	chr12	129595204	0.01421	1e-200	35378	TRUE	reported	textfile	2	1	TRUE
rs7309864	G	A	G	A	0.0633	0.00023001	0.49164	0.504577	FALSE	FALSE	FALSE	zb1rcd	12	129630751	0.000385942	0.551197	337199	NA	NA	CIHD	TRUE	reported	13416_8_TMEM132D_T132D	TMEM132D	chr12	129146206	0.00839	4.55e-14	35379	TRUE	reported	textfile	2	1	TRUE
rs74322448	T	C	T	C	-0.2334	0.000781996	0.03694	0.973504	FALSE	FALSE	FALSE	zb1rcd	12	129736226	0.00120011	0.514657	337199	NA	NA	CIHD	TRUE	reported	13416_8_TMEM132D_T132D	TMEM132D	chr12	129251681	0.022742	1.03e-24	35377	TRUE	reported	textfile	2	1	TRUE
rs10849630	T	C	T	C	-0.0537	0.00024355	0.45997	0.538664	FALSE	FALSE	FALSE	zb1rcd	12	119561045	0.000391638	0.534024	337199	NA	NA	CIHD	TRUE	reported	4276_10_PEBP1_prostatic_binding_protein	PEBP1	chr12	119123240	0.008338	1.19e-10	35376	TRUE	reported	textfile	2	1	TRUE
rs10850829	T	C	T	C	-0.0504	5.53e-05	0.30489	0.720015	FALSE	FALSE	FALSE	zb1rcd	12	117890020	0.000430007	0.897753	337199	NA	NA	CIHD	TRUE	reported	4276_10_PEBP1_prostatic_binding_protein	PEBP1	chr12	117452215	0.008991	2.08e-08	35374	TRUE	reported	textfile	2	1	TRUE
rs11068663	C	T	C	T	-0.1021	0.00108946	0.28777	0.736334	FALSE	FALSE	FALSE	zb1rcd	12	118175313	0.000437653	0.0127994	337199	NA	NA	CIHD	TRUE	reported	4276_10_PEBP1_prostatic_binding_protein	PEBP1	chr12	117737508	0.009212	1.5e-28	35366	TRUE	reported	textfile	2	1	TRUE
rs4766891	T	G	T	G	-0.1229	0.00133447	0.17677	0.869254	FALSE	FALSE	FALSE	zb1rcd	12	118410302	0.00057384	0.0200452	337199	NA	NA	CIHD	TRUE	reported	4276_10_PEBP1_prostatic_binding_protein	PEBP1	chr12	117972497	0.010841	8.64e-30	35372	TRUE	reported	textfile	2	1	TRUE
rs73217917	C	T	C	T	-0.9644	-0.000248879	0.02826	0.985323	FALSE	FALSE	FALSE	zb1rcd	12	118503523	0.00164603	0.879818	337199	NA	NA	CIHD	TRUE	reported	4276_10_PEBP1_prostatic_binding_protein	PEBP1	chr12	118065718	0.020487	1e-200	35372	TRUE	reported	textfile	2	1	TRUE
rs76027544	A	G	A	G	-0.3802	-0.000948345	0.02013	0.982802	FALSE	FALSE	FALSE	zb1rcd	12	119024399	0.00148225	0.522302	337199	NA	NA	CIHD	TRUE	reported	4276_10_PEBP1_prostatic_binding_protein	PEBP1	chr12	118586594	0.029157	7.28e-39	35375	TRUE	reported	textfile	2	1	TRUE
rs10853721	G	A	G	A	-0.0787	0.000171021	0.12994	0.869761	FALSE	FALSE	FALSE	zb1rcd	19	39312496	0.000573781	0.765658	337199	NA	NA	CIHD	TRUE	reported	12662_82_ECH1_ECH1_filtered	ECH1	chr19	38821856	0.011774	2.32e-11	35366	TRUE	reported	textfile	2	1	TRUE
rs4802890	A	G	A	G	0.4475	-0.000274199	0.08781	0.894654	FALSE	FALSE	FALSE	zb1rcd	19	39304402	0.000629826	0.663305	337199	NA	NA	CIHD	TRUE	reported	12662_82_ECH1_ECH1_filtered	ECH1	chr19	38813762	0.013784	1e-200	35366	TRUE	reported	textfile	2	1	TRUE
rs73544031	C	T	C	T	0.2006	-0.000365993	0.01294	0.987768	FALSE	FALSE	FALSE	zb1rcd	19	39771267	0.00175461	0.834769	337199	NA	NA	CIHD	TRUE	reported	12662_82_ECH1_ECH1_filtered	ECH1	chr19	39280627	0.035106	1.1e-08	35359	TRUE	reported	textfile	2	1	TRUE
rs10863437	C	T	C	T	0.0834	-0.000402561	0.4265	0.577678	FALSE	FALSE	FALSE	zb1rcd	1	207817612	0.000390488	0.302579	337199	NA	NA	CIHD	TRUE	reported	5069_9_CD55_DAF	CD55	chr1	207644267	0.008448	5.48e-23	35370	TRUE	reported	textfile	2	1	TRUE
rs148327582	C	T	C	T	-0.1669	0.00122691	0.02752	0.990792	FALSE	FALSE	FALSE	zb1rcd	1	208359987	0.00204253	0.548054	337199	NA	NA	CIHD	TRUE	reported	5069_9_CD55_DAF	CD55	chr1	208186642	0.025601	7.07e-11	35367	TRUE	reported	textfile	2	1	TRUE
rs148838761	T	G	T	G	-0.1538	0.0028026	0.03459	0.982703	FALSE	FALSE	FALSE	zb1rcd	1	207235002	0.00151441	0.0642244	337199	NA	NA	CIHD	TRUE	reported	5069_9_CD55_DAF	CD55	chr1	207061657	0.022591	9.9e-12	35374	TRUE	reported	textfile	2	1	TRUE
rs6666604	G	T	G	T	-0.3504	0.000335032	0.1604	0.839544	FALSE	FALSE	FALSE	zb1rcd	1	207345819	0.00052899	0.52651	337199	NA	NA	CIHD	TRUE	reported	5069_9_CD55_DAF	CD55	chr1	207172474	0.011266	1e-200	35369	TRUE	reported	textfile	2	1	TRUE
rs10864508	G	T	G	T	0.0465	-0.000422008	0.48014	0.480931	FALSE	FALSE	FALSE	zb1rcd	1	11490744	0.000385097	0.273146	337199	NA	NA	CIHD	TRUE	reported	7655_11_NPPB_N_terminal_pro_BNP	NPPB	chr1	11430687	0.008224	1.57e-08	35388	TRUE	reported	textfile	2	1	TRUE
rs198379	C	T	C	T	0.2574	8.78e-06	0.39648	0.586679	FALSE	FALSE	FALSE	zb1rcd	1	11915467	0.0003927	0.982157	337199	NA	NA	CIHD	TRUE	reported	7655_11_NPPB_N_terminal_pro_BNP	NPPB	chr1	11855410	0.008282	1e-200	35387	TRUE	reported	textfile	2	1	TRUE
rs2233019	C	A	C	A	0.2134	-0.000653473	0.0152	0.986068	FALSE	FALSE	FALSE	zb1rcd	1	11736864	0.00173126	0.705836	337199	NA	NA	CIHD	TRUE	reported	7655_11_NPPB_N_terminal_pro_BNP	NPPB	chr1	11676807	0.033392	1.65e-10	35381	TRUE	reported	textfile	2	1	TRUE
rs760189	T	C	T	C	0.114	-0.000730536	0.19695	0.805339	FALSE	FALSE	FALSE	zb1rcd	1	11995560	0.000488939	0.135144	337199	NA	NA	CIHD	TRUE	reported	7655_11_NPPB_N_terminal_pro_BNP	NPPB	chr1	11935503	0.010334	2.7e-28	35387	TRUE	reported	textfile	2	1	TRUE
rs10883974	C	T	C	T	-0.4293	0.000367932	0.25464	0.739813	FALSE	FALSE	FALSE	zb1rcd	10	105926906	0.00044404	0.407331	337199	NA	NA	CIHD	TRUE	reported	12436_84_GSTO1_GST_omega_1_filtered	GSTO1	chr10	104167148	0.006732	1e-200	35364	TRUE	reported	textfile	2	1	TRUE
rs1490171	G	A	G	A	-0.0983	0.000190082	0.46187	0.515297	FALSE	FALSE	FALSE	zb1rcd	10	106549900	0.000386272	0.622653	337199	NA	NA	CIHD	TRUE	reported	12436_84_GSTO1_GST_omega_1_filtered	GSTO1	chr10	104790142	0.008151	1.73e-33	35362	TRUE	reported	textfile	2	1	TRUE
rs2047037	T	C	T	C	-0.097	8.85e-05	0.22397	0.202892	FALSE	FALSE	FALSE	zb1rcd	10	105477100	0.000478651	0.853354	337199	NA	NA	CIHD	TRUE	reported	12436_84_GSTO1_GST_omega_1_filtered	GSTO1	chr10	103717342	0.009678	1.21e-23	35359	TRUE	reported	textfile	2	1	TRUE
rs2864042	A	G	A	G	0.1178	-0.000437633	0.4436	0.539099	FALSE	FALSE	FALSE	zb1rcd	10	106981738	0.000386995	0.258119	337199	NA	NA	CIHD	TRUE	reported	12436_84_GSTO1_GST_omega_1_filtered	GSTO1	chr10	105221980	0.008112	8.76e-48	35360	TRUE	reported	textfile	2	1	TRUE
rs73335162	C	T	C	T	0.2613	0.00151391	0.01761	0.98929	FALSE	FALSE	FALSE	zb1rcd	10	106144987	0.00187131	0.418508	337199	NA	NA	CIHD	TRUE	reported	12436_84_GSTO1_GST_omega_1_filtered	GSTO1	chr10	104385229	0.03022	5.3e-18	35362	TRUE	reported	textfile	2	1	TRUE
rs805670	T	C	T	C	-0.2443	0.000114061	0.43989	0.596845	FALSE	FALSE	FALSE	zb1rcd	10	105738868	0.000393341	0.771832	337199	NA	NA	CIHD	TRUE	reported	12436_84_GSTO1_GST_omega_1_filtered	GSTO1	chr10	103979110	0.008064	1e-200	35362	TRUE	reported	textfile	2	1	TRUE
rs10889352	C	T	C	T	-0.2189	9.92e-05	0.33773	0.646778	FALSE	FALSE	FALSE	zb1rcd	1	63099023	0.000403069	0.80566	337199	NA	NA	CIHD	TRUE	reported	10391_1_ANGPTL3_ANGL3_filtered	ANGPTL3	chr1	62633352	0.008507	5.12e-146	35346	TRUE	reported	textfile	2	1	TRUE
rs12142862	C	A	C	A	0.0616	0.000229434	0.37699	0.563242	FALSE	FALSE	FALSE	zb1rcd	1	63484941	0.000390977	0.557323	337199	NA	NA	CIHD	TRUE	reported	10391_1_ANGPTL3_ANGL3_filtered	ANGPTL3	chr1	63019270	0.00841	2.4e-13	35346	TRUE	reported	textfile	2	1	TRUE
rs12723730	G	A	G	A	-0.1771	-0.000551487	0.05421	0.933418	FALSE	FALSE	FALSE	zb1rcd	1	63505980	0.000773213	0.475697	337199	NA	NA	CIHD	TRUE	reported	10391_1_ANGPTL3_ANGL3_filtered	ANGPTL3	chr1	63040309	0.017691	1.37e-23	35347	TRUE	reported	textfile	2	1	TRUE
rs17123220	A	G	A	G	-0.7903	-0.00225623	0.01048	0.983618	FALSE	FALSE	FALSE	zb1rcd	1	62703686	0.00153375	0.141278	337199	NA	NA	CIHD	TRUE	reported	10391_1_ANGPTL3_ANGL3_filtered	ANGPTL3	chr1	62238014	0.038998	2.61e-91	35345	TRUE	reported	textfile	2	1	TRUE
rs1815462	T	C	T	C	-0.0464	0.0003978	0.42258	0.552729	FALSE	FALSE	FALSE	zb1rcd	1	62377156	0.000392929	0.31135	337199	NA	NA	CIHD	TRUE	reported	10391_1_ANGPTL3_ANGL3_filtered	ANGPTL3	chr1	61911484	0.008223	1.67e-08	35345	TRUE	reported	textfile	2	1	TRUE
rs10894353	T	C	T	C	0.2708	-0.00028767	0.46651	0.445146	FALSE	FALSE	FALSE	zb1rcd	11	131125080	0.000393135	0.464331	337199	NA	NA	CIHD	TRUE	reported	8428_102_NTM_NTRI	NTM	chr11	131255185	0.008502	1e-200	35369	TRUE	reported	textfile	2	1	TRUE
rs11825002	C	G	C	G	0.1065	-0.000220971	0.3024	0.301387	FALSE	TRUE	FALSE	zb1rcd	11	131310518	0.000420705	0.599417	337199	NA	NA	CIHD	TRUE	reported	8428_102_NTM_NTRI	NTM	chr11	131440624	0.009372	6.36e-30	35362	TRUE	reported	textfile	2	1	TRUE
rs1793768	T	C	T	C	0.0587	-0.000591239	0.43214	0.5819	FALSE	FALSE	FALSE	zb1rcd	11	131040590	0.000391072	0.130575	337199	NA	NA	CIHD	TRUE	reported	8428_102_NTM_NTRI	NTM	chr11	131170695	0.008667	1.27e-11	35370	TRUE	reported	textfile	2	1	TRUE
rs487303	T	C	T	C	0.0526	-0.000116153	0.30391	0.71733	FALSE	FALSE	FALSE	zb1rcd	11	131788217	0.000434039	0.789	337199	NA	NA	CIHD	TRUE	reported	8428_102_NTM_NTRI	NTM	chr11	131918323	0.009406	2.24e-08	35371	TRUE	reported	textfile	2	1	TRUE
rs7111143	A	G	A	G	0.0709	-3.88e-05	0.329	0.668241	FALSE	FALSE	FALSE	zb1rcd	11	130758924	0.000414734	0.925472	337199	NA	NA	CIHD	TRUE	reported	8428_102_NTM_NTRI	NTM	chr11	130889029	0.009174	1.09e-14	35371	TRUE	reported	textfile	2	1	TRUE
rs10896951	G	C	G	C	-0.2305	0.000703004	0.01227	0.011063	FALSE	TRUE	FALSE	zb1rcd	11	58970702	0.00183929	0.702304	337199	NA	NA	CIHD	TRUE	reported	19614_8_TCN1_Holo_TC_I	TCN1	chr11	59203229	0.037413	7.23e-10	35370	TRUE	reported	textfile	2	1	TRUE
rs118150175	A	G	A	G	0.1526	-0.00170615	0.04008	0.968734	FALSE	FALSE	FALSE	zb1rcd	11	59338528	0.00111376	0.125553	337199	NA	NA	CIHD	TRUE	reported	19614_8_TCN1_Holo_TC_I	TCN1	chr11	59571055	0.021186	5.9e-13	35372	TRUE	reported	textfile	2	1	TRUE
rs145808170	A	G	A	G	-0.231	0.0016383	0.02976	0.974748	FALSE	FALSE	FALSE	zb1rcd	11	59511762	0.00126687	0.195948	337199	NA	NA	CIHD	TRUE	reported	19614_8_TCN1_Holo_TC_I	TCN1	chr11	59744289	0.02442	3.09e-21	35372	TRUE	reported	textfile	2	1	TRUE
rs17860470	A	T	A	T	-0.3825	-0.0015148	0.01552	0.010233	FALSE	TRUE	FALSE	zb1rcd	11	59868492	0.00191339	0.428546	337199	NA	NA	CIHD	TRUE	reported	19614_8_TCN1_Holo_TC_I	TCN1	chr11	60101019	0.03432	7.56e-29	35376	TRUE	reported	textfile	2	1	TRUE
rs34324219	A	C	A	C	-0.4887	-0.000431554	0.10898	0.892639	FALSE	FALSE	FALSE	zb1rcd	11	59623378	0.000621598	0.487516	337199	NA	NA	CIHD	TRUE	reported	19614_8_TCN1_Holo_TC_I	TCN1	chr11	59855905	0.013236	1e-200	35365	TRUE	reported	textfile	2	1	TRUE
rs61889920	T	G	T	G	-0.1856	0.000106406	0.02373	0.976836	FALSE	FALSE	FALSE	zb1rcd	11	58621907	0.00129251	0.934388	337199	NA	NA	CIHD	TRUE	reported	19614_8_TCN1_Holo_TC_I	TCN1	chr11	58854434	0.027535	1.58e-11	35369	TRUE	reported	textfile	2	1	TRUE
rs10901246	T	G	T	G	0.3535	-0.000193632	0.19344	0.188205	FALSE	FALSE	FALSE	zb1rcd	9	136080485	0.0004956	0.696017	337199	NA	NA	CIHD	TRUE	reported	5680_54_OBP2B_OBP2B	OBP2B	chr9	133205098	0.011307	1e-200	35369	TRUE	reported	textfile	2	1	TRUE
rs117877503	T	A	T	A	0.192	-0.00108814	0.0419	0.031677	FALSE	TRUE	FALSE	zb1rcd	9	136536022	0.00115817	0.34746	337199	NA	NA	CIHD	TRUE	reported	5680_54_OBP2B_OBP2B	OBP2B	chr9	133670900	0.022312	7.61e-18	35369	TRUE	reported	textfile	2	1	TRUE
rs10903015	A	C	A	C	-0.2266	0.000143685	0.47479	0.457329	FALSE	FALSE	FALSE	zb1rcd	16	380425	0.00038845	0.711462	337199	NA	NA	CIHD	TRUE	reported	6919_3_HBZ_HBAZ	HBZ	chr16	330425	0.008724	9.67e-149	35318	TRUE	reported	textfile	2	1	TRUE
rs117082297	T	C	T	C	0.16	-3.5e-05	0.04658	0.967704	FALSE	FALSE	FALSE	zb1rcd	16	499213	0.0010948	0.974501	337199	NA	NA	CIHD	TRUE	reported	6919_3_HBZ_HBAZ	HBZ	chr16	449213	0.02119	4.32e-14	35319	TRUE	reported	textfile	2	1	TRUE
rs2858050	C	T	C	T	-0.4448	-8.14e-05	0.09689	0.106969	FALSE	FALSE	FALSE	zb1rcd	16	134745	0.000622852	0.896068	337199	NA	NA	CIHD	TRUE	reported	6919_3_HBZ_HBAZ	HBZ	chr16	84746	0.014706	1e-200	35316	TRUE	reported	textfile	2	1	TRUE
rs78369087	A	G	A	G	-0.3012	0.000188319	0.0227	0.961308	FALSE	FALSE	FALSE	zb1rcd	16	244785	0.000997641	0.850278	337199	NA	NA	CIHD	TRUE	reported	6919_3_HBZ_HBAZ	HBZ	chr16	194786	0.029208	6.21e-25	35317	TRUE	reported	textfile	2	1	TRUE
rs8642	A	G	A	G	-0.1303	0.000385091	0.27373	0.779872	FALSE	FALSE	FALSE	zb1rcd	16	633764	0.000466505	0.4091	337199	NA	NA	CIHD	TRUE	reported	6919_3_HBZ_HBAZ	HBZ	chr16	583764	0.009924	2.21e-39	35311	TRUE	reported	textfile	2	1	TRUE
rs10904475	C	T	C	T	0.0929	0.000567812	0.39788	0.59777	FALSE	FALSE	FALSE	zb1rcd	10	5393729	0.000403536	0.159401	337199	NA	NA	CIHD	TRUE	reported	18397_5_AKR1C4_AK1C4	AKR1C4	chr10	5351766	0.008123	2.75e-30	35365	TRUE	reported	textfile	2	1	TRUE
rs1892403	G	C	G	C	0.2862	-0.000481393	0.39919	0.395405	FALSE	TRUE	FALSE	zb1rcd	10	5116320	0.000403119	0.232413	337199	NA	NA	CIHD	TRUE	reported	18397_5_AKR1C4_AK1C4	AKR1C4	chr10	5074128	0.008019	1e-200	35371	TRUE	reported	textfile	2	1	TRUE
rs2050359	T	A	T	A	-0.2531	-0.000664548	0.4082	0.379581	FALSE	TRUE	FALSE	zb1rcd	10	5341916	0.000397383	0.0944648	337199	NA	NA	CIHD	TRUE	reported	18397_5_AKR1C4_AK1C4	AKR1C4	chr10	5299953	0.007979	1e-200	35372	TRUE	reported	textfile	2	1	TRUE
rs4747987	A	G	A	G	-0.2231	-0.00280183	0.04108	0.967891	FALSE	FALSE	FALSE	zb1rcd	10	5706552	0.00110427	0.0111725	337199	NA	NA	CIHD	TRUE	reported	18397_5_AKR1C4_AK1C4	AKR1C4	chr10	5664589	0.020071	1.05e-28	35378	TRUE	reported	textfile	2	1	TRUE
rs72779812	A	G	A	G	-0.2379	0.00147203	0.01669	0.963215	FALSE	FALSE	FALSE	zb1rcd	10	5425431	0.00104302	0.158151	337199	NA	NA	CIHD	TRUE	reported	18397_5_AKR1C4_AK1C4	AKR1C4	chr10	5383468	0.030751	1.02e-14	35372	TRUE	reported	textfile	2	1	TRUE
rs75056746	G	A	G	A	-0.2174	0.00113234	0.03968	0.968728	FALSE	FALSE	FALSE	zb1rcd	10	4582829	0.00111054	0.307907	337199	NA	NA	CIHD	TRUE	reported	18397_5_AKR1C4_AK1C4	AKR1C4	chr10	4540637	0.020323	1.05e-26	35371	TRUE	reported	textfile	2	1	TRUE
rs10904881	A	C	A	C	0.2471	-0.000139587	0.40794	0.567034	FALSE	FALSE	FALSE	zb1rcd	10	17172952	0.000391997	0.721772	337199	NA	NA	CIHD	TRUE	reported	12635_9_TRDMT1_TRDMT_filtered	TRDMT1	chr10	17130953	0.008171	1e-200	35354	TRUE	reported	textfile	2	1	TRUE
rs10906474	G	A	G	A	-0.3123	0.00443991	0.01959	0.006158	FALSE	FALSE	FALSE	zb1rcd	10	13821194	0.00248496	0.0739844	337199	NA	NA	CIHD	TRUE	reported	10977_55_UCMA_UCMA_filtered	UCMA	chr10	13779194	0.029458	2.94e-26	35366	TRUE	reported	textfile	2	1	TRUE
rs112582999	A	T	A	T	0.1122	0.000274326	0.04771	0.037441	FALSE	TRUE	FALSE	zb1rcd	10	13288282	0.00102538	0.789056	337199	NA	NA	CIHD	TRUE	reported	10977_55_UCMA_UCMA_filtered	UCMA	chr10	13246282	0.01888	2.8e-09	35364	TRUE	reported	textfile	2	1	TRUE
rs117415981	A	G	A	G	-0.1538	0.00126264	0.02671	0.974438	FALSE	FALSE	FALSE	zb1rcd	10	13704315	0.00122679	0.303376	337199	NA	NA	CIHD	TRUE	reported	10977_55_UCMA_UCMA_filtered	UCMA	chr10	13662315	0.025914	2.94e-09	35367	TRUE	reported	textfile	2	1	TRUE
rs138834887	A	C	A	C	0.5018	-0.000700445	0.0233	0.985382	FALSE	FALSE	FALSE	zb1rcd	10	13263289	0.00162625	0.666678	337199	NA	NA	CIHD	TRUE	reported	10977_55_UCMA_UCMA_filtered	UCMA	chr10	13221289	0.027374	4.64e-75	35363	TRUE	reported	textfile	2	1	TRUE
rs142421037	C	G	C	G	0.2001	-0.000128992	0.01343	0.016253	FALSE	TRUE	FALSE	zb1rcd	10	13261514	0.00156516	0.934317	337199	NA	NA	CIHD	TRUE	reported	10977_55_UCMA_UCMA_filtered	UCMA	chr10	13219514	0.035005	1.09e-08	35364	TRUE	reported	textfile	2	1	TRUE
rs185705950	T	C	T	C	-0.2434	0.00280416	0.05008	0.976323	FALSE	FALSE	FALSE	zb1rcd	10	13175960	0.00133564	0.0357742	337199	NA	NA	CIHD	TRUE	reported	10977_55_UCMA_UCMA_filtered	UCMA	chr10	13133960	0.018855	4.01e-38	35363	TRUE	reported	textfile	2	1	TRUE
rs2399954	A	G	A	G	-0.4568	0.000313656	0.08795	0.89551	FALSE	FALSE	FALSE	zb1rcd	10	13276368	0.000631446	0.619383	337199	NA	NA	CIHD	TRUE	reported	10977_55_UCMA_UCMA_filtered	UCMA	chr10	13234368	0.014455	1e-200	35363	TRUE	reported	textfile	2	1	TRUE
rs78560997	C	T	C	T	0.1808	-0.00238989	0.03949	0.977091	FALSE	FALSE	FALSE	zb1rcd	10	13330194	0.00131995	0.0702053	337199	NA	NA	CIHD	TRUE	reported	10977_55_UCMA_UCMA_filtered	UCMA	chr10	13288194	0.021303	2.12e-17	35364	TRUE	reported	textfile	2	1	TRUE
rs10908821	G	C	G	C	-0.1113	0.000387983	0.10261	0.121872	FALSE	TRUE	FALSE	zb1rcd	1	161008535	0.000587541	0.50903	337199	NA	NA	CIHD	TRUE	reported	3292_75_CD48_CD48	CD48	chr1	161038745	0.014143	3.56e-15	35366	TRUE	reported	textfile	2	1	TRUE
rs114547897	C	T	C	T	-0.7547	0.0021789	0.01444	0.989758	FALSE	FALSE	FALSE	zb1rcd	1	160567498	0.00192386	0.257398	337199	NA	NA	CIHD	TRUE	reported	3292_75_CD48_CD48	CD48	chr1	160597708	0.034322	3.71e-107	35358	TRUE	reported	textfile	2	1	TRUE
rs1980606	A	G	A	G	-0.2807	0.000182108	0.18289	0.7937	FALSE	FALSE	FALSE	zb1rcd	1	160654786	0.000476597	0.702386	337199	NA	NA	CIHD	TRUE	reported	3292_75_CD48_CD48	CD48	chr1	160684996	0.010909	5.15e-146	35356	TRUE	reported	textfile	2	1	TRUE
rs41266895	T	C	T	C	-0.3579	-0.00103942	0.01726	0.98628	FALSE	FALSE	FALSE	zb1rcd	1	160396166	0.00165232	0.529307	337199	NA	NA	CIHD	TRUE	reported	3292_75_CD48_CD48	CD48	chr1	160426376	0.033078	2.77e-27	35359	TRUE	reported	textfile	2	1	TRUE
rs6427541	T	C	T	C	0.0881	-0.000443253	0.33835	0.706777	FALSE	FALSE	FALSE	zb1rcd	1	160683911	0.000428816	0.301293	337199	NA	NA	CIHD	TRUE	reported	3292_75_CD48_CD48	CD48	chr1	160714121	0.008961	8.23e-23	35352	TRUE	reported	textfile	2	1	TRUE
rs10918341	G	A	G	A	0.2459	-0.000709274	0.303	0.331079	FALSE	FALSE	FALSE	zb1rcd	1	161950399	0.000409477	0.0832492	337199	NA	NA	CIHD	TRUE	reported	15388_24_FCGR3A_FcRIIIa	FCGR3A	chr1	161980609	0.009874	6.62e-137	35360	TRUE	reported	textfile	2	1	TRUE
rs12095544	C	T	C	T	-0.23	-6.8e-05	0.07008	0.925234	FALSE	FALSE	FALSE	zb1rcd	1	162031909	0.000731758	0.926015	337199	NA	NA	CIHD	TRUE	reported	15388_24_FCGR3A_FcRIIIa	FCGR3A	chr1	162062119	0.017753	2.19e-38	35359	TRUE	reported	textfile	2	1	TRUE
rs143426473	T	C	T	C	0.4728	-0.00109013	0.03664	0.97275	FALSE	FALSE	FALSE	zb1rcd	1	160657127	0.00119159	0.360271	337199	NA	NA	CIHD	TRUE	reported	15388_24_FCGR3A_FcRIIIa	FCGR3A	chr1	160687337	0.024347	5.33e-84	35356	TRUE	reported	textfile	2	1	TRUE
rs1466933	G	T	G	T	-0.2385	-0.00164722	0.03463	0.051286	FALSE	FALSE	FALSE	zb1rcd	1	160548880	0.000873843	0.0594265	337199	NA	NA	CIHD	TRUE	reported	15388_24_FCGR3A_FcRIIIa	FCGR3A	chr1	160579090	0.025163	2.58e-21	35358	TRUE	reported	textfile	2	1	TRUE
rs4657041	C	T	C	T	-0.4515	6.69e-05	0.44469	0.465424	FALSE	FALSE	FALSE	zb1rcd	1	161478859	0.000387748	0.862976	337199	NA	NA	CIHD	TRUE	reported	15388_24_FCGR3A_FcRIIIa	FCGR3A	chr1	161509069	0.005024	1e-200	35351	TRUE	reported	textfile	2	1	TRUE
rs7531561	C	G	C	G	0.3678	0.000587207	0.30762	0.337898	FALSE	TRUE	FALSE	zb1rcd	1	161279230	0.000411311	0.153395	337199	NA	NA	CIHD	TRUE	reported	15388_24_FCGR3A_FcRIIIa	FCGR3A	chr1	161309440	0.009763	1e-200	35354	TRUE	reported	textfile	2	1	TRUE
rs10919221	G	A	G	A	0.0811	-7.38e-06	0.12942	0.85516	FALSE	FALSE	FALSE	zb1rcd	1	169651832	0.000563017	0.989545	337199	NA	NA	CIHD	TRUE	reported	4154_57_SELP_P_Selectin	SELP	chr1	169682691	0.012201	3e-11	35362	TRUE	reported	textfile	2	1	TRUE
rs17349460	G	A	G	A	-0.2493	0.000747246	0.0443	0.94874	FALSE	FALSE	FALSE	zb1rcd	1	169153588	0.000872749	0.391889	337199	NA	NA	CIHD	TRUE	reported	4154_57_SELP_P_Selectin	SELP	chr1	169184350	0.020206	5.67e-35	35363	TRUE	reported	textfile	2	1	TRUE
rs9332575	C	T	C	T	-0.3856	-0.000891975	0.12705	0.886321	FALSE	FALSE	FALSE	zb1rcd	1	169527101	0.000616219	0.147759	337199	NA	NA	CIHD	TRUE	reported	4154_57_SELP_P_Selectin	SELP	chr1	169557863	0.012213	1e-200	35353	TRUE	reported	textfile	2	1	TRUE
rs10920287	T	G	T	G	0.2825	-8.66e-05	0.35077	0.682677	FALSE	FALSE	FALSE	zb1rcd	1	201943010	0.000414949	0.834658	337199	NA	NA	CIHD	TRUE	reported	12386_11_RNPEP_AMPB_filtered	RNPEP	chr1	201973882	0.008632	1e-200	35346	TRUE	reported	textfile	2	1	TRUE
rs2678208	G	T	G	T	-0.2003	-0.00097529	0.14123	0.906663	FALSE	FALSE	FALSE	zb1rcd	1	201823104	0.000671154	0.146182	337199	NA	NA	CIHD	TRUE	reported	12386_11_RNPEP_AMPB_filtered	RNPEP	chr1	201853976	0.011957	5.45e-63	35347	TRUE	reported	textfile	2	1	TRUE
rs7516762	C	T	C	T	0.1274	0.000878251	0.09145	0.096947	FALSE	FALSE	FALSE	zb1rcd	1	202092580	0.000653535	0.178999	337199	NA	NA	CIHD	TRUE	reported	12386_11_RNPEP_AMPB_filtered	RNPEP	chr1	202123452	0.014432	1.07e-18	35349	TRUE	reported	textfile	2	1	TRUE
rs10939687	T	C	T	C	-0.1428	-0.00150354	0.0379	0.96273	FALSE	FALSE	FALSE	zb1rcd	4	16734098	0.00101739	0.139452	337199	NA	NA	CIHD	TRUE	reported	13959_7_LAP3_LAP	LAP3	chr4	16732475	0.021086	1.27e-11	35359	TRUE	reported	textfile	2	1	TRUE
rs141974152	A	G	A	G	-0.4471	-0.00300037	0.01204	0.989597	FALSE	FALSE	FALSE	zb1rcd	4	18163701	0.00198063	0.129809	337199	NA	NA	CIHD	TRUE	reported	13959_7_LAP3_LAP	LAP3	chr4	18162078	0.037901	4.07e-32	35354	TRUE	reported	textfile	2	1	TRUE
rs62296952	T	A	T	A	-0.1726	-0.000668593	0.02126	0.01681	FALSE	TRUE	FALSE	zb1rcd	4	16671865	0.00160127	0.676284	337199	NA	NA	CIHD	TRUE	reported	13959_7_LAP3_LAP	LAP3	chr4	16670242	0.027815	5.46e-10	35355	TRUE	reported	textfile	2	1	TRUE
rs10941528	T	C	T	C	-0.2934	-0.000765114	0.25575	0.767301	FALSE	FALSE	FALSE	zb1rcd	5	40962863	0.000455937	0.0933254	337199	NA	NA	CIHD	TRUE	reported	2888_49_C7_C7	C7	chr5	40962761	0.009606	1e-200	35357	TRUE	reported	textfile	2	1	TRUE
rs72746986	A	G	A	G	-0.1899	0.00030904	0.05072	0.965298	FALSE	FALSE	FALSE	zb1rcd	5	41879329	0.00105576	0.769738	337199	NA	NA	CIHD	TRUE	reported	2888_49_C7_C7	C7	chr5	41879227	0.019268	6.46e-23	35355	TRUE	reported	textfile	2	1	TRUE
rs77773535	C	G	C	G	0.1156	0.00176841	0.0608	0.062638	FALSE	TRUE	FALSE	zb1rcd	5	40219284	0.000799412	0.0269575	337199	NA	NA	CIHD	TRUE	reported	2888_49_C7_C7	C7	chr5	40219182	0.017864	9.73e-11	35359	TRUE	reported	textfile	2	1	TRUE
rs10972159	A	G	A	G	-0.5581	-0.000521143	0.0311	0.982014	FALSE	FALSE	FALSE	zb1rcd	9	34593086	0.00145391	0.720012	337199	NA	NA	CIHD	TRUE	reported	14101_2_CNTFR_CNTFR_alpha	CNTFR	chr9	34593088	0.023487	8.28e-125	35350	TRUE	reported	textfile	2	1	TRUE
rs147165534	G	T	G	T	-0.2287	0.00128635	0.0138	0.988547	FALSE	FALSE	FALSE	zb1rcd	9	34728798	0.00185469	0.487956	337199	NA	NA	CIHD	TRUE	reported	14101_2_CNTFR_CNTFR_alpha	CNTFR	chr9	34728801	0.034196	2.27e-11	35349	TRUE	reported	textfile	2	1	TRUE
rs2183012	A	G	A	G	0.256	-0.00164278	0.02192	0.979653	FALSE	FALSE	FALSE	zb1rcd	9	34554020	0.00138341	0.235035	337199	NA	NA	CIHD	TRUE	reported	14101_2_CNTFR_CNTFR_alpha	CNTFR	chr9	34554022	0.028606	3.58e-19	35350	TRUE	reported	textfile	2	1	TRUE
rs72735302	C	T	C	T	-0.207	0.00190029	0.06772	0.947172	FALSE	FALSE	FALSE	zb1rcd	9	34576226	0.000864489	0.0279377	337199	NA	NA	CIHD	TRUE	reported	14101_2_CNTFR_CNTFR_alpha	CNTFR	chr9	34576228	0.016294	5.64e-37	35350	TRUE	reported	textfile	2	1	TRUE
rs10973326	A	G	A	G	0.2604	-0.000135808	0.32781	0.669487	FALSE	FALSE	FALSE	zb1rcd	9	37419497	0.000410095	0.74052	337199	NA	NA	CIHD	TRUE	reported	18295_102_GRHPR_GRHPR	GRHPR	chr9	37419500	0.008531	1e-200	35353	TRUE	reported	textfile	2	1	TRUE
rs72737776	G	A	G	A	-0.1577	-0.00127557	0.04236	0.959978	FALSE	FALSE	FALSE	zb1rcd	9	37279578	0.000981253	0.193622	337199	NA	NA	CIHD	TRUE	reported	18295_102_GRHPR_GRHPR	GRHPR	chr9	37279581	0.019757	1.44e-15	35355	TRUE	reported	textfile	2	1	TRUE
rs7874199	A	G	A	G	0.0644	-0.000283953	0.22902	0.723997	FALSE	FALSE	FALSE	zb1rcd	9	37698871	0.000430526	0.509544	337199	NA	NA	CIHD	TRUE	reported	18295_102_GRHPR_GRHPR	GRHPR	chr9	37698874	0.009622	2.19e-11	35354	TRUE	reported	textfile	2	1	TRUE
rs10980847	G	A	G	A	-0.0904	-0.000721807	0.10544	0.889338	FALSE	FALSE	FALSE	zb1rcd	9	114046614	0.000617874	0.242723	337199	NA	NA	CIHD	TRUE	reported	11178_21_SVEP1_SVEP1_filtered	SVEP1	chr9	111284334	0.013551	2.54e-11	35362	TRUE	reported	textfile	2	1	TRUE
rs117584091	C	A	C	A	0.2659	0.00100321	0.0202	0.972994	FALSE	FALSE	FALSE	zb1rcd	9	113726812	0.00119598	0.401571	337199	NA	NA	CIHD	TRUE	reported	11178_21_SVEP1_SVEP1_filtered	SVEP1	chr9	110964532	0.029954	6.87e-19	35361	TRUE	reported	textfile	2	1	TRUE
rs558028	C	T	C	T	-0.2609	-0.000959548	0.02263	0.021057	FALSE	FALSE	FALSE	zb1rcd	9	112853828	0.00137658	0.485769	337199	NA	NA	CIHD	TRUE	reported	11178_21_SVEP1_SVEP1_filtered	SVEP1	chr9	110091548	0.028224	2.38e-20	35362	TRUE	reported	textfile	2	1	TRUE
rs7020788	A	G	A	G	0.1951	-0.000835385	0.39454	0.639987	FALSE	FALSE	FALSE	zb1rcd	9	113232979	0.000401192	0.0373199	337199	NA	NA	CIHD	TRUE	reported	11178_21_SVEP1_SVEP1_filtered	SVEP1	chr9	110470699	0.008508	2.3e-116	35362	TRUE	reported	textfile	2	1	TRUE
rs10981890	G	A	G	A	-0.1635	-0.000285075	0.49398	0.526284	FALSE	FALSE	FALSE	zb1rcd	9	100149826	0.000388355	0.462914	337199	NA	NA	CIHD	TRUE	reported	3364_76_CTSV_Cathepsin_V	CTSV	chr9	97387544	0.008103	1.57e-90	35346	TRUE	reported	textfile	2	1	TRUE
rs116989414	T	C	T	C	0.1742	-0.00189981	0.01915	0.980835	FALSE	FALSE	FALSE	zb1rcd	9	100257205	0.00146427	0.194478	337199	NA	NA	CIHD	TRUE	reported	3364_76_CTSV_Cathepsin_V	CTSV	chr9	97494923	0.028998	1.89e-09	35346	TRUE	reported	textfile	2	1	TRUE
rs4645657	G	A	G	A	-0.0901	0.000196807	0.49487	0.487491	FALSE	FALSE	FALSE	zb1rcd	9	99891962	0.00038989	0.613717	337199	NA	NA	CIHD	TRUE	reported	3364_76_CTSV_Cathepsin_V	CTSV	chr9	97129680	0.008081	7.25e-29	35345	TRUE	reported	textfile	2	1	TRUE
rs1098783	C	A	C	A	0.1922	-0.000832043	0.05545	0.934595	FALSE	FALSE	FALSE	zb1rcd	1	43371140	0.000779307	0.28567	337199	NA	NA	CIHD	TRUE	reported	2844_53_TIE1_sTie_1	TIE1	chr1	42905469	0.017629	1.13e-27	35363	TRUE	reported	textfile	2	1	TRUE
rs4390214	C	T	C	T	0.058	0.000622727	0.18984	0.795161	FALSE	FALSE	FALSE	zb1rcd	1	42912008	0.000479167	0.193738	337199	NA	NA	CIHD	TRUE	reported	2844_53_TIE1_sTie_1	TIE1	chr1	42446337	0.010178	1.21e-08	35366	TRUE	reported	textfile	2	1	TRUE
rs7549876	T	G	T	G	-0.1964	-0.000547401	0.39975	0.622529	FALSE	FALSE	FALSE	zb1rcd	1	43760236	0.000408	0.179704	337199	NA	NA	CIHD	TRUE	reported	2844_53_TIE1_sTie_1	TIE1	chr1	43294565	0.008119	2.91e-129	35362	TRUE	reported	textfile	2	1	TRUE
rs144655897	T	C	T	C	0.3039	-0.00130368	0.01965	0.987067	FALSE	FALSE	FALSE	zb1rcd	9	95315403	0.001711	0.446097	337199	NA	NA	CIHD	TRUE	reported	17224_12_OGN_MIME	OGN	chr9	92553121	0.026905	1.39e-29	35359	TRUE	reported	textfile	2	1	TRUE
rs55648437	C	G	C	G	0.119	-0.000862436	0.05881	0.052113	FALSE	TRUE	FALSE	zb1rcd	9	94528769	0.000866218	0.319429	337199	NA	NA	CIHD	TRUE	reported	17224_12_OGN_MIME	OGN	chr9	91766487	0.016591	7.37e-13	35357	TRUE	reported	textfile	2	1	TRUE
rs62565677	C	T	C	T	0.2023	-0.00109733	0.0733	0.945202	FALSE	FALSE	FALSE	zb1rcd	9	94659219	0.000877903	0.211322	337199	NA	NA	CIHD	TRUE	reported	17224_12_OGN_MIME	OGN	chr9	91896937	0.014965	1.22e-41	35358	TRUE	reported	textfile	2	1	TRUE
rs7022820	C	T	C	T	0.2681	0.000108066	0.31348	0.746863	FALSE	FALSE	FALSE	zb1rcd	9	94932390	0.000443778	0.807607	337199	NA	NA	CIHD	TRUE	reported	17224_12_OGN_MIME	OGN	chr9	92170108	0.008372	1e-200	35354	TRUE	reported	textfile	2	1	TRUE
rs80124250	T	C	T	C	-0.1468	0.00162437	0.05868	0.95166	FALSE	FALSE	FALSE	zb1rcd	9	94517556	0.000908623	0.073821	337199	NA	NA	CIHD	TRUE	reported	17224_12_OGN_MIME	OGN	chr9	91755274	0.016468	4.9e-19	35356	TRUE	reported	textfile	2	1	TRUE
rs11005387	T	C	T	C	-0.4224	0.00191432	0.0191	0.970676	FALSE	FALSE	FALSE	zb1rcd	10	52132743	0.00117208	0.102415	337199	NA	NA	CIHD	TRUE	reported	3212_30_ASAH2_ASAH2	ASAH2	chr10	50372983	0.030283	3.22e-44	35353	TRUE	reported	textfile	2	1	TRUE
rs116910690	T	C	T	C	0.2442	-0.00124122	0.01795	0.987528	FALSE	FALSE	FALSE	zb1rcd	10	52265953	0.00173481	0.474311	337199	NA	NA	CIHD	TRUE	reported	3212_30_ASAH2_ASAH2	ASAH2	chr10	50506193	0.031461	8.36e-15	35353	TRUE	reported	textfile	2	1	TRUE
rs12763713	A	C	A	C	-0.2428	-0.000668224	0.0337	0.969858	FALSE	FALSE	FALSE	zb1rcd	10	52259596	0.00112516	0.552584	337199	NA	NA	CIHD	TRUE	reported	3212_30_ASAH2_ASAH2	ASAH2	chr10	50499836	0.023134	9.09e-26	35353	TRUE	reported	textfile	2	1	TRUE
rs146622748	A	G	A	G	-0.7417	0.00223287	0.03877	0.970142	FALSE	FALSE	FALSE	zb1rcd	10	50988602	0.00120644	0.0641993	337199	NA	NA	CIHD	TRUE	reported	3212_30_ASAH2_ASAH2	ASAH2	chr10	49780556	0.021336	1e-200	35353	TRUE	reported	textfile	2	1	TRUE
rs182350853	T	C	T	C	-0.3091	0.000175565	0.03339	0.96747	FALSE	FALSE	FALSE	zb1rcd	10	52488818	0.00111008	0.874335	337199	NA	NA	CIHD	TRUE	reported	3212_30_ASAH2_ASAH2	ASAH2	chr10	50729058	0.023513	1.79e-39	35352	TRUE	reported	textfile	2	1	TRUE
rs79439167	C	A	C	A	0.0845	1.06e-05	0.14106	0.877312	FALSE	FALSE	FALSE	zb1rcd	10	50424173	0.000608704	0.986053	337199	NA	NA	CIHD	TRUE	reported	3212_30_ASAH2_ASAH2	ASAH2	chr10	49216128	0.012011	1.99e-12	35353	TRUE	reported	textfile	2	1	TRUE
rs11024589	C	A	C	A	-0.5964	3.96e-05	0.06935	0.91556	FALSE	FALSE	FALSE	zb1rcd	11	18278423	0.00069448	0.954585	337199	NA	NA	CIHD	TRUE	reported	18832_65_SAA2_SAA2	SAA2	chr11	18256876	0.013165	1e-200	35381	TRUE	reported	textfile	2	1	TRUE
rs12282271	G	A	G	A	-0.0957	0.00110023	0.42148	0.56028	FALSE	FALSE	FALSE	zb1rcd	11	18719929	0.000387253	0.00449604	337199	NA	NA	CIHD	TRUE	reported	18832_65_SAA2_SAA2	SAA2	chr11	18698382	0.008235	3.2e-31	35382	TRUE	reported	textfile	2	1	TRUE
rs1818737	T	C	T	C	0.0805	0.000302074	0.26257	0.748736	FALSE	FALSE	FALSE	zb1rcd	11	18219402	0.000448514	0.50063	337199	NA	NA	CIHD	TRUE	reported	18832_65_SAA2_SAA2	SAA2	chr11	18197855	0.009271	3.86e-18	35383	TRUE	reported	textfile	2	1	TRUE
rs76204461	T	C	T	C	0.1732	-0.000681769	0.13626	0.911666	FALSE	FALSE	FALSE	zb1rcd	11	18515062	0.000678367	0.31489	337199	NA	NA	CIHD	TRUE	reported	18832_65_SAA2_SAA2	SAA2	chr11	18493515	0.011882	3.93e-48	35383	TRUE	reported	textfile	2	1	TRUE
rs11025480	A	G	A	G	0.3213	0.000244087	0.21333	0.740027	FALSE	FALSE	FALSE	zb1rcd	11	20326091	0.00043875	0.57799	337199	NA	NA	CIHD	TRUE	reported	10630_5_HTATIP2_HTAI2_filtered	HTATIP2	chr11	20304545	0.009983	1e-200	35370	TRUE	reported	textfile	2	1	TRUE
rs1356981	G	A	G	A	0.0861	0.000285226	0.44745	0.458307	FALSE	FALSE	FALSE	zb1rcd	11	20243291	0.000386239	0.460228	337199	NA	NA	CIHD	TRUE	reported	10630_5_HTATIP2_HTAI2_filtered	HTATIP2	chr11	20221745	0.008314	3.94e-25	35369	TRUE	reported	textfile	2	1	TRUE
rs1715284	T	G	T	G	-0.1287	0.000219955	0.19712	0.819194	FALSE	FALSE	FALSE	zb1rcd	11	20687297	0.000499901	0.659939	337199	NA	NA	CIHD	TRUE	reported	10630_5_HTATIP2_HTAI2_filtered	HTATIP2	chr11	20665751	0.010405	3.86e-35	35366	TRUE	reported	textfile	2	1	TRUE
rs2003174	C	G	C	G	-0.1066	-0.000368592	0.09513	0.089093	FALSE	TRUE	FALSE	zb1rcd	11	20992139	0.000677474	0.586395	337199	NA	NA	CIHD	TRUE	reported	10630_5_HTATIP2_HTAI2_filtered	HTATIP2	chr11	20970593	0.01403	3.01e-14	35360	TRUE	reported	textfile	2	1	TRUE
rs3758807	A	G	A	G	-0.1256	0.000280392	0.35978	0.617487	FALSE	FALSE	FALSE	zb1rcd	11	20638531	0.000396467	0.479426	337199	NA	NA	CIHD	TRUE	reported	10630_5_HTATIP2_HTAI2_filtered	HTATIP2	chr11	20616985	0.008676	1.71e-47	35371	TRUE	reported	textfile	2	1	TRUE
rs79225249	C	G	C	G	0.147	-0.000557496	0.05609	0.071937	FALSE	TRUE	FALSE	zb1rcd	11	20045577	0.000746491	0.455171	337199	NA	NA	CIHD	TRUE	reported	10630_5_HTATIP2_HTAI2_filtered	HTATIP2	chr11	20024031	0.018183	6.25e-16	35367	TRUE	reported	textfile	2	1	TRUE
rs11037575	C	T	C	T	-0.0728	-5.29e-05	0.40622	0.585438	FALSE	FALSE	FALSE	zb1rcd	11	43728330	0.000390983	0.892429	337199	NA	NA	CIHD	TRUE	reported	18401_18_ALKBH3_ALKB3	ALKBH3	chr11	43706780	0.008393	4.18e-18	35378	TRUE	reported	textfile	2	1	TRUE
rs11037809	G	A	G	A	0.0808	0.000501249	0.31406	0.68823	FALSE	FALSE	FALSE	zb1rcd	11	44041968	0.000415622	0.22781	337199	NA	NA	CIHD	TRUE	reported	18401_18_ALKBH3_ALKB3	ALKBH3	chr11	44020418	0.008847	6.69e-20	35377	TRUE	reported	textfile	2	1	TRUE
rs2434484	G	T	G	T	-0.2406	-0.000560682	0.33932	0.671153	FALSE	FALSE	FALSE	zb1rcd	11	43949008	0.000410737	0.172234	337199	NA	NA	CIHD	TRUE	reported	18401_18_ALKBH3_ALKB3	ALKBH3	chr11	43927458	0.008594	1.88e-172	35372	TRUE	reported	textfile	2	1	TRUE
rs11049365	A	C	A	C	0.1225	0.000211941	0.27057	0.748619	FALSE	FALSE	FALSE	zb1rcd	12	28291334	0.000444415	0.633433	337199	NA	NA	CIHD	TRUE	reported	2962_50_PTHLH_PTHrP	PTHLH	chr12	28138401	0.008925	7.18e-43	35354	TRUE	reported	textfile	2	1	TRUE
rs33092	A	G	A	G	-0.0518	-0.000267925	0.46132	0.561645	FALSE	FALSE	FALSE	zb1rcd	12	28126392	0.000393053	0.49546	337199	NA	NA	CIHD	TRUE	reported	2962_50_PTHLH_PTHrP	PTHLH	chr12	27973459	0.007938	6.79e-11	35353	TRUE	reported	textfile	2	1	TRUE
rs7301752	G	C	G	C	0.0688	0.000858143	0.26577	0.250933	FALSE	TRUE	FALSE	zb1rcd	12	29066311	0.000449135	0.0560493	337199	NA	NA	CIHD	TRUE	reported	2962_50_PTHLH_PTHrP	PTHLH	chr12	28913378	0.008936	1.37e-14	35357	TRUE	reported	textfile	2	1	TRUE
rs11055175	G	A	G	A	-1.33	-1.83e-05	0.02799	0.961947	FALSE	FALSE	FALSE	zb1rcd	12	13121778	0.00100904	0.985533	337199	NA	NA	CIHD	TRUE	reported	18225_13_HEBP1_HEBP1_filtered	HEBP1	chr12	12968844	0.020156	1e-200	35374	TRUE	reported	textfile	2	1	TRUE
rs12368093	C	T	C	T	-0.0705	0.00021028	0.25065	0.731979	FALSE	FALSE	FALSE	zb1rcd	12	13403073	0.000434751	0.628614	337199	NA	NA	CIHD	TRUE	reported	18225_13_HEBP1_HEBP1_filtered	HEBP1	chr12	13250139	0.009765	5.2e-13	35376	TRUE	reported	textfile	2	1	TRUE
rs1379509	C	T	C	T	-0.1409	0.000612828	0.12012	0.858767	FALSE	FALSE	FALSE	zb1rcd	12	13534551	0.000553865	0.26853	337199	NA	NA	CIHD	TRUE	reported	18225_13_HEBP1_HEBP1_filtered	HEBP1	chr12	13381617	0.012944	1.35e-27	35376	TRUE	reported	textfile	2	1	TRUE
rs73068707	A	T	A	T	-0.1821	0.000501637	0.11361	0.118257	FALSE	TRUE	FALSE	zb1rcd	12	13089880	0.000597215	0.400931	337199	NA	NA	CIHD	TRUE	reported	18225_13_HEBP1_HEBP1_filtered	HEBP1	chr12	12936946	0.013324	1.59e-42	35369	TRUE	reported	textfile	2	1	TRUE
rs11055919	T	C	T	C	-0.3345	-0.000798518	0.03017	0.988545	FALSE	FALSE	FALSE	zb1rcd	12	14464413	0.00193694	0.68015	337199	NA	NA	CIHD	TRUE	reported	6576_1_ART4_ART4	ART4	chr12	14311479	0.022672	2.92e-49	35367	TRUE	reported	textfile	2	1	TRUE
rs117782398	A	T	A	T	-0.2693	0.000154664	0.02817	0.036793	FALSE	TRUE	FALSE	zb1rcd	12	14461905	0.0010658	0.884619	337199	NA	NA	CIHD	TRUE	reported	6576_1_ART4_ART4	ART4	chr12	14308971	0.023957	2.56e-29	35367	TRUE	reported	textfile	2	1	TRUE
rs12318199	A	G	A	G	0.495	-4.74e-05	0.06591	0.947715	FALSE	FALSE	FALSE	zb1rcd	12	14751319	0.000885921	0.957339	337199	NA	NA	CIHD	TRUE	reported	6576_1_ART4_ART4	ART4	chr12	14598385	0.015658	1e-200	35365	TRUE	reported	textfile	2	1	TRUE
rs12828195	G	C	G	C	0.5021	0.000510325	0.01557	0.017263	FALSE	TRUE	FALSE	zb1rcd	12	14756747	0.00153329	0.739263	337199	NA	NA	CIHD	TRUE	reported	6576_1_ART4_ART4	ART4	chr12	14603813	0.03235	2.5e-54	35365	TRUE	reported	textfile	2	1	TRUE
rs1344560	C	A	C	A	-0.2656	-0.000142995	0.01099	0.009435	FALSE	FALSE	FALSE	zb1rcd	12	14662190	0.00200373	0.943108	337199	NA	NA	CIHD	TRUE	reported	6576_1_ART4_ART4	ART4	chr12	14509256	0.037621	1.67e-12	35365	TRUE	reported	textfile	2	1	TRUE
rs138585600	T	C	T	C	0.5244	-0.00120071	0.01785	0.982466	FALSE	FALSE	FALSE	zb1rcd	12	15167903	0.00153732	0.434781	337199	NA	NA	CIHD	TRUE	reported	6576_1_ART4_ART4	ART4	chr12	15014969	0.029452	6.43e-71	35363	TRUE	reported	textfile	2	1	TRUE
rs146778457	G	A	G	A	-0.3817	0.000422274	0.01268	0.988074	FALSE	FALSE	FALSE	zb1rcd	12	15071941	0.00177354	0.811806	337199	NA	NA	CIHD	TRUE	reported	6576_1_ART4_ART4	ART4	chr12	14919007	0.036531	1.49e-25	35366	TRUE	reported	textfile	2	1	TRUE
rs148935063	C	T	C	T	-0.2175	-0.00304954	0.01437	0.995328	FALSE	FALSE	FALSE	zb1rcd	12	15722557	0.00293876	0.299411	337199	NA	NA	CIHD	TRUE	reported	6576_1_ART4_ART4	ART4	chr12	15569623	0.033463	8.04e-11	35362	TRUE	reported	textfile	2	1	TRUE
rs150620413	C	T	C	T	0.3059	1.49e-05	0.01666	0.985706	FALSE	FALSE	FALSE	zb1rcd	12	14970093	0.00165094	0.992817	337199	NA	NA	CIHD	TRUE	reported	6576_1_ART4_ART4	ART4	chr12	14817159	0.03045	9.57e-24	35365	TRUE	reported	textfile	2	1	TRUE
rs34851273	T	A	T	A	-0.3667	-0.00123016	0.01351	0.020368	FALSE	TRUE	FALSE	zb1rcd	12	15090695	0.00136454	0.367315	337199	NA	NA	CIHD	TRUE	reported	6576_1_ART4_ART4	ART4	chr12	14937761	0.034061	4.98e-27	35364	TRUE	reported	textfile	2	1	TRUE
rs73053131	C	T	C	T	-0.2194	-0.000937404	0.02704	0.978137	FALSE	FALSE	FALSE	zb1rcd	12	15755837	0.00133548	0.482727	337199	NA	NA	CIHD	TRUE	reported	6576_1_ART4_ART4	ART4	chr12	15602903	0.023829	3.34e-20	35362	TRUE	reported	textfile	2	1	TRUE
rs74699037	G	A	G	A	-0.4084	-0.000237339	0.04186	0.989914	FALSE	FALSE	FALSE	zb1rcd	12	14929964	0.00194968	0.903111	337199	NA	NA	CIHD	TRUE	reported	6576_1_ART4_ART4	ART4	chr12	14777030	0.019763	7.23e-95	35365	TRUE	reported	textfile	2	1	TRUE
rs79740319	C	T	C	T	0.4133	6.64e-05	0.09391	0.916303	FALSE	FALSE	FALSE	zb1rcd	12	14924365	0.000695344	0.923915	337199	NA	NA	CIHD	TRUE	reported	6576_1_ART4_ART4	ART4	chr12	14771431	0.013342	1e-200	35365	TRUE	reported	textfile	2	1	TRUE
rs11074135	T	A	T	A	-0.1739	-0.00073633	0.32306	0.336823	FALSE	TRUE	FALSE	zb1rcd	15	93609460	0.000409844	0.0723986	337199	NA	NA	CIHD	TRUE	reported	5483_1_RGMA_RGMA	RGMA	chr15	93066231	0.008844	4.4e-86	35367	TRUE	reported	textfile	2	1	TRUE
rs113520033	G	A	G	A	-0.0534	0.000194279	0.43664	0.574828	FALSE	FALSE	FALSE	zb1rcd	15	93820156	0.000392453	0.620573	337199	NA	NA	CIHD	TRUE	reported	5483_1_RGMA_RGMA	RGMA	chr15	93276927	0.008379	1.85e-10	35360	TRUE	reported	textfile	2	1	TRUE
rs7171384	C	G	C	G	0.0541	0.000130128	0.25095	0.260622	FALSE	TRUE	FALSE	zb1rcd	15	93951773	0.000439722	0.767282	337199	NA	NA	CIHD	TRUE	reported	5483_1_RGMA_RGMA	RGMA	chr15	93408544	0.009617	1.85e-08	35363	TRUE	reported	textfile	2	1	TRUE
rs8035095	T	C	T	C	0.074	6.85e-05	0.2778	0.748862	FALSE	FALSE	FALSE	zb1rcd	15	94029934	0.000444984	0.877686	337199	NA	NA	CIHD	TRUE	reported	5483_1_RGMA_RGMA	RGMA	chr15	93486705	0.009297	1.72e-15	35362	TRUE	reported	textfile	2	1	TRUE
rs11078596	T	C	T	C	-0.1726	-0.000667249	0.21819	0.818155	FALSE	FALSE	FALSE	zb1rcd	17	1618262	0.000496387	0.178881	337199	NA	NA	CIHD	TRUE	reported	3024_18_SERPINF2_a2_Antiplasmin	SERPINF2	chr17	1714968	0.009865	1.51e-68	35352	TRUE	reported	textfile	2	1	TRUE
rs144211463	T	C	T	C	-0.2476	-0.00205098	0.01359	0.984961	FALSE	FALSE	FALSE	zb1rcd	17	2559439	0.0015975	0.199189	337199	NA	NA	CIHD	TRUE	reported	3024_18_SERPINF2_a2_Antiplasmin	SERPINF2	chr17	2656145	0.035975	5.88e-12	35360	TRUE	reported	textfile	2	1	TRUE
rs72805763	A	G	A	G	0.1478	0.000373825	0.02406	0.976079	FALSE	FALSE	FALSE	zb1rcd	17	2392832	0.00127568	0.769492	337199	NA	NA	CIHD	TRUE	reported	3024_18_SERPINF2_a2_Antiplasmin	SERPINF2	chr17	2489538	0.026478	2.38e-08	35360	TRUE	reported	textfile	2	1	TRUE
rs11084067	C	A	C	A	-0.2151	-0.00040999	0.16801	0.809942	FALSE	FALSE	FALSE	zb1rcd	19	51780994	0.000490365	0.403104	337199	NA	NA	CIHD	TRUE	reported	3007_7_SIGLEC9_Siglec_9	SIGLEC9	chr19	51277740	0.014974	8.59e-47	35380	TRUE	reported	textfile	2	1	TRUE
rs12984853	A	G	A	G	-0.5461	0.00032735	0.42608	0.609875	FALSE	FALSE	FALSE	zb1rcd	19	51595372	0.000396341	0.408844	337199	NA	NA	CIHD	TRUE	reported	3007_7_SIGLEC9_Siglec_9	SIGLEC9	chr19	51092115	0.006213	1e-200	35373	TRUE	reported	textfile	2	1	TRUE
rs2072689	T	C	T	C	-0.3358	-0.000480748	0.44725	0.53516	FALSE	FALSE	FALSE	zb1rcd	19	51585615	0.000386465	0.213514	337199	NA	NA	CIHD	TRUE	reported	3007_7_SIGLEC9_Siglec_9	SIGLEC9	chr19	51082358	0.0111	1e-200	35372	TRUE	reported	textfile	2	1	TRUE
rs7258020	T	C	T	C	0.0874	-0.000897648	0.38742	0.6003	FALSE	FALSE	FALSE	zb1rcd	19	51880159	0.000400714	0.0250836	337199	NA	NA	CIHD	TRUE	reported	3007_7_SIGLEC9_Siglec_9	SIGLEC9	chr19	51376905	0.011484	2.72e-14	35376	TRUE	reported	textfile	2	1	TRUE
rs78410648	A	G	A	G	0.1904	-0.000930353	0.08659	0.909405	FALSE	FALSE	FALSE	zb1rcd	19	52399401	0.000671602	0.165969	337199	NA	NA	CIHD	TRUE	reported	3007_7_SIGLEC9_Siglec_9	SIGLEC9	chr19	51896148	0.020006	1.78e-21	35385	TRUE	reported	textfile	2	1	TRUE
rs8101887	A	G	A	G	0.1307	-0.000684297	0.30997	0.311786	FALSE	FALSE	FALSE	zb1rcd	19	52029477	0.000415643	0.0996919	337199	NA	NA	CIHD	TRUE	reported	3007_7_SIGLEC9_Siglec_9	SIGLEC9	chr19	51526223	0.012121	4.14e-27	35385	TRUE	reported	textfile	2	1	TRUE
rs11087565	C	T	C	T	-0.0752	-0.000836796	0.1956	0.795492	FALSE	FALSE	FALSE	zb1rcd	20	3084593	0.000476474	0.0790515	337199	NA	NA	CIHD	TRUE	reported	8356_88_OXT_NEU1	OXT	chr20	3103947	0.010255	2.26e-13	35373	TRUE	reported	textfile	2	1	TRUE
rs6047800	C	T	C	T	-0.0669	-0.00021407	0.1496	0.831681	FALSE	FALSE	FALSE	zb1rcd	20	2252739	0.00051454	0.677379	337199	NA	NA	CIHD	TRUE	reported	8356_88_OXT_NEU1	OXT	chr20	2272093	0.011454	5.2e-09	35373	TRUE	reported	textfile	2	1	TRUE
rs6115677	G	A	G	A	0.1531	-0.000777488	0.17233	0.818953	FALSE	FALSE	FALSE	zb1rcd	20	2790117	0.000503829	0.122793	337199	NA	NA	CIHD	TRUE	reported	8356_88_OXT_NEU1	OXT	chr20	2809471	0.010756	5.65e-46	35376	TRUE	reported	textfile	2	1	TRUE
rs6115776	C	A	C	A	0.3183	-0.000454995	0.40241	0.610143	FALSE	FALSE	FALSE	zb1rcd	20	3048304	0.000420526	0.279268	337199	NA	NA	CIHD	TRUE	reported	8356_88_OXT_NEU1	OXT	chr20	3067658	0.006773	1e-200	35374	TRUE	reported	textfile	2	1	TRUE
rs62205566	C	G	C	G	0.132	0.00134885	0.03887	0.02987	FALSE	TRUE	FALSE	zb1rcd	20	2633123	0.00115731	0.243815	337199	NA	NA	CIHD	TRUE	reported	8356_88_OXT_NEU1	OXT	chr20	2652477	0.020799	2.21e-10	35380	TRUE	reported	textfile	2	1	TRUE
rs11089474	T	G	T	G	0.3701	9.36e-05	0.20322	0.78045	FALSE	FALSE	FALSE	zb1rcd	22	31133843	0.000466389	0.840953	337199	NA	NA	CIHD	TRUE	reported	15560_52_TCN2_Apo_TC_II	TCN2	chr22	30737856	0.010268	1e-200	35364	TRUE	reported	textfile	2	1	TRUE
rs112812772	A	G	A	G	0.9429	0.00123272	0.02202	0.972448	FALSE	FALSE	FALSE	zb1rcd	22	31004597	0.00117918	0.295834	337199	NA	NA	CIHD	TRUE	reported	15560_52_TCN2_Apo_TC_II	TCN2	chr22	30608610	0.02819	1e-200	35365	TRUE	reported	textfile	2	1	TRUE
rs140099	C	T	C	T	0.2553	0.000300747	0.49324	0.459856	FALSE	FALSE	FALSE	zb1rcd	22	30128021	0.000387915	0.438168	337199	NA	NA	CIHD	TRUE	reported	15560_52_TCN2_Apo_TC_II	TCN2	chr22	29732032	0.008391	1e-200	35368	TRUE	reported	textfile	2	1	TRUE
rs2413004	G	A	G	A	-0.3027	-0.000427596	0.33355	0.645035	FALSE	FALSE	FALSE	zb1rcd	22	31258967	0.000404328	0.290263	337199	NA	NA	CIHD	TRUE	reported	15560_52_TCN2_Apo_TC_II	TCN2	chr22	30862980	0.008887	1e-200	35362	TRUE	reported	textfile	2	1	TRUE
rs4820944	G	T	G	T	-0.1758	-2.76e-05	0.38875	0.577405	FALSE	FALSE	FALSE	zb1rcd	22	31545391	0.000389893	0.943589	337199	NA	NA	CIHD	TRUE	reported	15560_52_TCN2_Apo_TC_II	TCN2	chr22	31149405	0.00868	3.39e-91	35363	TRUE	reported	textfile	2	1	TRUE
rs5997658	T	G	T	G	-0.2977	-0.000218195	0.47186	0.516929	FALSE	FALSE	FALSE	zb1rcd	22	30867139	0.000390737	0.576558	337199	NA	NA	CIHD	TRUE	reported	15560_52_TCN2_Apo_TC_II	TCN2	chr22	30471152	0.00835	1e-200	35366	TRUE	reported	textfile	2	1	TRUE
rs1109980	G	A	G	A	0.3032	0.00072821	0.09918	0.904539	FALSE	FALSE	FALSE	zb1rcd	15	69572235	0.00065665	0.267441	337199	NA	NA	CIHD	TRUE	reported	7808_5_GLCE_GLCE	GLCE	chr15	69279896	0.013494	8.29e-112	35375	TRUE	reported	textfile	2	1	TRUE
rs12708499	C	T	C	T	0.2753	-0.000100822	0.29024	0.279747	FALSE	FALSE	FALSE	zb1rcd	15	69411315	0.000429149	0.814259	337199	NA	NA	CIHD	TRUE	reported	7808_5_GLCE_GLCE	GLCE	chr15	69118976	0.008883	1e-200	35376	TRUE	reported	textfile	2	1	TRUE
rs1553254	C	G	C	G	0.1156	0.000138314	0.35725	0.344727	FALSE	TRUE	FALSE	zb1rcd	15	69368799	0.000412845	0.737605	337199	NA	NA	CIHD	TRUE	reported	7808_5_GLCE_GLCE	GLCE	chr15	69076459	0.008487	3.04e-42	35371	TRUE	reported	textfile	2	1	TRUE
rs17315418	A	G	A	G	-0.082	-0.000124603	0.34488	0.63619	FALSE	FALSE	FALSE	zb1rcd	15	70028833	0.00040072	0.75584	337199	NA	NA	CIHD	TRUE	reported	7808_5_GLCE_GLCE	GLCE	chr15	69736494	0.008574	1.13e-21	35373	TRUE	reported	textfile	2	1	TRUE
rs2927396	A	T	A	T	0.0868	0.000614631	0.09471	0.106921	FALSE	TRUE	FALSE	zb1rcd	15	70440530	0.000625713	0.325958	337199	NA	NA	CIHD	TRUE	reported	7808_5_GLCE_GLCE	GLCE	chr15	70148191	0.013938	4.74e-10	35374	TRUE	reported	textfile	2	1	TRUE
rs305028	T	C	T	C	0.0773	0.000105546	0.15229	0.847768	FALSE	FALSE	FALSE	zb1rcd	15	70067049	0.000540214	0.845097	337199	NA	NA	CIHD	TRUE	reported	7808_5_GLCE_GLCE	GLCE	chr15	69774710	0.011409	1.24e-11	35374	TRUE	reported	textfile	2	1	TRUE
rs7173843	G	C	G	C	0.2037	-0.0017818	0.03142	0.011465	FALSE	TRUE	FALSE	zb1rcd	15	70208894	0.00182379	0.328582	337199	NA	NA	CIHD	TRUE	reported	7808_5_GLCE_GLCE	GLCE	chr15	69916555	0.023387	3.04e-18	35373	TRUE	reported	textfile	2	1	TRUE
rs74497467	A	T	A	T	0.0826	0.000379893	0.08488	0.061017	FALSE	TRUE	FALSE	zb1rcd	15	68759581	0.000807059	0.637846	337199	NA	NA	CIHD	TRUE	reported	7808_5_GLCE_GLCE	GLCE	chr15	68467242	0.014605	1.55e-08	35367	TRUE	reported	textfile	2	1	TRUE
rs11103000	A	G	A	G	0.0908	-0.000741517	0.07798	0.940526	FALSE	FALSE	FALSE	zb1rcd	9	138321113	0.000813506	0.362028	337199	NA	NA	CIHD	TRUE	reported	8397_147_QSOX2_QSOX2	QSOX2	chr9	135429267	0.016441	3.34e-08	35308	TRUE	reported	textfile	2	1	TRUE
rs11103373	T	C	T	C	-0.2832	0.00037015	0.45102	0.473946	FALSE	FALSE	FALSE	zb1rcd	9	139085865	0.000388949	0.341266	337199	NA	NA	CIHD	TRUE	reported	8397_147_QSOX2_QSOX2	QSOX2	chr9	136194019	0.008717	1e-200	35266	TRUE	reported	textfile	2	1	TRUE
rs118080899	T	C	T	C	-0.1958	0.00109411	0.01907	0.984312	FALSE	FALSE	FALSE	zb1rcd	9	138192215	0.00159649	0.493143	337199	NA	NA	CIHD	TRUE	reported	8397_147_QSOX2_QSOX2	QSOX2	chr9	135300369	0.031815	7.54e-10	35313	TRUE	reported	textfile	2	1	TRUE
rs4841974	C	T	C	T	0.1164	-7.4e-05	0.06302	0.077401	FALSE	FALSE	FALSE	zb1rcd	9	138284439	0.000724716	0.918617	337199	NA	NA	CIHD	TRUE	reported	8397_147_QSOX2_QSOX2	QSOX2	chr9	135392593	0.018052	1.13e-10	35309	TRUE	reported	textfile	2	1	TRUE
rs75682638	T	A	T	A	0.0679	-0.000306657	0.14793	0.142435	FALSE	TRUE	FALSE	zb1rcd	9	138414357	0.000553115	0.579293	337199	NA	NA	CIHD	TRUE	reported	8397_147_QSOX2_QSOX2	QSOX2	chr9	135522511	0.012313	3.5e-08	35302	TRUE	reported	textfile	2	1	TRUE
rs7849585	T	G	T	G	-0.0908	0.000262243	0.32738	0.667358	FALSE	FALSE	FALSE	zb1rcd	9	139111870	0.000408728	0.521128	337199	NA	NA	CIHD	TRUE	reported	8397_147_QSOX2_QSOX2	QSOX2	chr9	136220024	0.009345	2.56e-22	35269	TRUE	reported	textfile	2	1	TRUE
rs11103428	T	A	T	A	-0.2814	-0.00040142	0.01836	0.021994	FALSE	TRUE	FALSE	zb1rcd	9	137505527	0.00136712	0.769045	337199	NA	NA	CIHD	TRUE	reported	13717_15_FCN2_FCN2	FCN2	chr9	134613681	0.032513	4.93e-18	35338	TRUE	reported	textfile	2	1	TRUE
rs11103545	T	G	T	G	-0.3087	-0.00067794	0.28701	0.281538	FALSE	FALSE	FALSE	zb1rcd	9	137739980	0.000431539	0.116188	337199	NA	NA	CIHD	TRUE	reported	13717_15_FCN2_FCN2	FCN2	chr9	134848134	0.009661	1e-200	35340	TRUE	reported	textfile	2	1	TRUE
rs113909851	A	G	A	G	0.2766	-0.000223821	0.06463	0.930289	FALSE	FALSE	FALSE	zb1rcd	9	137818367	0.000765422	0.769969	337199	NA	NA	CIHD	TRUE	reported	13717_15_FCN2_FCN2	FCN2	chr9	134926521	0.018102	1.04e-52	35333	TRUE	reported	textfile	2	1	TRUE
rs117676361	A	T	A	T	0.2299	0.00152095	0.03125	0.019266	FALSE	TRUE	FALSE	zb1rcd	9	137701404	0.00146512	0.299223	337199	NA	NA	CIHD	TRUE	reported	13717_15_FCN2_FCN2	FCN2	chr9	134809558	0.025895	6.79e-19	35338	TRUE	reported	textfile	2	1	TRUE
rs143506788	T	C	T	C	-0.3901	-0.000551021	0.03488	0.965562	FALSE	FALSE	FALSE	zb1rcd	9	138073415	0.00108942	0.613001	337199	NA	NA	CIHD	TRUE	reported	13717_15_FCN2_FCN2	FCN2	chr9	135181569	0.024575	9.57e-57	35323	TRUE	reported	textfile	2	1	TRUE
rs146595262	A	G	A	G	0.1613	-0.00167701	0.0296	0.989134	FALSE	FALSE	FALSE	zb1rcd	9	138152746	0.00195843	0.391833	337199	NA	NA	CIHD	TRUE	reported	13717_15_FCN2_FCN2	FCN2	chr9	135260900	0.026855	1.9e-09	35316	TRUE	reported	textfile	2	1	TRUE
rs7028584	C	T	C	T	-0.149	-0.000481472	0.12022	0.911331	FALSE	FALSE	FALSE	zb1rcd	9	138111019	0.000699637	0.491343	337199	NA	NA	CIHD	TRUE	reported	13717_15_FCN2_FCN2	FCN2	chr9	135219173	0.013508	2.72e-28	35321	TRUE	reported	textfile	2	1	TRUE
rs11103515	T	G	T	G	-0.1088	-0.000335803	0.06668	0.944137	FALSE	FALSE	FALSE	zb1rcd	9	137657110	0.000853255	0.69391	337199	NA	NA	CIHD	TRUE	reported	5703_26_OLFM1_NOE1	OLFM1	chr9	134765264	0.015913	8.09e-12	35341	TRUE	reported	textfile	2	1	TRUE
rs11103667	T	C	T	C	0.1157	0.000488386	0.18165	0.808046	FALSE	FALSE	FALSE	zb1rcd	9	137978360	0.000493174	0.322033	337199	NA	NA	CIHD	TRUE	reported	5703_26_OLFM1_NOE1	OLFM1	chr9	135086514	0.010333	4.21e-29	35322	TRUE	reported	textfile	2	1	TRUE
rs57136797	T	A	T	A	-0.1582	-2.51e-05	0.13756	0.146657	FALSE	TRUE	FALSE	zb1rcd	9	137752540	0.000564109	0.964548	337199	NA	NA	CIHD	TRUE	reported	5703_26_OLFM1_NOE1	OLFM1	chr9	134860694	0.011705	1.27e-41	35338	TRUE	reported	textfile	2	1	TRUE
rs11107427	A	G	A	G	0.4018	0.0024256	0.03628	0.975073	FALSE	FALSE	FALSE	zb1rcd	12	94572894	0.00124366	0.0511329	337199	NA	NA	CIHD	TRUE	reported	4564_2_PLXNC1_PLXC1	PLXNC1	chr12	94179118	0.023136	1.46e-67	35368	TRUE	reported	textfile	2	1	TRUE
rs115651556	A	G	A	G	-2.0436	0.00191378	0.01483	0.985547	FALSE	FALSE	FALSE	zb1rcd	12	94613898	0.00161167	0.23505	337199	NA	NA	CIHD	TRUE	reported	4564_2_PLXNC1_PLXC1	PLXNC1	chr12	94220122	0.02548	1e-200	35368	TRUE	reported	textfile	2	1	TRUE
rs117013318	T	C	T	C	0.1754	-0.00188543	0.02442	0.981409	FALSE	FALSE	FALSE	zb1rcd	12	94637201	0.00149568	0.207457	337199	NA	NA	CIHD	TRUE	reported	4564_2_PLXNC1_PLXC1	PLXNC1	chr12	94243425	0.028326	5.93e-10	35368	TRUE	reported	textfile	2	1	TRUE
rs117699264	A	G	A	G	0.2407	-0.000393113	0.02545	0.980227	FALSE	FALSE	FALSE	zb1rcd	12	94619560	0.001384	0.776379	337199	NA	NA	CIHD	TRUE	reported	4564_2_PLXNC1_PLXC1	PLXNC1	chr12	94225784	0.028095	1.06e-17	35368	TRUE	reported	textfile	2	1	TRUE
rs12302104	A	G	A	G	-0.7202	0.00139103	0.01235	0.985652	FALSE	FALSE	FALSE	zb1rcd	12	95329075	0.001688	0.409903	337199	NA	NA	CIHD	TRUE	reported	4564_2_PLXNC1_PLXC1	PLXNC1	chr12	94935299	0.038889	1.45e-76	35368	TRUE	reported	textfile	2	1	TRUE
rs12829636	G	A	G	A	-0.4414	-0.000366514	0.0332	0.947835	FALSE	FALSE	FALSE	zb1rcd	12	94639322	0.000866519	0.672315	337199	NA	NA	CIHD	TRUE	reported	4564_2_PLXNC1_PLXC1	PLXNC1	chr12	94245546	0.024377	2.79e-73	35368	TRUE	reported	textfile	2	1	TRUE
rs141186127	T	C	T	C	0.2637	0.00149513	0.0128	0.986975	FALSE	FALSE	FALSE	zb1rcd	12	94967644	0.00172533	0.386173	337199	NA	NA	CIHD	TRUE	reported	4564_2_PLXNC1_PLXC1	PLXNC1	chr12	94573868	0.037508	2.06e-12	35367	TRUE	reported	textfile	2	1	TRUE
rs270862	G	A	G	A	-0.4053	0.00115684	0.02497	0.973051	FALSE	FALSE	FALSE	zb1rcd	12	94353985	0.00119747	0.334006	337199	NA	NA	CIHD	TRUE	reported	4564_2_PLXNC1_PLXC1	PLXNC1	chr12	93960209	0.027462	2.7e-49	35369	TRUE	reported	textfile	2	1	TRUE
rs73218896	G	C	G	C	-0.3326	0.00147006	0.0325	0.028774	FALSE	TRUE	FALSE	zb1rcd	12	94098883	0.001166	0.207393	337199	NA	NA	CIHD	TRUE	reported	4564_2_PLXNC1_PLXC1	PLXNC1	chr12	93705107	0.024633	1.52e-41	35368	TRUE	reported	textfile	2	1	TRUE
rs75674989	T	G	T	G	-0.7876	0.000137004	0.03167	0.964054	FALSE	FALSE	FALSE	zb1rcd	12	94620432	0.00103367	0.894556	337199	NA	NA	CIHD	TRUE	reported	4564_2_PLXNC1_PLXC1	PLXNC1	chr12	94226656	0.02482	1e-200	35368	TRUE	reported	textfile	2	1	TRUE
rs11111878	A	C	A	C	0.3997	-0.000240827	0.09921	0.886042	FALSE	FALSE	FALSE	zb1rcd	12	104442224	0.000606611	0.691364	337199	NA	NA	CIHD	TRUE	reported	6393_63_HSP90B1_Endoplasmin	HSP90B1	chr12	104048446	0.013341	3.25e-197	35361	TRUE	reported	textfile	2	1	TRUE
rs1165593	G	A	G	A	0.6051	-0.000737319	0.16904	0.85356	FALSE	FALSE	FALSE	zb1rcd	12	104232668	0.000548466	0.178843	337199	NA	NA	CIHD	TRUE	reported	6393_63_HSP90B1_Endoplasmin	HSP90B1	chr12	103838890	0.008051	1e-200	35361	TRUE	reported	textfile	2	1	TRUE
rs188135978	G	T	G	T	-0.1966	0.00138691	0.02937	0.982703	FALSE	FALSE	FALSE	zb1rcd	12	104905764	0.00149414	0.353289	337199	NA	NA	CIHD	TRUE	reported	6393_63_HSP90B1_Endoplasmin	HSP90B1	chr12	104511986	0.023855	1.7e-16	35360	TRUE	reported	textfile	2	1	TRUE
rs2374394	C	T	C	T	0.1792	8.62e-05	0.29187	0.689378	FALSE	FALSE	FALSE	zb1rcd	12	104811636	0.000416188	0.835825	337199	NA	NA	CIHD	TRUE	reported	6393_63_HSP90B1_Endoplasmin	HSP90B1	chr12	104417858	0.008805	4.37e-92	35360	TRUE	reported	textfile	2	1	TRUE
rs4964294	A	G	A	G	0.2135	0.000819725	0.04369	0.968763	FALSE	FALSE	FALSE	zb1rcd	12	104908843	0.00114536	0.474183	337199	NA	NA	CIHD	TRUE	reported	6393_63_HSP90B1_Endoplasmin	HSP90B1	chr12	104515065	0.020014	1.45e-26	35361	TRUE	reported	textfile	2	1	TRUE
rs74988471	C	G	C	G	-0.2032	-0.00132177	0.01306	0.01772	FALSE	TRUE	FALSE	zb1rcd	12	103349979	0.00148533	0.373529	337199	NA	NA	CIHD	TRUE	reported	6393_63_HSP90B1_Endoplasmin	HSP90B1	chr12	102956201	0.035317	8.74e-09	35363	TRUE	reported	textfile	2	1	TRUE
rs11112069	A	T	A	T	-0.1512	0.000244227	0.19533	0.193691	FALSE	TRUE	FALSE	zb1rcd	12	104867018	0.000489017	0.617482	337199	NA	NA	CIHD	TRUE	reported	7779_86_CHST11_CHSTB	CHST11	chr12	104473240	0.010351	2.51e-48	35361	TRUE	reported	textfile	2	1	TRUE
rs146776981	A	G	A	G	0.2027	-0.00102716	0.02099	0.984082	FALSE	FALSE	FALSE	zb1rcd	12	105012132	0.00159235	0.518892	337199	NA	NA	CIHD	TRUE	reported	7779_86_CHST11_CHSTB	CHST11	chr12	104618354	0.028727	1.71e-12	35356	TRUE	reported	textfile	2	1	TRUE
rs1650127	T	C	T	C	-0.2756	-0.000107606	0.31498	0.691449	FALSE	FALSE	FALSE	zb1rcd	12	104969563	0.00041753	0.796624	337199	NA	NA	CIHD	TRUE	reported	7779_86_CHST11_CHSTB	CHST11	chr12	104575785	0.008767	1e-200	35360	TRUE	reported	textfile	2	1	TRUE
rs7295941	T	C	T	C	-0.0606	0.00116475	0.17199	0.838878	FALSE	FALSE	FALSE	zb1rcd	12	104811427	0.000541745	0.0315566	337199	NA	NA	CIHD	TRUE	reported	7779_86_CHST11_CHSTB	CHST11	chr12	104417649	0.010934	2.99e-08	35360	TRUE	reported	textfile	2	1	TRUE
rs79213114	A	G	A	G	0.197	0.000722425	0.02803	0.979748	FALSE	FALSE	FALSE	zb1rcd	12	104899186	0.00136585	0.596859	337199	NA	NA	CIHD	TRUE	reported	7779_86_CHST11_CHSTB	CHST11	chr12	104505408	0.025515	1.16e-14	35361	TRUE	reported	textfile	2	1	TRUE
rs856595	C	T	C	T	-0.0974	0.000231159	0.46732	0.438842	FALSE	FALSE	FALSE	zb1rcd	12	105061447	0.00038797	0.551297	337199	NA	NA	CIHD	TRUE	reported	7779_86_CHST11_CHSTB	CHST11	chr12	104667669	0.008253	3.82e-32	35355	TRUE	reported	textfile	2	1	TRUE
rs11119051	A	G	A	G	0.1196	0.000500947	0.07841	0.933041	FALSE	FALSE	FALSE	zb1rcd	1	208524841	0.000778984	0.520174	337199	NA	NA	CIHD	TRUE	reported	19556_12_CR1_Complement_receptor_type_1	CR1	chr1	208351496	0.015739	2.99e-14	35368	TRUE	reported	textfile	2	1	TRUE
rs138755202	T	G	T	G	-0.3208	0.00250386	0.0131	0.991536	FALSE	FALSE	FALSE	zb1rcd	1	208587451	0.00219756	0.254545	337199	NA	NA	CIHD	TRUE	reported	19556_12_CR1_Complement_receptor_type_1	CR1	chr1	208414106	0.03782	2.21e-17	35367	TRUE	reported	textfile	2	1	TRUE
rs6663887	G	A	G	A	0.146	8.63e-06	0.26303	0.247556	FALSE	FALSE	FALSE	zb1rcd	1	207664423	0.000446568	0.984588	337199	NA	NA	CIHD	TRUE	reported	19556_12_CR1_Complement_receptor_type_1	CR1	chr1	207491078	0.009743	9.12e-51	35370	TRUE	reported	textfile	2	1	TRUE
rs7536931	A	G	A	G	-0.2588	0.000322514	0.46304	0.557101	FALSE	FALSE	FALSE	zb1rcd	1	207677486	0.000392152	0.410839	337199	NA	NA	CIHD	TRUE	reported	19556_12_CR1_Complement_receptor_type_1	CR1	chr1	207504141	0.008508	1e-200	35369	TRUE	reported	textfile	2	1	TRUE
rs77663403	G	T	G	T	-0.2243	0.00106515	0.03588	0.949115	FALSE	FALSE	FALSE	zb1rcd	1	208287133	0.000881694	0.227019	337199	NA	NA	CIHD	TRUE	reported	19556_12_CR1_Complement_receptor_type_1	CR1	chr1	208113788	0.022854	9.76e-23	35368	TRUE	reported	textfile	2	1	TRUE
rs11121209	A	G	A	G	0.169	-9.84e-05	0.31535	0.353904	FALSE	FALSE	FALSE	zb1rcd	1	8686862	0.00040276	0.807055	337199	NA	NA	CIHD	TRUE	reported	3352_80_CA6_Carbonic_anhydrase_6	CA6	chr1	8626803	0.009587	1.49e-69	35388	TRUE	reported	textfile	2	1	TRUE
rs116775713	A	C	A	C	0.3766	-0.00109453	0.03922	0.973842	FALSE	FALSE	FALSE	zb1rcd	1	9002569	0.00120765	0.364761	337199	NA	NA	CIHD	TRUE	reported	3352_80_CA6_Carbonic_anhydrase_6	CA6	chr1	8942510	0.023193	2.73e-59	35389	TRUE	reported	textfile	2	1	TRUE
rs35994272	C	T	C	T	0.5009	-0.00131171	0.0117	0.988292	FALSE	FALSE	FALSE	zb1rcd	1	9058241	0.00187229	0.48356	337199	NA	NA	CIHD	TRUE	reported	3352_80_CA6_Carbonic_anhydrase_6	CA6	chr1	8998182	0.041226	5.72e-34	35386	TRUE	reported	textfile	2	1	TRUE
rs72641551	G	T	G	T	-0.4231	0.000226397	0.11094	0.901223	FALSE	FALSE	FALSE	zb1rcd	1	9008099	0.000647152	0.726462	337199	NA	NA	CIHD	TRUE	reported	3352_80_CA6_Carbonic_anhydrase_6	CA6	chr1	8948040	0.013886	1e-200	35389	TRUE	reported	textfile	2	1	TRUE
rs11123911	T	C	T	C	-0.3973	-0.00048319	0.11492	0.864189	FALSE	FALSE	FALSE	zb1rcd	2	102761538	0.000562958	0.390724	337199	NA	NA	CIHD	TRUE	reported	4234_8_IL1RL1_IL_1_R4	IL1RL1	chr2	102145078	0.012461	1e-200	35366	TRUE	reported	textfile	2	1	TRUE
rs114474820	T	A	T	A	-0.2691	0.000414874	0.02723	0.033634	FALSE	TRUE	FALSE	zb1rcd	2	103877904	0.00108899	0.703225	337199	NA	NA	CIHD	TRUE	reported	4234_8_IL1RL1_IL_1_R4	IL1RL1	chr2	103261446	0.024879	2.88e-27	35363	TRUE	reported	textfile	2	1	TRUE
rs148378006	T	C	T	C	0.4811	0.000308151	0.02763	0.980196	FALSE	FALSE	FALSE	zb1rcd	2	103101317	0.0013951	0.825185	337199	NA	NA	CIHD	TRUE	reported	4234_8_IL1RL1_IL_1_R4	IL1RL1	chr2	102484858	0.024389	1.28e-86	35366	TRUE	reported	textfile	2	1	TRUE
rs192790767	C	A	C	A	-0.3183	-0.0033326	0.01033	0.995117	FALSE	FALSE	FALSE	zb1rcd	2	103159706	0.00285943	0.243826	337199	NA	NA	CIHD	TRUE	reported	4234_8_IL1RL1_IL_1_R4	IL1RL1	chr2	102543247	0.040235	2.55e-15	35366	TRUE	reported	textfile	2	1	TRUE
rs72627435	C	T	C	T	-0.445	0.000570132	0.23486	0.795176	FALSE	FALSE	FALSE	zb1rcd	2	102897739	0.00048111	0.236004	337199	NA	NA	CIHD	TRUE	reported	4234_8_IL1RL1_IL_1_R4	IL1RL1	chr2	102281279	0.006378	1e-200	35365	TRUE	reported	textfile	2	1	TRUE
rs74909818	G	A	G	A	0.4411	-0.000194075	0.02387	0.976613	FALSE	FALSE	FALSE	zb1rcd	2	102938428	0.00127868	0.879363	337199	NA	NA	CIHD	TRUE	reported	4234_8_IL1RL1_IL_1_R4	IL1RL1	chr2	102321968	0.025482	3.95e-67	35366	TRUE	reported	textfile	2	1	TRUE
rs79400648	T	C	T	C	0.5162	0.000279267	0.06675	0.959485	FALSE	FALSE	FALSE	zb1rcd	2	102730770	0.000992698	0.778465	337199	NA	NA	CIHD	TRUE	reported	4234_8_IL1RL1_IL_1_R4	IL1RL1	chr2	102114310	0.015903	1e-200	35367	TRUE	reported	textfile	2	1	TRUE
rs111257030	T	C	T	C	-0.4363	-0.000251754	0.08651	0.895016	FALSE	FALSE	FALSE	zb1rcd	20	23673053	0.000637683	0.692995	337199	NA	NA	CIHD	TRUE	reported	14076_74_CST4_Cystatin_S	CST4	chr20	23692416	0.014418	1e-200	35363	TRUE	reported	textfile	2	1	TRUE
rs1571250	C	T	C	T	0.0484	-2.07e-05	0.43941	0.404239	FALSE	FALSE	FALSE	zb1rcd	20	22730400	0.00039396	0.958137	337199	NA	NA	CIHD	TRUE	reported	14076_74_CST4_Cystatin_S	CST4	chr20	22749762	0.008289	5.26e-09	35369	TRUE	reported	textfile	2	1	TRUE
rs1998082	C	T	C	T	-0.0999	0.00059283	0.06787	0.067539	FALSE	FALSE	FALSE	zb1rcd	20	23057678	0.000769208	0.440884	337199	NA	NA	CIHD	TRUE	reported	14076_74_CST4_Cystatin_S	CST4	chr20	23077041	0.016342	9.77e-10	35368	TRUE	reported	textfile	2	1	TRUE
rs6049432	A	T	A	T	-0.0456	-0.000271048	0.40749	0.390737	FALSE	TRUE	FALSE	zb1rcd	20	24125664	0.000395242	0.492854	337199	NA	NA	CIHD	TRUE	reported	14076_74_CST4_Cystatin_S	CST4	chr20	24145028	0.008354	4.8e-08	35366	TRUE	reported	textfile	2	1	TRUE
rs6138249	T	G	T	G	-0.1451	-0.000697626	0.06306	0.939297	FALSE	FALSE	FALSE	zb1rcd	20	24231522	0.000809649	0.388886	337199	NA	NA	CIHD	TRUE	reported	14076_74_CST4_Cystatin_S	CST4	chr20	24250886	0.016933	1.05e-17	35366	TRUE	reported	textfile	2	1	TRUE
rs111284156	G	T	G	T	0.5388	0.000162168	0.05453	0.952924	FALSE	FALSE	FALSE	zb1rcd	22	33113151	0.000933952	0.862152	337199	NA	NA	CIHD	TRUE	reported	2480_58_TIMP3_TIMP_3	TIMP3	chr22	32717165	0.018747	1.17e-181	35374	TRUE	reported	textfile	2	1	TRUE
rs117555418	A	G	A	G	0.3565	0.00120744	0.03704	0.966662	FALSE	FALSE	FALSE	zb1rcd	22	33677720	0.00113405	0.287007	337199	NA	NA	CIHD	TRUE	reported	2480_58_TIMP3_TIMP_3	TIMP3	chr22	33281734	0.022825	5.41e-55	35367	TRUE	reported	textfile	2	1	TRUE
rs3788507	A	G	A	G	-0.4642	0.000568726	0.11561	0.901423	FALSE	FALSE	FALSE	zb1rcd	22	33179223	0.00064612	0.378742	337199	NA	NA	CIHD	TRUE	reported	2480_58_TIMP3_TIMP_3	TIMP3	chr22	32783237	0.01333	1e-200	35375	TRUE	reported	textfile	2	1	TRUE
rs4420793	A	G	A	G	-0.07	-0.000175386	0.4506	0.543832	FALSE	FALSE	FALSE	zb1rcd	22	33560980	0.00040045	0.661407	337199	NA	NA	CIHD	TRUE	reported	2480_58_TIMP3_TIMP_3	TIMP3	chr22	33164994	0.008629	4.98e-16	35369	TRUE	reported	textfile	2	1	TRUE
rs73156459	G	A	G	A	-0.1987	0.00191735	0.02126	0.992147	FALSE	FALSE	FALSE	zb1rcd	22	33146241	0.00217647	0.378348	337199	NA	NA	CIHD	TRUE	reported	2480_58_TIMP3_TIMP_3	TIMP3	chr22	32750255	0.029952	3.27e-11	35374	TRUE	reported	textfile	2	1	TRUE
rs732446	G	T	G	T	0.3598	0.000144721	0.16496	0.790065	FALSE	FALSE	FALSE	zb1rcd	22	33135768	0.000477155	0.761661	337199	NA	NA	CIHD	TRUE	reported	2480_58_TIMP3_TIMP_3	TIMP3	chr22	32739782	0.011458	1e-200	35374	TRUE	reported	textfile	2	1	TRUE
rs9619260	T	C	T	C	0.1526	-0.000527305	0.17097	0.852296	FALSE	FALSE	FALSE	zb1rcd	22	32773181	0.000543342	0.331805	337199	NA	NA	CIHD	TRUE	reported	2480_58_TIMP3_TIMP_3	TIMP3	chr22	32377194	0.011357	3.68e-41	35367	TRUE	reported	textfile	2	1	TRUE
rs111286548	T	C	T	C	-0.2831	-0.000106192	0.06298	0.939321	FALSE	FALSE	FALSE	zb1rcd	4	187405508	0.000826832	0.897807	337199	NA	NA	CIHD	TRUE	reported	16918_198_TLR3_TLR3	TLR3	chr4	186484354	0.017705	1.5e-57	35361	TRUE	reported	textfile	2	1	TRUE
rs116591520	G	A	G	A	-0.3795	0.00204674	0.01594	0.9912	FALSE	FALSE	FALSE	zb1rcd	4	187500825	0.00209467	0.328512	337199	NA	NA	CIHD	TRUE	reported	16918_198_TLR3_TLR3	TLR3	chr4	186579671	0.032816	6.23e-31	35360	TRUE	reported	textfile	2	1	TRUE
rs13150774	G	C	G	C	-0.058	0.000247267	0.39477	0.4023	FALSE	TRUE	FALSE	zb1rcd	4	187636377	0.000393525	0.529782	337199	NA	NA	CIHD	TRUE	reported	16918_198_TLR3_TLR3	TLR3	chr4	186715223	0.008661	2.14e-11	35349	TRUE	reported	textfile	2	1	TRUE
rs34609719	A	T	A	T	0.3379	-0.00019005	0.18263	0.21209	FALSE	TRUE	FALSE	zb1rcd	4	186984310	0.000474915	0.689027	337199	NA	NA	CIHD	TRUE	reported	16918_198_TLR3_TLR3	TLR3	chr4	186063156	0.010789	1e-200	35392	TRUE	reported	textfile	2	1	TRUE
rs34928277	T	C	T	C	0.1936	-2.32e-05	0.34467	0.691612	FALSE	FALSE	FALSE	zb1rcd	4	186968804	0.00042066	0.956079	337199	NA	NA	CIHD	TRUE	reported	16918_198_TLR3_TLR3	TLR3	chr4	186047650	0.008865	9.98e-106	35389	TRUE	reported	textfile	2	1	TRUE
rs77575931	A	G	A	G	-0.1053	-0.000803707	0.14212	0.894964	FALSE	FALSE	FALSE	zb1rcd	4	187713046	0.000633873	0.204824	337199	NA	NA	CIHD	TRUE	reported	16918_198_TLR3_TLR3	TLR3	chr4	186791892	0.012228	7.2e-18	35345	TRUE	reported	textfile	2	1	TRUE
rs111302521	A	G	A	G	-0.3175	0.00309616	0.01247	0.991016	FALSE	FALSE	FALSE	zb1rcd	15	65474332	0.00204169	0.129402	337199	NA	NA	CIHD	TRUE	reported	9793_145_IGDCC4_IGDC4	IGDCC4	chr15	65181994	0.037305	1.73e-17	35361	TRUE	reported	textfile	2	1	TRUE
rs184453313	G	A	G	A	1.1811	-6.53e-05	0.01176	0.987939	FALSE	FALSE	FALSE	zb1rcd	15	65694949	0.00180699	0.971182	337199	NA	NA	CIHD	TRUE	reported	9793_145_IGDCC4_IGDC4	IGDCC4	chr15	65402611	0.037897	1e-200	35359	TRUE	reported	textfile	2	1	TRUE
rs4776283	C	T	C	T	-0.0802	0.000591891	0.19123	0.856432	FALSE	FALSE	FALSE	zb1rcd	15	66448456	0.000573529	0.302066	337199	NA	NA	CIHD	TRUE	reported	9793_145_IGDCC4_IGDC4	IGDCC4	chr15	66156118	0.010558	3.05e-14	35363	TRUE	reported	textfile	2	1	TRUE
rs72741403	A	G	A	G	0.169	0.000636669	0.04525	0.968895	FALSE	FALSE	FALSE	zb1rcd	15	65809361	0.00113668	0.575404	337199	NA	NA	CIHD	TRUE	reported	9793_145_IGDCC4_IGDC4	IGDCC4	chr15	65517023	0.020141	4.82e-17	35363	TRUE	reported	textfile	2	1	TRUE
rs8034057	A	G	A	G	-0.3386	-0.000178777	0.0987	0.913216	FALSE	FALSE	FALSE	zb1rcd	15	65789430	0.000692671	0.796331	337199	NA	NA	CIHD	TRUE	reported	9793_145_IGDCC4_IGDC4	IGDCC4	chr15	65497092	0.01387	1.29e-131	35363	TRUE	reported	textfile	2	1	TRUE
rs145447411	C	T	C	T	-0.2267	-0.00133516	0.03735	0.976426	FALSE	FALSE	FALSE	zb1rcd	2	182846767	0.00127882	0.296457	337199	NA	NA	CIHD	TRUE	reported	13740_51_FRZB_sFRP_3	FRZB	chr2	181982040	0.022312	2.98e-24	35352	TRUE	reported	textfile	2	1	TRUE
rs1561369	A	G	A	G	0.5272	-0.000795574	0.08601	0.880169	FALSE	FALSE	FALSE	zb1rcd	2	183702964	0.000594373	0.180731	337199	NA	NA	CIHD	TRUE	reported	13740_51_FRZB_sFRP_3	FRZB	chr2	182838236	0.014809	1e-200	35359	TRUE	reported	textfile	2	1	TRUE
rs188423082	A	G	A	G	-0.4904	-0.00145197	0.01722	0.990854	FALSE	FALSE	FALSE	zb1rcd	2	182969215	0.00209278	0.487807	337199	NA	NA	CIHD	TRUE	reported	13740_51_FRZB_sFRP_3	FRZB	chr2	182104488	0.032	5.21e-53	35356	TRUE	reported	textfile	2	1	TRUE
rs34758055	A	T	A	T	0.3262	0.00131228	0.01322	0.018528	FALSE	TRUE	FALSE	zb1rcd	2	183060368	0.00146837	0.371485	337199	NA	NA	CIHD	TRUE	reported	13740_51_FRZB_sFRP_3	FRZB	chr2	182195641	0.035909	1.05e-19	35358	TRUE	reported	textfile	2	1	TRUE
rs72890325	G	T	G	T	-0.5149	0.000521219	0.07506	0.910185	FALSE	FALSE	FALSE	zb1rcd	2	183928068	0.000680332	0.443601	337199	NA	NA	CIHD	TRUE	reported	13740_51_FRZB_sFRP_3	FRZB	chr2	183063340	0.015889	1e-200	35365	TRUE	reported	textfile	2	1	TRUE
rs11131020	G	A	G	A	0.078	-0.000467549	0.47245	0.534905	FALSE	FALSE	FALSE	zb1rcd	3	65411716	0.000387934	0.228116	337199	NA	NA	CIHD	TRUE	reported	18831_6_LRIG1_LRIG1	LRIG1	chr3	65426041	0.008337	8.29e-21	35355	TRUE	reported	textfile	2	1	TRUE
rs141860994	A	G	A	G	0.1235	0.000309766	0.04375	0.968461	FALSE	FALSE	FALSE	zb1rcd	3	65862144	0.00111077	0.78034	337199	NA	NA	CIHD	TRUE	reported	18831_6_LRIG1_LRIG1	LRIG1	chr3	65876469	0.020254	1.08e-09	35351	TRUE	reported	textfile	2	1	TRUE
rs142021683	A	T	A	T	0.1675	0.000333646	0.02032	0.013686	FALSE	TRUE	FALSE	zb1rcd	3	65754320	0.00172611	0.846729	337199	NA	NA	CIHD	TRUE	reported	18831_6_LRIG1_LRIG1	LRIG1	chr3	65768645	0.029563	1.46e-08	35355	TRUE	reported	textfile	2	1	TRUE
rs3772197	G	A	G	A	-0.465	-0.000415417	0.09016	0.923988	FALSE	FALSE	FALSE	zb1rcd	3	66293688	0.000740302	0.574698	337199	NA	NA	CIHD	TRUE	reported	18831_6_LRIG1_LRIG1	LRIG1	chr3	66243264	0.014389	1e-200	35351	TRUE	reported	textfile	2	1	TRUE
rs74554153	T	C	T	C	0.0862	-0.000432174	0.12062	0.901528	FALSE	FALSE	FALSE	zb1rcd	3	66703540	0.000645212	0.502975	337199	NA	NA	CIHD	TRUE	reported	18831_6_LRIG1_LRIG1	LRIG1	chr3	66653116	0.012847	1.95e-11	35338	TRUE	reported	textfile	2	1	TRUE
rs74578384	C	G	C	G	-0.5597	6.2e-05	0.22361	0.203252	FALSE	TRUE	FALSE	zb1rcd	3	66438307	0.000480804	0.897365	337199	NA	NA	CIHD	TRUE	reported	18831_6_LRIG1_LRIG1	LRIG1	chr3	66387883	0.007371	1e-200	35350	TRUE	reported	textfile	2	1	TRUE
rs75761648	A	G	A	G	-0.1942	0.000584861	0.02054	0.98157	FALSE	FALSE	FALSE	zb1rcd	3	65623696	0.00143698	0.684001	337199	NA	NA	CIHD	TRUE	reported	18831_6_LRIG1_LRIG1	LRIG1	chr3	65638021	0.03003	1e-10	35354	TRUE	reported	textfile	2	1	TRUE
rs77048548	G	A	G	A	0.2542	0.000280648	0.03584	0.963072	FALSE	FALSE	FALSE	zb1rcd	3	66322536	0.00106585	0.792312	337199	NA	NA	CIHD	TRUE	reported	18831_6_LRIG1_LRIG1	LRIG1	chr3	66272112	0.022856	9.82e-29	35351	TRUE	reported	textfile	2	1	TRUE
rs111317222	G	A	G	A	0.2336	0.00158064	0.01116	0.983396	FALSE	FALSE	FALSE	zb1rcd	15	32244880	0.00157265	0.314859	337199	NA	NA	CIHD	TRUE	reported	18878_15_GREM1_GREM1	GREM1	chr15	31952677	0.041157	1.38e-08	35397	TRUE	reported	textfile	2	1	TRUE
rs141051032	G	C	G	C	0.2601	0.00177507	0.02344	0.023461	FALSE	TRUE	FALSE	zb1rcd	15	33813625	0.00133291	0.182952	337199	NA	NA	CIHD	TRUE	reported	18878_15_GREM1_GREM1	GREM1	chr15	33521424	0.027841	9.41e-21	35369	TRUE	reported	textfile	2	1	TRUE
rs141879469	T	C	T	C	0.2187	0.00187753	0.03805	0.980558	FALSE	FALSE	FALSE	zb1rcd	15	32038950	0.00139987	0.179851	337199	NA	NA	CIHD	TRUE	reported	18878_15_GREM1_GREM1	GREM1	chr15	31746747	0.02188	1.6e-23	35397	TRUE	reported	textfile	2	1	TRUE
rs144674978	T	C	T	C	0.4937	-0.00163379	0.01392	0.988661	FALSE	FALSE	FALSE	zb1rcd	15	33149751	0.00185178	0.377624	337199	NA	NA	CIHD	TRUE	reported	18878_15_GREM1_GREM1	GREM1	chr15	32857550	0.036706	3.08e-41	35396	TRUE	reported	textfile	2	1	TRUE
rs17816447	T	C	T	C	0.3411	0.00163431	0.03025	0.97211	FALSE	FALSE	FALSE	zb1rcd	15	33135528	0.00117024	0.162547	337199	NA	NA	CIHD	TRUE	reported	18878_15_GREM1_GREM1	GREM1	chr15	32843327	0.024928	1.28e-42	35396	TRUE	reported	textfile	2	1	TRUE
rs4779584	C	T	C	T	-0.5988	-0.000551303	0.18567	0.18964	FALSE	FALSE	FALSE	zb1rcd	15	32994756	0.000491152	0.261664	337199	NA	NA	CIHD	TRUE	reported	18878_15_GREM1_GREM1	GREM1	chr15	32702555	0.008403	1e-200	35398	TRUE	reported	textfile	2	1	TRUE
rs111334142	G	T	G	T	-0.1347	-8.35e-06	0.03645	0.969444	FALSE	FALSE	FALSE	zb1rcd	9	129615143	0.00112006	0.994051	337199	NA	NA	CIHD	TRUE	reported	4908_6_ENG_Endoglin	ENG	chr9	126852864	0.022575	2.42e-09	35361	TRUE	reported	textfile	2	1	TRUE
rs11794565	T	C	T	C	0.1861	0.000698216	0.43984	0.533454	FALSE	FALSE	FALSE	zb1rcd	9	130601277	0.000393477	0.0759854	337199	NA	NA	CIHD	TRUE	reported	4908_6_ENG_Endoglin	ENG	chr9	127838998	0.008538	2.55e-105	35359	TRUE	reported	textfile	2	1	TRUE
rs41335344	G	A	G	A	0.5067	-0.000855242	0.01586	0.987307	FALSE	FALSE	FALSE	zb1rcd	9	130595116	0.0017679	0.628555	337199	NA	NA	CIHD	TRUE	reported	4908_6_ENG_Endoglin	ENG	chr9	127832837	0.033827	1e-50	35360	TRUE	reported	textfile	2	1	TRUE
rs111340603	A	G	A	G	-0.1146	-0.000390262	0.38	0.593565	FALSE	FALSE	FALSE	zb1rcd	19	9477946	0.000392643	0.320254	337199	NA	NA	CIHD	TRUE	reported	19377_14_OLFM2_NOE2	OLFM2	chr19	9367270	0.008881	4.28e-38	35381	TRUE	reported	textfile	2	1	TRUE
rs7247115	A	G	A	G	-0.1534	-0.000569845	0.20208	0.792063	FALSE	FALSE	FALSE	zb1rcd	19	10101400	0.000475751	0.231004	337199	NA	NA	CIHD	TRUE	reported	19377_14_OLFM2_NOE2	OLFM2	chr19	9990724	0.010676	8.21e-47	35371	TRUE	reported	textfile	2	1	TRUE
rs73008030	C	T	C	T	-0.1651	0.00105126	0.03108	0.989831	FALSE	FALSE	FALSE	zb1rcd	19	9291409	0.00202568	0.603785	337199	NA	NA	CIHD	TRUE	reported	19377_14_OLFM2_NOE2	OLFM2	chr19	9180733	0.024745	2.52e-11	35380	TRUE	reported	textfile	2	1	TRUE
rs74178184	A	G	A	G	-0.2676	-4.75e-05	0.22135	0.780666	FALSE	FALSE	FALSE	zb1rcd	19	10048029	0.000482708	0.92166	337199	NA	NA	CIHD	TRUE	reported	19377_14_OLFM2_NOE2	OLFM2	chr19	9937353	0.01033	5.66e-148	35367	TRUE	reported	textfile	2	1	TRUE
rs11137060	T	A	T	A	-0.1742	-6.46e-05	0.03321	0.035758	FALSE	TRUE	FALSE	zb1rcd	8	6556316	0.00103741	0.950363	337199	NA	NA	CIHD	TRUE	reported	6629_3_DEFB1_HBD_1	DEFB1	chr8	6698795	0.023266	7.02e-14	35396	TRUE	reported	textfile	2	1	TRUE
rs112142883	G	C	G	C	-0.1614	0.000392477	0.04711	0.049383	FALSE	TRUE	FALSE	zb1rcd	8	6809766	0.000894444	0.660811	337199	NA	NA	CIHD	TRUE	reported	6629_3_DEFB1_HBD_1	DEFB1	chr8	6952244	0.019567	1.6e-16	35393	TRUE	reported	textfile	2	1	TRUE
rs2702884	C	T	C	T	-0.1374	0.000277488	0.41085	0.370225	FALSE	FALSE	FALSE	zb1rcd	8	6738892	0.000399359	0.487162	337199	NA	NA	CIHD	TRUE	reported	6629_3_DEFB1_HBD_1	DEFB1	chr8	6881370	0.008357	9.63e-61	35395	TRUE	reported	textfile	2	1	TRUE
rs2741108	C	T	C	T	-0.2606	-0.0006334	0.45925	0.493087	FALSE	FALSE	FALSE	zb1rcd	8	6724576	0.000390412	0.104721	337199	NA	NA	CIHD	TRUE	reported	6629_3_DEFB1_HBD_1	DEFB1	chr8	6867054	0.008225	1e-200	35394	TRUE	reported	textfile	2	1	TRUE
rs2741712	C	A	C	A	-0.0848	-2.94e-05	0.28886	0.741869	FALSE	FALSE	FALSE	zb1rcd	8	6762429	0.00044283	0.947058	337199	NA	NA	CIHD	TRUE	reported	6629_3_DEFB1_HBD_1	DEFB1	chr8	6904907	0.00916	2.08e-20	35393	TRUE	reported	textfile	2	1	TRUE
rs6988626	T	A	T	A	-0.1648	0.000784512	0.082	0.070466	FALSE	TRUE	FALSE	zb1rcd	8	6716714	0.000760251	0.302114	337199	NA	NA	CIHD	TRUE	reported	6629_3_DEFB1_HBD_1	DEFB1	chr8	6859192	0.015428	1.23e-26	35392	TRUE	reported	textfile	2	1	TRUE
rs111379648	A	G	A	G	-0.2353	0.00142115	0.0195	0.973318	FALSE	FALSE	FALSE	zb1rcd	5	55535016	0.00119726	0.235228	337199	NA	NA	CIHD	TRUE	reported	2620_4_IL6ST_gp130__soluble	IL6ST	chr5	56239189	0.029774	2.73e-15	35362	TRUE	reported	textfile	2	1	TRUE
rs113037353	C	G	C	G	-0.1053	0.000660789	0.05224	0.048543	FALSE	TRUE	FALSE	zb1rcd	5	54325048	0.000915735	0.470545	337199	NA	NA	CIHD	TRUE	reported	2620_4_IL6ST_gp130__soluble	IL6ST	chr5	55029220	0.018866	2.38e-08	35361	TRUE	reported	textfile	2	1	TRUE
rs113121863	T	C	T	C	0.2316	-0.000689779	0.01049	0.986194	FALSE	FALSE	FALSE	zb1rcd	5	54537333	0.00175451	0.69421	337199	NA	NA	CIHD	TRUE	reported	2620_4_IL6ST_gp130__soluble	IL6ST	chr5	55241505	0.039732	5.58e-09	35363	TRUE	reported	textfile	2	1	TRUE
rs116753755	C	T	C	T	-0.1762	-0.000572801	0.04262	0.970855	FALSE	FALSE	FALSE	zb1rcd	5	55471840	0.00118101	0.627671	337199	NA	NA	CIHD	TRUE	reported	2620_4_IL6ST_gp130__soluble	IL6ST	chr5	56176013	0.020373	5.2e-18	35361	TRUE	reported	textfile	2	1	TRUE
rs7730934	A	G	A	G	0.3693	-0.000335317	0.12361	0.881143	FALSE	FALSE	FALSE	zb1rcd	5	55266512	0.000594928	0.573008	337199	NA	NA	CIHD	TRUE	reported	2620_4_IL6ST_gp130__soluble	IL6ST	chr5	55970684	0.012608	1.38e-188	35361	TRUE	reported	textfile	2	1	TRUE
rs111426655	T	G	T	G	-0.1916	0.00074197	0.01948	0.975222	FALSE	FALSE	FALSE	zb1rcd	13	91632131	0.00125741	0.555139	337199	NA	NA	CIHD	TRUE	reported	4991_12_GPC5_GPC5	GPC5	chr13	90979877	0.02985	1.37e-10	35358	TRUE	reported	textfile	2	1	TRUE
rs1330064	A	G	A	G	-0.2067	-0.000484486	0.31533	0.642249	FALSE	FALSE	FALSE	zb1rcd	13	92057256	0.000406729	0.233585	337199	NA	NA	CIHD	TRUE	reported	4991_12_GPC5_GPC5	GPC5	chr13	91405002	0.008703	1.06e-124	35355	TRUE	reported	textfile	2	1	TRUE
rs139282387	A	G	A	G	-0.3972	-0.000644856	0.15249	0.840926	FALSE	FALSE	FALSE	zb1rcd	13	92386395	0.000537331	0.230097	337199	NA	NA	CIHD	TRUE	reported	4991_12_GPC5_GPC5	GPC5	chr13	91734141	0.011285	1e-200	35354	TRUE	reported	textfile	2	1	TRUE
rs1819421	T	G	T	G	0.1267	0.000368321	0.42382	0.396011	FALSE	FALSE	FALSE	zb1rcd	13	92561714	0.00039728	0.353871	337199	NA	NA	CIHD	TRUE	reported	4991_12_GPC5_GPC5	GPC5	chr13	91909460	0.008256	3.79e-53	35358	TRUE	reported	textfile	2	1	TRUE
rs1926624	T	A	T	A	-0.0696	0.000247107	0.25808	0.303751	FALSE	TRUE	FALSE	zb1rcd	13	92953101	0.000420366	0.556641	337199	NA	NA	CIHD	TRUE	reported	4991_12_GPC5_GPC5	GPC5	chr13	92300848	0.009395	1.28e-13	35357	TRUE	reported	textfile	2	1	TRUE
rs111443291	G	C	G	C	0.4168	-8.56e-05	0.02927	0.02004	FALSE	TRUE	FALSE	zb1rcd	21	47474155	0.00139031	0.950933	337199	NA	NA	CIHD	TRUE	reported	16828_8_COL6A1_Collagen_a1_VI_	COL6A1	chr21	46054241	0.025466	3.31e-60	34798	TRUE	reported	textfile	2	1	TRUE
rs144092321	G	A	G	A	0.3129	0.00133058	0.0165	0.974227	FALSE	FALSE	FALSE	zb1rcd	21	46709680	0.00125115	0.287563	337199	NA	NA	CIHD	TRUE	reported	16828_8_COL6A1_Collagen_a1_VI_	COL6A1	chr21	45289765	0.033227	4.64e-21	35256	TRUE	reported	textfile	2	1	TRUE
rs145942527	A	G	A	G	-0.3739	-0.000535031	0.01883	0.969147	FALSE	FALSE	FALSE	zb1rcd	21	46789724	0.00113204	0.63648	337199	NA	NA	CIHD	TRUE	reported	16828_8_COL6A1_Collagen_a1_VI_	COL6A1	chr21	45369809	0.030894	1.02e-33	35256	TRUE	reported	textfile	2	1	TRUE
rs17296821	A	C	A	C	0.1324	0.00120388	0.03385	0.963403	FALSE	FALSE	FALSE	zb1rcd	21	47711692	0.00102477	0.240084	337199	NA	NA	CIHD	TRUE	reported	16828_8_COL6A1_Collagen_a1_VI_	COL6A1	chr21	46291778	0.023771	2.55e-08	34648	TRUE	reported	textfile	2	1	TRUE
rs2838952	T	C	T	C	-0.6263	-0.00116343	0.05618	0.966038	FALSE	FALSE	FALSE	zb1rcd	21	46930163	0.00106309	0.273789	337199	NA	NA	CIHD	TRUE	reported	16828_8_COL6A1_Collagen_a1_VI_	COL6A1	chr21	45510249	0.018569	1e-200	35247	TRUE	reported	textfile	2	1	TRUE
rs34627227	T	C	T	C	0.3652	0.000238137	0.36357	0.637179	FALSE	FALSE	FALSE	zb1rcd	21	47044493	0.000401286	0.552892	337199	NA	NA	CIHD	TRUE	reported	16828_8_COL6A1_Collagen_a1_VI_	COL6A1	chr21	45624579	0.005201	1e-200	35198	TRUE	reported	textfile	2	1	TRUE
rs9984235	T	C	T	C	-0.2017	-0.000190379	0.1035	0.884319	FALSE	FALSE	FALSE	zb1rcd	21	46852259	0.000606068	0.753428	337199	NA	NA	CIHD	TRUE	reported	16828_8_COL6A1_Collagen_a1_VI_	COL6A1	chr21	45432345	0.013866	6.13e-48	35251	TRUE	reported	textfile	2	1	TRUE
rs111481700	A	G	A	G	-0.2692	0.00189015	0.03073	0.968769	FALSE	FALSE	FALSE	zb1rcd	17	64686767	0.00116412	0.104447	337199	NA	NA	CIHD	TRUE	reported	8288_27_APOH_b2_Glycoprotein_I	APOH	chr17	66690649	0.023268	5.88e-31	35369	TRUE	reported	textfile	2	1	TRUE
rs75003668	G	A	G	A	-1.4632	-0.00127242	0.0137	0.967015	FALSE	FALSE	FALSE	zb1rcd	17	64195431	0.00109309	0.244402	337199	NA	NA	CIHD	TRUE	reported	8288_27_APOH_b2_Glycoprotein_I	APOH	chr17	66199313	0.030044	1e-200	35370	TRUE	reported	textfile	2	1	TRUE
rs9912634	T	C	T	C	0.3302	-0.00189012	0.03701	0.955633	FALSE	FALSE	FALSE	zb1rcd	17	64244283	0.000938342	0.0439764	337199	NA	NA	CIHD	TRUE	reported	8288_27_APOH_b2_Glycoprotein_I	APOH	chr17	66248165	0.021499	3.08e-53	35368	TRUE	reported	textfile	2	1	TRUE
rs111486799	A	G	A	G	-0.0916	-0.000331678	0.21545	0.80061	FALSE	FALSE	FALSE	zb1rcd	1	26577985	0.000482689	0.491991	337199	NA	NA	CIHD	TRUE	reported	17490_4_SH3BGRL3_SH3BGRL3_like_protein	SH3BGRL3	chr1	26251494	0.009905	2.3e-20	35372	TRUE	reported	textfile	2	1	TRUE
rs114289390	T	C	T	C	-0.1995	-0.00194581	0.03881	0.980236	FALSE	FALSE	FALSE	zb1rcd	1	26800490	0.00143707	0.175734	337199	NA	NA	CIHD	TRUE	reported	17490_4_SH3BGRL3_SH3BGRL3_like_protein	SH3BGRL3	chr1	26473999	0.020538	2.63e-22	35371	TRUE	reported	textfile	2	1	TRUE
rs6676630	C	T	C	T	0.4565	-0.000144806	0.0876	0.063185	FALSE	FALSE	FALSE	zb1rcd	1	26539056	0.00079396	0.855281	337199	NA	NA	CIHD	TRUE	reported	17490_4_SH3BGRL3_SH3BGRL3_like_protein	SH3BGRL3	chr1	26212565	0.014189	1e-200	35372	TRUE	reported	textfile	2	1	TRUE
rs111497883	A	G	A	G	0.0909	-0.00103519	0.07188	0.902872	FALSE	FALSE	FALSE	zb1rcd	16	3114358	0.000664763	0.119418	337199	NA	NA	CIHD	TRUE	reported	4534_10_PRSS22_BSSP4	PRSS22	chr16	3064357	0.016044	1.47e-08	35320	TRUE	reported	textfile	2	1	TRUE
rs3094789	C	G	C	G	0.0683	-3.43e-05	0.19609	0.188278	FALSE	TRUE	FALSE	zb1rcd	16	2822836	0.000496431	0.944983	337199	NA	NA	CIHD	TRUE	reported	4534_10_PRSS22_BSSP4	PRSS22	chr16	2772835	0.010458	6.55e-11	35319	TRUE	reported	textfile	2	1	TRUE
rs7204669	A	G	A	G	0.2393	-8.44e-05	0.29505	0.668286	FALSE	FALSE	FALSE	zb1rcd	16	2910736	0.000410789	0.837187	337199	NA	NA	CIHD	TRUE	reported	4534_10_PRSS22_BSSP4	PRSS22	chr16	2860735	0.009026	7.12e-155	35321	TRUE	reported	textfile	2	1	TRUE
rs76110063	T	C	T	C	0.1738	0.000539963	0.03104	0.964285	FALSE	FALSE	FALSE	zb1rcd	16	2933109	0.00106864	0.613361	337199	NA	NA	CIHD	TRUE	reported	4534_10_PRSS22_BSSP4	PRSS22	chr16	2883108	0.024193	6.78e-13	35322	TRUE	reported	textfile	2	1	TRUE
rs111546564	A	G	A	G	-0.5993	0.00107916	0.01704	0.984969	FALSE	FALSE	FALSE	zb1rcd	5	157956934	0.00163015	0.507973	337199	NA	NA	CIHD	TRUE	reported	13733_5_IL12B_IL_12_p40	IL12B	chr5	158529926	0.031977	2.27e-78	35369	TRUE	reported	textfile	2	1	TRUE
rs3213120	T	C	T	C	-0.9223	-0.000719655	0.02501	0.967381	FALSE	FALSE	FALSE	zb1rcd	5	158743108	0.00108611	0.507586	337199	NA	NA	CIHD	TRUE	reported	13733_5_IL12B_IL_12_p40	IL12B	chr5	159316100	0.026304	1e-200	35366	TRUE	reported	textfile	2	1	TRUE
rs35595526	A	C	A	C	0.1192	-0.000309141	0.03867	0.94933	FALSE	FALSE	FALSE	zb1rcd	5	159052545	0.000880555	0.725533	337199	NA	NA	CIHD	TRUE	reported	13733_5_IL12B_IL_12_p40	IL12B	chr5	159625538	0.021422	2.63e-08	35366	TRUE	reported	textfile	2	1	TRUE
rs72810115	G	A	G	A	-0.3817	-0.000665057	0.0115	0.98383	FALSE	FALSE	FALSE	zb1rcd	5	159392576	0.00152311	0.662369	337199	NA	NA	CIHD	TRUE	reported	13733_5_IL12B_IL_12_p40	IL12B	chr5	159965569	0.038753	6.89e-23	35362	TRUE	reported	textfile	2	1	TRUE
rs77343625	T	C	T	C	0.1146	0.000332353	0.10965	0.919745	FALSE	FALSE	FALSE	zb1rcd	5	158208927	0.0007161	0.642565	337199	NA	NA	CIHD	TRUE	reported	13733_5_IL12B_IL_12_p40	IL12B	chr5	158781919	0.013185	3.57e-18	35369	TRUE	reported	textfile	2	1	TRUE
rs111554649	C	T	C	T	-0.7111	-0.00100092	0.01177	0.994088	FALSE	FALSE	FALSE	zb1rcd	3	137862173	0.00269998	0.71085	337199	NA	NA	CIHD	TRUE	reported	16594_44_FAIM_FAIM1	FAIM	chr3	138143331	0.039232	2.01e-73	35362	TRUE	reported	textfile	2	1	TRUE
rs141080172	A	G	A	G	-0.2751	-0.0019739	0.01794	0.981014	FALSE	FALSE	FALSE	zb1rcd	3	138581718	0.00143808	0.169879	337199	NA	NA	CIHD	TRUE	reported	16594_44_FAIM_FAIM1	FAIM	chr3	138862876	0.031151	1.04e-18	35361	TRUE	reported	textfile	2	1	TRUE
rs146355797	A	G	A	G	0.1812	-0.00244543	0.01613	0.990317	FALSE	FALSE	FALSE	zb1rcd	3	138846244	0.00208371	0.240558	337199	NA	NA	CIHD	TRUE	reported	16594_44_FAIM_FAIM1	FAIM	chr3	139127402	0.032402	2.24e-08	35362	TRUE	reported	textfile	2	1	TRUE
rs147438552	A	C	A	C	-0.2176	-0.0018282	0.02439	0.993938	FALSE	FALSE	FALSE	zb1rcd	3	137955084	0.00261202	0.48398	337199	NA	NA	CIHD	TRUE	reported	16594_44_FAIM_FAIM1	FAIM	chr3	138236242	0.027059	8.87e-16	35362	TRUE	reported	textfile	2	1	TRUE
rs192325010	T	C	T	C	-0.3123	-0.000443896	0.02927	0.980375	FALSE	FALSE	FALSE	zb1rcd	3	138665905	0.00153754	0.772809	337199	NA	NA	CIHD	TRUE	reported	16594_44_FAIM_FAIM1	FAIM	chr3	138947063	0.02473	1.47e-36	35362	TRUE	reported	textfile	2	1	TRUE
rs641320	A	G	A	G	-0.5507	-0.000738167	0.0884	0.927817	FALSE	FALSE	FALSE	zb1rcd	3	138347957	0.000744467	0.321424	337199	NA	NA	CIHD	TRUE	reported	16594_44_FAIM_FAIM1	FAIM	chr3	138629115	0.012615	1e-200	35362	TRUE	reported	textfile	2	1	TRUE
rs78702921	T	C	T	C	-0.1678	-0.00122908	0.03083	0.969155	FALSE	FALSE	FALSE	zb1rcd	3	139013217	0.00112985	0.276672	337199	NA	NA	CIHD	TRUE	reported	16594_44_FAIM_FAIM1	FAIM	chr3	139294375	0.024373	5.8e-12	35362	TRUE	reported	textfile	2	1	TRUE
rs11156734	T	C	T	C	-0.284	-0.000839967	0.26296	0.257788	FALSE	FALSE	FALSE	zb1rcd	14	21347232	0.000441475	0.0570887	337199	NA	NA	CIHD	TRUE	reported	15576_158_RNASE3_ECP	RNASE3	chr14	20879073	0.009328	1e-200	35337	TRUE	reported	textfile	2	1	TRUE
rs113022713	C	G	C	G	-0.2995	-0.00105042	0.02447	0.023247	FALSE	TRUE	FALSE	zb1rcd	14	21413442	0.00129326	0.416663	337199	NA	NA	CIHD	TRUE	reported	15576_158_RNASE3_ECP	RNASE3	chr14	20945283	0.026596	2.05e-29	35341	TRUE	reported	textfile	2	1	TRUE
rs147599917	T	C	T	C	-0.208	0.00284643	0.01746	0.979524	FALSE	FALSE	FALSE	zb1rcd	14	21521956	0.00144406	0.0487102	337199	NA	NA	CIHD	TRUE	reported	15576_158_RNASE3_ECP	RNASE3	chr14	21053797	0.032508	1.57e-10	35341	TRUE	reported	textfile	2	1	TRUE
rs148300946	C	A	C	A	-0.2484	0.00314838	0.01015	0.984201	FALSE	FALSE	FALSE	zb1rcd	14	21123187	0.00159512	0.0484105	337199	NA	NA	CIHD	TRUE	reported	15576_158_RNASE3_ECP	RNASE3	chr14	20655028	0.042396	4.66e-09	35331	TRUE	reported	textfile	2	1	TRUE
rs2006079	A	G	A	G	-0.1555	-0.000922279	0.03461	0.96659	FALSE	FALSE	FALSE	zb1rcd	14	21267547	0.00108595	0.395726	337199	NA	NA	CIHD	TRUE	reported	15576_158_RNASE3_ECP	RNASE3	chr14	20799388	0.022481	4.62e-12	35336	TRUE	reported	textfile	2	1	TRUE
rs72659967	A	G	A	G	-0.3699	0.00179049	0.01054	0.986515	FALSE	FALSE	FALSE	zb1rcd	14	21143968	0.00170541	0.293771	337199	NA	NA	CIHD	TRUE	reported	15576_158_RNASE3_ECP	RNASE3	chr14	20675809	0.040484	6.42e-20	35337	TRUE	reported	textfile	2	1	TRUE
rs111568723	G	A	G	A	-0.0999	-0.000817713	0.08082	0.94251	FALSE	FALSE	FALSE	zb1rcd	9	135345889	0.00084042	0.330564	337199	NA	NA	CIHD	TRUE	reported	3175_51_ADAMTS13_ATS13	ADAMTS13	chr9	132470502	0.015562	1.37e-10	35372	TRUE	reported	textfile	2	1	TRUE
rs111587591	T	C	T	C	0.6504	0.00109498	0.03958	0.960538	FALSE	FALSE	FALSE	zb1rcd	9	136283890	0.000988559	0.268014	337199	NA	NA	CIHD	TRUE	reported	3175_51_ADAMTS13_ATS13	ADAMTS13	chr9	133418770	0.021484	1e-200	35372	TRUE	reported	textfile	2	1	TRUE
rs117572863	A	G	A	G	-0.1841	-0.000450997	0.01547	0.978344	FALSE	FALSE	FALSE	zb1rcd	9	136910036	0.0013638	0.740877	337199	NA	NA	CIHD	TRUE	reported	3175_51_ADAMTS13_ATS13	ADAMTS13	chr9	134044914	0.032726	1.85e-08	35367	TRUE	reported	textfile	2	1	TRUE
rs138661900	A	G	A	G	0.2316	0.000891829	0.01783	0.986188	FALSE	FALSE	FALSE	zb1rcd	9	136558155	0.0017712	0.614602	337199	NA	NA	CIHD	TRUE	reported	3175_51_ADAMTS13_ATS13	ADAMTS13	chr9	133693033	0.032469	9.83e-13	35370	TRUE	reported	textfile	2	1	TRUE
rs145007118	T	C	T	C	-0.2348	-0.00176038	0.0139	0.98155	FALSE	FALSE	FALSE	zb1rcd	9	136053324	0.00146975	0.231017	337199	NA	NA	CIHD	TRUE	reported	3175_51_ADAMTS13_ATS13	ADAMTS13	chr9	133177937	0.037309	3.11e-10	35369	TRUE	reported	textfile	2	1	TRUE
rs2510238	G	A	G	A	0.1072	0.000396291	0.21469	0.789677	FALSE	FALSE	FALSE	zb1rcd	9	136699229	0.0004761	0.405201	337199	NA	NA	CIHD	TRUE	reported	3175_51_ADAMTS13_ATS13	ADAMTS13	chr9	133834107	0.010182	6.38e-26	35370	TRUE	reported	textfile	2	1	TRUE
rs41302905	T	C	T	C	-0.8541	-3.09e-05	0.02347	0.977673	FALSE	FALSE	FALSE	zb1rcd	9	136131316	0.00130432	0.981083	337199	NA	NA	CIHD	TRUE	reported	3175_51_ADAMTS13_ATS13	ADAMTS13	chr9	133255929	0.027088	1e-200	35370	TRUE	reported	textfile	2	1	TRUE
rs62575963	T	A	T	A	-0.4236	-0.00115	0.10262	0.093955	FALSE	TRUE	FALSE	zb1rcd	9	136194006	0.000661875	0.0823019	337199	NA	NA	CIHD	TRUE	reported	3175_51_ADAMTS13_ATS13	ADAMTS13	chr9	133327169	0.013534	1e-200	35371	TRUE	reported	textfile	2	1	TRUE
rs75653292	T	C	T	C	-0.2398	-0.00094754	0.08167	0.947822	FALSE	FALSE	FALSE	zb1rcd	9	135851694	0.000866157	0.273974	337199	NA	NA	CIHD	TRUE	reported	3175_51_ADAMTS13_ATS13	ADAMTS13	chr9	132976307	0.015283	1.75e-55	35367	TRUE	reported	textfile	2	1	TRUE
rs111576843	T	C	T	C	-0.2858	0.000520378	0.02684	0.961406	FALSE	FALSE	FALSE	zb1rcd	7	130735013	0.00100685	0.605271	337199	NA	NA	CIHD	TRUE	reported	9267_2_CPA4_CBPA4	CPA4	chr7	131050254	0.026319	1.81e-27	35355	TRUE	reported	textfile	2	1	TRUE
rs117327347	G	C	G	C	-0.5958	0.000382611	0.06002	0.065495	FALSE	TRUE	FALSE	zb1rcd	7	130350281	0.00080885	0.636192	337199	NA	NA	CIHD	TRUE	reported	9267_2_CPA4_CBPA4	CPA4	chr7	130665441	0.017471	1e-200	35356	TRUE	reported	textfile	2	1	TRUE
rs139185474	G	C	G	C	0.371	-0.00184536	0.0329	0.029234	FALSE	TRUE	FALSE	zb1rcd	7	130002588	0.00116108	0.111982	337199	NA	NA	CIHD	TRUE	reported	9267_2_CPA4_CBPA4	CPA4	chr7	130362747	0.023469	2.75e-56	35357	TRUE	reported	textfile	2	1	TRUE
rs142633470	T	C	T	C	0.1967	-0.00278882	0.03445	0.976628	FALSE	FALSE	FALSE	zb1rcd	7	130520623	0.00135411	0.0394457	337199	NA	NA	CIHD	TRUE	reported	9267_2_CPA4_CBPA4	CPA4	chr7	130835864	0.023104	1.69e-17	35352	TRUE	reported	textfile	2	1	TRUE
rs147966712	T	C	T	C	0.2507	-0.00255998	0.0198	0.990885	FALSE	FALSE	FALSE	zb1rcd	7	129338879	0.00210936	0.224889	337199	NA	NA	CIHD	TRUE	reported	9267_2_CPA4_CBPA4	CPA4	chr7	129699039	0.029559	2.23e-17	35355	TRUE	reported	textfile	2	1	TRUE
rs187039843	G	T	G	T	0.2024	0.00254352	0.02055	0.98406	FALSE	FALSE	FALSE	zb1rcd	7	129301053	0.00157055	0.105338	337199	NA	NA	CIHD	TRUE	reported	9267_2_CPA4_CBPA4	CPA4	chr7	129661213	0.029813	1.13e-11	35355	TRUE	reported	textfile	2	1	TRUE
rs192805484	A	C	A	C	0.3548	-0.0022105	0.04181	0.985335	FALSE	FALSE	FALSE	zb1rcd	7	129267945	0.00161816	0.171922	337199	NA	NA	CIHD	TRUE	reported	9267_2_CPA4_CBPA4	CPA4	chr7	129628104	0.021014	5.87e-64	35352	TRUE	reported	textfile	2	1	TRUE
rs78283599	G	A	G	A	-0.8486	-0.00130411	0.08054	0.930716	FALSE	FALSE	FALSE	zb1rcd	7	129933324	0.000773327	0.0917276	337199	NA	NA	CIHD	TRUE	reported	9267_2_CPA4_CBPA4	CPA4	chr7	130293484	0.008554	1e-200	35354	TRUE	reported	textfile	2	1	TRUE
rs9641869	G	A	G	A	0.3797	-0.000165178	0.12836	0.846779	FALSE	FALSE	FALSE	zb1rcd	7	129916030	0.000537911	0.758787	337199	NA	NA	CIHD	TRUE	reported	9267_2_CPA4_CBPA4	CPA4	chr7	130276190	0.012427	1e-200	35357	TRUE	reported	textfile	2	1	TRUE
rs11158538	T	C	T	C	-0.0989	7.62e-05	0.43655	0.554173	FALSE	FALSE	FALSE	zb1rcd	14	64859191	0.00038852	0.844595	337199	NA	NA	CIHD	TRUE	reported	12575_30_MTHFD1_C1TC_filtered	MTHFD1	chr14	64392473	0.008214	2.2e-33	35347	TRUE	reported	textfile	2	1	TRUE
rs143379936	G	A	G	A	-0.129	0.00229021	0.0409	0.982973	FALSE	FALSE	FALSE	zb1rcd	14	64562350	0.00160314	0.153128	337199	NA	NA	CIHD	TRUE	reported	12575_30_MTHFD1_C1TC_filtered	MTHFD1	chr14	64095632	0.020501	3.13e-10	35346	TRUE	reported	textfile	2	1	TRUE
rs72726297	G	A	G	A	-0.1089	0.000271267	0.08931	0.943557	FALSE	FALSE	FALSE	zb1rcd	14	65385437	0.000847371	0.748871	337199	NA	NA	CIHD	TRUE	reported	12575_30_MTHFD1_C1TC_filtered	MTHFD1	chr14	64918719	0.014291	2.53e-14	35350	TRUE	reported	textfile	2	1	TRUE
rs111613270	T	C	T	C	1.2361	0.00202943	0.01242	0.98575	FALSE	FALSE	FALSE	zb1rcd	19	41080673	0.00168826	0.229334	337199	NA	NA	CIHD	TRUE	reported	2687_2_MIA_MIA	MIA	chr19	40574767	0.037663	1e-200	35373	TRUE	reported	textfile	2	1	TRUE
rs117030537	T	C	T	C	0.3589	-0.00227767	0.01304	0.988406	FALSE	FALSE	FALSE	zb1rcd	19	41096116	0.00192961	0.237852	337199	NA	NA	CIHD	TRUE	reported	2687_2_MIA_MIA	MIA	chr19	40590210	0.036035	2.28e-23	35374	TRUE	reported	textfile	2	1	TRUE
rs117613652	G	A	G	A	0.2611	-0.000863484	0.01577	0.98454	FALSE	FALSE	FALSE	zb1rcd	19	42242739	0.00162612	0.595413	337199	NA	NA	CIHD	TRUE	reported	2687_2_MIA_MIA	MIA	chr19	41738819	0.033291	4.4e-15	35375	TRUE	reported	textfile	2	1	TRUE
rs12984343	A	G	A	G	-0.1022	0.00157944	0.07292	0.950697	FALSE	FALSE	FALSE	zb1rcd	19	41482563	0.000896762	0.0781934	337199	NA	NA	CIHD	TRUE	reported	2687_2_MIA_MIA	MIA	chr19	40976658	0.015839	1.1e-10	35375	TRUE	reported	textfile	2	1	TRUE
rs184589612	C	T	C	T	0.893	0.00111839	0.02063	0.984439	FALSE	FALSE	FALSE	zb1rcd	19	41412192	0.00158161	0.47949	337199	NA	NA	CIHD	TRUE	reported	2687_2_MIA_MIA	MIA	chr19	40906287	0.028912	1e-200	35375	TRUE	reported	textfile	2	1	TRUE
rs3843748	T	C	T	C	0.1338	0.00047151	0.07726	0.899358	FALSE	FALSE	FALSE	zb1rcd	19	42113529	0.000641189	0.462116	337199	NA	NA	CIHD	TRUE	reported	2687_2_MIA_MIA	MIA	chr19	41607174	0.015736	1.85e-17	35370	TRUE	reported	textfile	2	1	TRUE
rs74746550	C	T	C	T	0.8936	-0.00027453	0.03467	0.95043	FALSE	FALSE	FALSE	zb1rcd	19	41214932	0.000890885	0.757965	337199	NA	NA	CIHD	TRUE	reported	2687_2_MIA_MIA	MIA	chr19	40709027	0.016773	1e-200	35374	TRUE	reported	textfile	2	1	TRUE
rs114500706	G	A	G	A	-0.487	-0.000630311	0.07265	0.94664	FALSE	FALSE	FALSE	zb1rcd	1	104392168	0.000868008	0.467742	337199	NA	NA	CIHD	TRUE	reported	15556_49_AMY2B_Alpha_amylase_2B	AMY2B	chr1	103849546	0.01608	1e-200	35349	TRUE	reported	textfile	2	1	TRUE
rs115238194	C	A	C	A	0.2162	0.00134701	0.02113	0.984407	FALSE	FALSE	FALSE	zb1rcd	1	104797693	0.00170244	0.428814	337199	NA	NA	CIHD	TRUE	reported	15556_49_AMY2B_Alpha_amylase_2B	AMY2B	chr1	104255071	0.029452	2.12e-13	35351	TRUE	reported	textfile	2	1	TRUE
rs4908285	C	T	C	T	0.1509	-0.00112416	0.17131	0.139928	FALSE	FALSE	FALSE	zb1rcd	1	103549250	0.000556477	0.0433711	337199	NA	NA	CIHD	TRUE	reported	15556_49_AMY2B_Alpha_amylase_2B	AMY2B	chr1	103083694	0.011209	2.62e-41	35347	TRUE	reported	textfile	2	1	TRUE
rs6586440	T	C	T	C	0.3876	-0.00298613	0.01234	0.013912	FALSE	FALSE	FALSE	zb1rcd	1	104534262	0.00164562	0.0695873	337199	NA	NA	CIHD	TRUE	reported	15556_49_AMY2B_Alpha_amylase_2B	AMY2B	chr1	103991640	0.038157	3.05e-24	35352	TRUE	reported	textfile	2	1	TRUE
rs75520075	C	T	C	T	-0.2239	-0.000618694	0.04832	0.977232	FALSE	FALSE	FALSE	zb1rcd	1	103374195	0.00131167	0.637153	337199	NA	NA	CIHD	TRUE	reported	15556_49_AMY2B_Alpha_amylase_2B	AMY2B	chr1	102908639	0.019768	9.69e-30	35349	TRUE	reported	textfile	2	1	TRUE
rs111660559	G	A	G	A	-0.2139	-0.000472324	0.01253	0.984527	FALSE	FALSE	FALSE	zb1rcd	11	103535302	0.00157269	0.763927	337199	NA	NA	CIHD	TRUE	reported	8479_4_MMP10_MMP_10	MMP10	chr11	103664574	0.03811	1.99e-08	35363	TRUE	reported	textfile	2	1	TRUE
rs1320633	C	T	C	T	0.2575	0.000434744	0.39014	0.63117	FALSE	FALSE	FALSE	zb1rcd	11	102624885	0.000399807	0.276868	337199	NA	NA	CIHD	TRUE	reported	8479_4_MMP10_MMP_10	MMP10	chr11	102754154	0.008452	1e-200	35363	TRUE	reported	textfile	2	1	TRUE
rs150266249	G	A	G	A	0.2643	-0.000508805	0.02051	0.98819	FALSE	FALSE	FALSE	zb1rcd	11	103334291	0.00187984	0.786651	337199	NA	NA	CIHD	TRUE	reported	8479_4_MMP10_MMP_10	MMP10	chr11	103463563	0.029217	1.48e-19	35364	TRUE	reported	textfile	2	1	TRUE
rs187376428	T	C	T	C	-0.3571	0.00201624	0.01917	0.969156	FALSE	FALSE	FALSE	zb1rcd	11	102045946	0.001122	0.0723353	337199	NA	NA	CIHD	TRUE	reported	8479_4_MMP10_MMP_10	MMP10	chr11	102175215	0.031119	1.76e-30	35364	TRUE	reported	textfile	2	1	TRUE
rs35622132	C	A	C	A	0.2678	-0.000395904	0.08204	0.935789	FALSE	FALSE	FALSE	zb1rcd	11	102727831	0.000791232	0.616819	337199	NA	NA	CIHD	TRUE	reported	8479_4_MMP10_MMP_10	MMP10	chr11	102857100	0.015087	1.73e-70	35364	TRUE	reported	textfile	2	1	TRUE
rs61905094	A	G	A	G	-0.1663	-0.00193973	0.02094	0.965875	FALSE	FALSE	FALSE	zb1rcd	11	103489092	0.00105858	0.0668944	337199	NA	NA	CIHD	TRUE	reported	8479_4_MMP10_MMP_10	MMP10	chr11	103618364	0.029626	1.99e-08	35358	TRUE	reported	textfile	2	1	TRUE
rs111671159	G	T	G	T	0.4464	0.00445154	0.01384	0.989353	FALSE	FALSE	FALSE	zb1rcd	1	153606066	0.00204795	0.0297317	337199	NA	NA	CIHD	TRUE	reported	15602_43_IL6R_IL_6_sRa	IL6R	chr1	153633590	0.035563	3.86e-36	35361	TRUE	reported	textfile	2	1	TRUE
rs12121180	T	C	T	C	0.4319	-1.88e-05	0.14261	0.843696	FALSE	FALSE	FALSE	zb1rcd	1	154282222	0.000539766	0.972276	337199	NA	NA	CIHD	TRUE	reported	15602_43_IL6R_IL_6_sRa	IL6R	chr1	154309746	0.011704	1e-200	35363	TRUE	reported	textfile	2	1	TRUE
rs142768042	T	C	T	C	-0.5482	-0.00205586	0.02836	0.970409	FALSE	FALSE	FALSE	zb1rcd	1	154608755	0.00116586	0.0778359	337199	NA	NA	CIHD	TRUE	reported	15602_43_IL6R_IL_6_sRa	IL6R	chr1	154636279	0.024729	6.92e-109	35363	TRUE	reported	textfile	2	1	TRUE
rs148882162	G	A	G	A	0.5783	-0.000854456	0.02209	0.988995	FALSE	FALSE	FALSE	zb1rcd	1	154252188	0.00187828	0.649171	337199	NA	NA	CIHD	TRUE	reported	15602_43_IL6R_IL_6_sRa	IL6R	chr1	154279712	0.02814	7.62e-94	35363	TRUE	reported	textfile	2	1	TRUE
rs34569656	G	A	G	A	-0.227	-0.000669565	0.06567	0.939158	FALSE	FALSE	FALSE	zb1rcd	1	154670136	0.000815445	0.411588	337199	NA	NA	CIHD	TRUE	reported	15602_43_IL6R_IL_6_sRa	IL6R	chr1	154697660	0.01652	5.8e-43	35363	TRUE	reported	textfile	2	1	TRUE
rs55953243	A	G	A	G	0.2629	0.000438435	0.03594	0.979806	FALSE	FALSE	FALSE	zb1rcd	1	153738899	0.00139143	0.75269	337199	NA	NA	CIHD	TRUE	reported	15602_43_IL6R_IL_6_sRa	IL6R	chr1	153766423	0.022399	8.2e-32	35363	TRUE	reported	textfile	2	1	TRUE
rs57569414	A	C	A	C	0.5269	-0.000211437	0.09706	0.879009	FALSE	FALSE	FALSE	zb1rcd	1	154380419	0.000595668	0.722622	337199	NA	NA	CIHD	TRUE	reported	15602_43_IL6R_IL_6_sRa	IL6R	chr1	154407943	0.014032	1e-200	35364	TRUE	reported	textfile	2	1	TRUE
rs111683933	C	T	C	T	0.2531	0.000380952	0.02085	0.984982	FALSE	FALSE	FALSE	zb1rcd	11	116642049	0.00159232	0.810917	337199	NA	NA	CIHD	TRUE	reported	15363_32_APOA5_Apo_A_V	APOA5	chr11	116771333	0.028589	8.51e-19	35377	TRUE	reported	textfile	2	1	TRUE
rs1145183	A	G	A	G	0.2846	0.000758447	0.0357	0.956923	FALSE	FALSE	FALSE	zb1rcd	11	116502286	0.000968651	0.433632	337199	NA	NA	CIHD	TRUE	reported	15363_32_APOA5_Apo_A_V	APOA5	chr11	116631569	0.022118	6.9e-38	35376	TRUE	reported	textfile	2	1	TRUE
rs17461214	T	C	T	C	0.2058	0.00118548	0.01859	0.973333	FALSE	FALSE	FALSE	zb1rcd	11	115803538	0.0011955	0.321387	337199	NA	NA	CIHD	TRUE	reported	15363_32_APOA5_Apo_A_V	APOA5	chr11	115932820	0.031004	3.18e-11	35375	TRUE	reported	textfile	2	1	TRUE
rs61906076	G	C	G	C	0.6442	0.0015955	0.06341	0.05288	FALSE	TRUE	FALSE	zb1rcd	11	116521505	0.000868099	0.0660739	337199	NA	NA	CIHD	TRUE	reported	15363_32_APOA5_Apo_A_V	APOA5	chr11	116650788	0.013304	1e-200	35376	TRUE	reported	textfile	2	1	TRUE
rs7123666	G	A	G	A	0.2692	0.000105896	0.11577	0.095073	FALSE	FALSE	FALSE	zb1rcd	11	116667083	0.000659885	0.872506	337199	NA	NA	CIHD	TRUE	reported	15363_32_APOA5_Apo_A_V	APOA5	chr11	116796367	0.012793	2.66e-98	35376	TRUE	reported	textfile	2	1	TRUE
rs71480353	C	G	C	G	0.2599	-0.000355561	0.05701	0.03067	FALSE	TRUE	FALSE	zb1rcd	11	117538907	0.0011165	0.750138	337199	NA	NA	CIHD	TRUE	reported	15363_32_APOA5_Apo_A_V	APOA5	chr11	117668192	0.017906	9.82e-48	35378	TRUE	reported	textfile	2	1	TRUE
rs113447847	C	G	C	G	0.2609	-0.000604028	0.02311	0.016388	FALSE	TRUE	FALSE	zb1rcd	12	48421981	0.00155432	0.697562	337199	NA	NA	CIHD	TRUE	reported	18875_125_COL2A1_Chondrocalcin	COL2A1	chr12	48028198	0.026868	2.72e-22	35364	TRUE	reported	textfile	2	1	TRUE
rs12423250	T	C	T	C	-0.4259	0.000705847	0.1721	0.821104	FALSE	FALSE	FALSE	zb1rcd	12	48389245	0.000502777	0.160351	337199	NA	NA	CIHD	TRUE	reported	18875_125_COL2A1_Chondrocalcin	COL2A1	chr12	47995462	0.007399	1e-200	35364	TRUE	reported	textfile	2	1	TRUE
rs151333815	C	G	C	G	-0.1471	-0.000607048	0.03583	0.050187	FALSE	TRUE	FALSE	zb1rcd	12	48263440	0.000893149	0.496714	337199	NA	NA	CIHD	TRUE	reported	18875_125_COL2A1_Chondrocalcin	COL2A1	chr12	47869657	0.020976	2.34e-12	35360	TRUE	reported	textfile	2	1	TRUE
rs1541408	G	C	G	C	-0.5945	0.000751187	0.08178	0.080825	FALSE	TRUE	FALSE	zb1rcd	12	48348352	0.000710896	0.290661	337199	NA	NA	CIHD	TRUE	reported	18875_125_COL2A1_Chondrocalcin	COL2A1	chr12	47954569	0.010176	1e-200	35362	TRUE	reported	textfile	2	1	TRUE
rs17238458	T	C	T	C	0.1505	6.07e-06	0.03943	0.975101	FALSE	FALSE	FALSE	zb1rcd	12	49048506	0.00123776	0.996088	337199	NA	NA	CIHD	TRUE	reported	18875_125_COL2A1_Chondrocalcin	COL2A1	chr12	48654723	0.02064	3.06e-13	35364	TRUE	reported	textfile	2	1	TRUE
rs111725844	T	C	T	C	0.3298	-0.00113747	0.06264	0.952435	FALSE	FALSE	FALSE	zb1rcd	17	61798002	0.000911258	0.211944	337199	NA	NA	CIHD	TRUE	reported	10714_7_ACE_ACE_filtered	ACE	chr17	63720642	0.01681	1.07e-85	35356	TRUE	reported	textfile	2	1	TRUE
rs142377191	A	G	A	G	0.2677	0.00059354	0.02894	0.97765	FALSE	FALSE	FALSE	zb1rcd	17	61649170	0.00134578	0.659185	337199	NA	NA	CIHD	TRUE	reported	10714_7_ACE_ACE_filtered	ACE	chr17	63571809	0.025084	1.38e-26	35356	TRUE	reported	textfile	2	1	TRUE
rs144762318	T	C	T	C	0.1877	-0.000847041	0.02923	0.990847	FALSE	FALSE	FALSE	zb1rcd	17	62403592	0.00206905	0.682255	337199	NA	NA	CIHD	TRUE	reported	10714_7_ACE_ACE_filtered	ACE	chr17	64326232	0.024206	8.88e-15	35356	TRUE	reported	textfile	2	1	TRUE
rs147460143	T	C	T	C	0.2538	0.00243672	0.01227	0.992714	FALSE	FALSE	FALSE	zb1rcd	17	60691377	0.00242749	0.315476	337199	NA	NA	CIHD	TRUE	reported	10714_7_ACE_ACE_filtered	ACE	chr17	62614016	0.036864	5.79e-12	35356	TRUE	reported	textfile	2	1	TRUE
rs150241958	G	A	G	A	0.3369	0.00123427	0.01596	0.980829	FALSE	FALSE	FALSE	zb1rcd	17	61807935	0.00143404	0.389404	337199	NA	NA	CIHD	TRUE	reported	10714_7_ACE_ACE_filtered	ACE	chr17	63730575	0.032051	7.65e-26	35356	TRUE	reported	textfile	2	1	TRUE
rs188635580	C	T	C	T	-0.2002	0.000385826	0.03089	0.985924	FALSE	FALSE	FALSE	zb1rcd	17	60850942	0.00167612	0.817945	337199	NA	NA	CIHD	TRUE	reported	10714_7_ACE_ACE_filtered	ACE	chr17	62773581	0.023918	5.75e-17	35356	TRUE	reported	textfile	2	1	TRUE
rs2584622	A	G	A	G	0.195	-0.000254453	0.07002	0.078704	FALSE	FALSE	FALSE	zb1rcd	17	61910167	0.000715326	0.722053	337199	NA	NA	CIHD	TRUE	reported	10714_7_ACE_ACE_filtered	ACE	chr17	63832807	0.016092	8.5e-34	35355	TRUE	reported	textfile	2	1	TRUE
rs3744287	G	A	G	A	0.2324	-0.0018301	0.01112	0.993098	FALSE	FALSE	FALSE	zb1rcd	17	61995918	0.00236569	0.439167	337199	NA	NA	CIHD	TRUE	reported	10714_7_ACE_ACE_filtered	ACE	chr17	63918558	0.040758	1.18e-08	35354	TRUE	reported	textfile	2	1	TRUE
rs4277404	T	C	T	C	0.2989	0.00113035	0.04118	0.959653	FALSE	FALSE	FALSE	zb1rcd	17	61592753	0.000979029	0.24827	337199	NA	NA	CIHD	TRUE	reported	10714_7_ACE_ACE_filtered	ACE	chr17	63515392	0.020415	1.53e-48	35356	TRUE	reported	textfile	2	1	TRUE
rs4968748	A	G	A	G	-0.3472	0.000582019	0.25149	0.777037	FALSE	FALSE	FALSE	zb1rcd	17	61069500	0.00046356	0.209283	337199	NA	NA	CIHD	TRUE	reported	10714_7_ACE_ACE_filtered	ACE	chr17	62992139	0.009319	1e-200	35357	TRUE	reported	textfile	2	1	TRUE
rs75163181	C	A	C	A	-0.3899	0.000954179	0.01711	0.973821	FALSE	FALSE	FALSE	zb1rcd	17	62088387	0.00125219	0.446057	337199	NA	NA	CIHD	TRUE	reported	10714_7_ACE_ACE_filtered	ACE	chr17	64011027	0.032322	1.66e-33	35351	TRUE	reported	textfile	2	1	TRUE
rs79593721	T	C	T	C	-0.1963	0.00127302	0.03107	0.981108	FALSE	FALSE	FALSE	zb1rcd	17	62376125	0.00141626	0.368727	337199	NA	NA	CIHD	TRUE	reported	10714_7_ACE_ACE_filtered	ACE	chr17	64298765	0.02389	2.09e-16	35356	TRUE	reported	textfile	2	1	TRUE
rs111735897	T	G	T	G	-0.1691	-0.00124951	0.02775	0.960397	FALSE	FALSE	FALSE	zb1rcd	10	99168306	0.0010356	0.227605	337199	NA	NA	CIHD	TRUE	reported	5632_6_CRTAC1_CRAC1	CRTAC1	chr10	97408549	0.026897	3.24e-10	35368	TRUE	reported	textfile	2	1	TRUE
rs116009432	C	T	C	T	-0.1023	-2.96e-05	0.06257	0.930922	FALSE	FALSE	FALSE	zb1rcd	10	100347645	0.000760105	0.968915	337199	NA	NA	CIHD	TRUE	reported	5632_6_CRTAC1_CRAC1	CRTAC1	chr10	98587888	0.018098	1.58e-08	35368	TRUE	reported	textfile	2	1	TRUE
rs117781346	T	C	T	C	-0.3367	0.00195038	0.01114	0.984325	FALSE	FALSE	FALSE	zb1rcd	10	99909766	0.00154895	0.207973	337199	NA	NA	CIHD	TRUE	reported	5632_6_CRTAC1_CRAC1	CRTAC1	chr10	98150009	0.042957	4.57e-15	35368	TRUE	reported	textfile	2	1	TRUE
rs142095267	G	A	G	A	-0.2719	-0.000920943	0.01532	0.986633	FALSE	FALSE	FALSE	zb1rcd	10	98903474	0.00171094	0.590394	337199	NA	NA	CIHD	TRUE	reported	5632_6_CRTAC1_CRAC1	CRTAC1	chr10	97143717	0.036079	4.84e-14	35366	TRUE	reported	textfile	2	1	TRUE
rs684225	A	C	A	C	-0.3464	0.000232365	0.48516	0.574438	FALSE	FALSE	FALSE	zb1rcd	10	99642362	0.000389036	0.55032	337199	NA	NA	CIHD	TRUE	reported	5632_6_CRTAC1_CRAC1	CRTAC1	chr10	97882605	0.006306	1e-200	35367	TRUE	reported	textfile	2	1	TRUE
rs7078809	T	G	T	G	-0.1183	-1.53e-05	0.30268	0.695586	FALSE	FALSE	FALSE	zb1rcd	10	99559595	0.000419758	0.970851	337199	NA	NA	CIHD	TRUE	reported	5632_6_CRTAC1_CRAC1	CRTAC1	chr10	97799838	0.009494	1.22e-35	35366	TRUE	reported	textfile	2	1	TRUE
rs7086776	G	A	G	A	0.2354	-0.000486415	0.02685	0.977286	FALSE	FALSE	FALSE	zb1rcd	10	98904762	0.00129407	0.707007	337199	NA	NA	CIHD	TRUE	reported	5632_6_CRTAC1_CRAC1	CRTAC1	chr10	97145005	0.026461	5.79e-19	35366	TRUE	reported	textfile	2	1	TRUE
rs71486144	A	C	A	C	-0.3014	-0.000606185	0.02761	0.971693	FALSE	FALSE	FALSE	zb1rcd	10	99865374	0.00116018	0.601327	337199	NA	NA	CIHD	TRUE	reported	5632_6_CRTAC1_CRAC1	CRTAC1	chr10	98105617	0.026014	4.84e-31	35368	TRUE	reported	textfile	2	1	TRUE
rs76636725	A	G	A	G	0.1202	0.00105861	0.04848	0.952934	FALSE	FALSE	FALSE	zb1rcd	10	100041538	0.00091356	0.24655	337199	NA	NA	CIHD	TRUE	reported	5632_6_CRTAC1_CRAC1	CRTAC1	chr10	98281781	0.020248	2.91e-09	35368	TRUE	reported	textfile	2	1	TRUE
rs111736142	G	A	G	A	0.4626	0.000974692	0.03036	0.971352	FALSE	FALSE	FALSE	zb1rcd	17	60759796	0.00118818	0.412033	337199	NA	NA	CIHD	TRUE	reported	3041_55_MRC2_MRC2	MRC2	chr17	62682435	0.023993	7.79e-83	35367	TRUE	reported	textfile	2	1	TRUE
rs12938171	A	G	A	G	0.2675	0.00263116	0.01064	0.984822	FALSE	FALSE	FALSE	zb1rcd	17	59980355	0.00165117	0.111046	337199	NA	NA	CIHD	TRUE	reported	3041_55_MRC2_MRC2	MRC2	chr17	61902994	0.040671	4.8e-11	35368	TRUE	reported	textfile	2	1	TRUE
rs146385050	A	C	A	C	-0.2039	2.93e-05	0.20263	0.818321	FALSE	FALSE	FALSE	zb1rcd	17	60637258	0.000503855	0.953603	337199	NA	NA	CIHD	TRUE	reported	3041_55_MRC2_MRC2	MRC2	chr17	62559897	0.010494	4.27e-84	35368	TRUE	reported	textfile	2	1	TRUE
rs150930997	C	G	C	G	0.3572	-0.000370463	0.01549	0.011223	FALSE	TRUE	FALSE	zb1rcd	17	60553933	0.00188254	0.843992	337199	NA	NA	CIHD	TRUE	reported	3041_55_MRC2_MRC2	MRC2	chr17	62476572	0.033096	3.72e-27	35368	TRUE	reported	textfile	2	1	TRUE
rs111752961	C	A	C	A	0.6671	0.00103464	0.01095	0.989122	FALSE	FALSE	FALSE	zb1rcd	21	42715475	0.00185619	0.577255	337199	NA	NA	CIHD	TRUE	reported	9177_6_FAM3B_FAM3B	FAM3B	chr21	41343548	0.040968	1.3e-59	35368	TRUE	reported	textfile	2	1	TRUE
rs117041662	A	G	A	G	-0.3842	0.00283398	0.02456	0.980993	FALSE	FALSE	FALSE	zb1rcd	21	42748703	0.00143264	0.0479115	337199	NA	NA	CIHD	TRUE	reported	9177_6_FAM3B_FAM3B	FAM3B	chr21	41376776	0.027501	2.36e-44	35366	TRUE	reported	textfile	2	1	TRUE
rs140935232	G	A	G	A	0.2256	-0.00119791	0.02273	0.974294	FALSE	FALSE	FALSE	zb1rcd	21	42703819	0.00123732	0.332969	337199	NA	NA	CIHD	TRUE	reported	9177_6_FAM3B_FAM3B	FAM3B	chr21	41331892	0.02939	1.64e-14	35368	TRUE	reported	textfile	2	1	TRUE
rs150417632	C	T	C	T	-0.192	0.000185964	0.02667	0.968056	FALSE	FALSE	FALSE	zb1rcd	21	42169825	0.00113531	0.869889	337199	NA	NA	CIHD	TRUE	reported	9177_6_FAM3B_FAM3B	FAM3B	chr21	40797899	0.0268	7.83e-13	35363	TRUE	reported	textfile	2	1	TRUE
rs434411	C	G	C	G	-0.5362	-5.57e-06	0.04133	0.046047	FALSE	TRUE	FALSE	zb1rcd	21	42702370	0.000924813	0.995196	337199	NA	NA	CIHD	TRUE	reported	9177_6_FAM3B_FAM3B	FAM3B	chr21	41330443	0.021747	3.16e-134	35368	TRUE	reported	textfile	2	1	TRUE
rs73224189	G	A	G	A	-0.5535	0.000869172	0.05981	0.960034	FALSE	FALSE	FALSE	zb1rcd	21	42662094	0.00100551	0.387362	337199	NA	NA	CIHD	TRUE	reported	9177_6_FAM3B_FAM3B	FAM3B	chr21	41290167	0.018139	1e-200	35368	TRUE	reported	textfile	2	1	TRUE
rs982870	T	C	T	C	-0.1493	0.00144057	0.02658	0.971282	FALSE	FALSE	FALSE	zb1rcd	21	42731265	0.00115382	0.21184	337199	NA	NA	CIHD	TRUE	reported	9177_6_FAM3B_FAM3B	FAM3B	chr21	41359338	0.026871	2.76e-08	35368	TRUE	reported	textfile	2	1	TRUE
rs111762974	G	C	G	C	0.1076	-0.00183017	0.07741	0.055146	FALSE	TRUE	FALSE	zb1rcd	13	114510303	0.000845096	0.0303396	337199	NA	NA	CIHD	TRUE	reported	15391_114_GAS6_GAS_6	GAS6	chr13	113807330	0.015869	1.2e-11	34860	TRUE	reported	textfile	2	1	TRUE
rs6602900	G	C	G	C	0.0976	-0.00112847	0.22545	0.220889	FALSE	TRUE	FALSE	zb1rcd	13	114599514	0.000469265	0.0161842	337199	NA	NA	CIHD	TRUE	reported	15391_114_GAS6_GAS_6	GAS6	chr13	113896541	0.01009	3.92e-22	34856	TRUE	reported	textfile	2	1	TRUE
rs6602909	C	T	C	T	-0.26	-0.000951535	0.33811	0.673971	FALSE	FALSE	FALSE	zb1rcd	13	114551993	0.000411667	0.0208104	337199	NA	NA	CIHD	TRUE	reported	15391_114_GAS6_GAS_6	GAS6	chr13	113849020	0.008718	1.92e-195	34860	TRUE	reported	textfile	2	1	TRUE
rs9525363	G	A	G	A	-0.0856	-0.000691564	0.08755	0.920633	FALSE	FALSE	FALSE	zb1rcd	13	114825633	0.000717198	0.334917	337199	NA	NA	CIHD	TRUE	reported	15391_114_GAS6_GAS_6	GAS6	chr13	114060158	0.014903	9.27e-09	34861	TRUE	reported	textfile	2	1	TRUE
rs9590402	G	T	G	T	-0.064	0.000615988	0.24506	0.777808	FALSE	FALSE	FALSE	zb1rcd	13	114996018	0.00046619	0.186394	337199	NA	NA	CIHD	TRUE	reported	15391_114_GAS6_GAS_6	GAS6	chr13	114230543	0.009753	5.3e-11	34971	TRUE	reported	textfile	2	1	TRUE
rs1117743	T	C	T	C	-0.0492	0.000191245	0.37201	0.365014	FALSE	FALSE	FALSE	zb1rcd	4	186895149	0.000400093	0.632649	337199	NA	NA	CIHD	TRUE	reported	2190_55_F11_Coagulation_Factor_XI	F11	chr4	185973995	0.008855	2.76e-08	35378	TRUE	reported	textfile	2	1	TRUE
rs3756008	T	A	T	A	0.2866	-0.0001163	0.38356	0.398947	FALSE	TRUE	FALSE	zb1rcd	4	187185385	0.000392955	0.767259	337199	NA	NA	CIHD	TRUE	reported	2190_55_F11_Coagulation_Factor_XI	F11	chr4	186264231	0.008633	1e-200	35392	TRUE	reported	textfile	2	1	TRUE
rs62350309	G	A	G	A	-0.1529	0.000744167	0.09175	0.951094	FALSE	FALSE	FALSE	zb1rcd	4	187277666	0.000900659	0.408664	337199	NA	NA	CIHD	TRUE	reported	2190_55_F11_Coagulation_Factor_XI	F11	chr4	186356512	0.014771	4.12e-25	35377	TRUE	reported	textfile	2	1	TRUE
rs111794954	C	G	C	G	-0.1083	-0.000896896	0.06081	0.041115	FALSE	TRUE	FALSE	zb1rcd	12	56773447	0.000994166	0.366973	337199	NA	NA	CIHD	TRUE	reported	12370_30_APOF_Apo_F_filtered	APOF	chr12	56379663	0.017828	1.24e-09	35357	TRUE	reported	textfile	2	1	TRUE
rs141749430	A	G	A	G	-0.174	0.000539696	0.0434	0.975624	FALSE	FALSE	FALSE	zb1rcd	12	56200295	0.00130709	0.679679	337199	NA	NA	CIHD	TRUE	reported	12370_30_APOF_Apo_F_filtered	APOF	chr12	55806511	0.020348	1.22e-17	35362	TRUE	reported	textfile	2	1	TRUE
rs2020854	C	T	C	T	-0.3125	0.000607007	0.09012	0.932743	FALSE	FALSE	FALSE	zb1rcd	12	56743367	0.000768236	0.429452	337199	NA	NA	CIHD	TRUE	reported	12370_30_APOF_Apo_F_filtered	APOF	chr12	56349583	0.014558	3.22e-102	35358	TRUE	reported	textfile	2	1	TRUE
rs3024961	C	T	C	T	-0.1431	-0.000914541	0.03685	0.985074	FALSE	FALSE	FALSE	zb1rcd	12	57497171	0.0016028	0.568277	337199	NA	NA	CIHD	TRUE	reported	12370_30_APOF_Apo_F_filtered	APOF	chr12	57103388	0.022062	8.81e-11	35359	TRUE	reported	textfile	2	1	TRUE
rs111794954	C	G	C	G	-0.1242	-0.000896896	0.06081	0.041115	FALSE	TRUE	FALSE	zb1rcd	12	56773447	0.000994166	0.366973	337199	NA	NA	CIHD	TRUE	reported	10372_18_STAT6_STAT6_filtered	STAT6	chr12	56379663	0.017152	4.45e-13	35354	TRUE	reported	textfile	2	1	TRUE
rs117617338	A	G	A	G	-0.142	-0.000864261	0.05095	0.980606	FALSE	FALSE	FALSE	zb1rcd	12	56542132	0.00140128	0.537391	337199	NA	NA	CIHD	TRUE	reported	10372_18_STAT6_STAT6_filtered	STAT6	chr12	56148348	0.018252	7.25e-15	35355	TRUE	reported	textfile	2	1	TRUE
rs150937490	C	G	C	G	-0.4012	0.003333	0.01733	0.007496	FALSE	TRUE	FALSE	zb1rcd	12	57592598	0.00240404	0.165621	337199	NA	NA	CIHD	TRUE	reported	10372_18_STAT6_STAT6_filtered	STAT6	chr12	57198815	0.030737	6.13e-39	35355	TRUE	reported	textfile	2	1	TRUE
rs191767870	G	C	G	C	-0.2783	0.00155636	0.02304	0.021819	FALSE	TRUE	FALSE	zb1rcd	12	56764742	0.00137466	0.25756	337199	NA	NA	CIHD	TRUE	reported	10372_18_STAT6_STAT6_filtered	STAT6	chr12	56370958	0.026914	4.63e-25	35355	TRUE	reported	textfile	2	1	TRUE
rs11181275	G	C	G	C	-0.2195	0.000237177	0.0253	0.015233	FALSE	TRUE	FALSE	zb1rcd	12	42361236	0.0016309	0.884374	337199	NA	NA	CIHD	TRUE	reported	8229_1_GXYLT1_GXLT1	GXYLT1	chr12	41967434	0.025576	9.31e-18	35364	TRUE	reported	textfile	2	1	TRUE
rs113355147	A	C	A	C	-0.1931	0.00174076	0.02084	0.987881	FALSE	FALSE	FALSE	zb1rcd	12	42244942	0.00191993	0.364576	337199	NA	NA	CIHD	TRUE	reported	8229_1_GXYLT1_GXLT1	GXYLT1	chr12	41851140	0.02883	2.11e-11	35364	TRUE	reported	textfile	2	1	TRUE
rs117903281	T	C	T	C	0.3231	-0.000601127	0.04765	0.974786	FALSE	FALSE	FALSE	zb1rcd	12	41670197	0.00124015	0.627875	337199	NA	NA	CIHD	TRUE	reported	8229_1_GXYLT1_GXLT1	GXYLT1	chr12	41276395	0.018854	7.91e-66	35354	TRUE	reported	textfile	2	1	TRUE
rs61940179	C	G	C	G	-0.2158	0.000199915	0.02002	0.024724	FALSE	TRUE	FALSE	zb1rcd	12	42526843	0.00127032	0.874951	337199	NA	NA	CIHD	TRUE	reported	8229_1_GXYLT1_GXLT1	GXYLT1	chr12	42133041	0.028897	8.14e-14	35362	TRUE	reported	textfile	2	1	TRUE
rs75586953	T	A	T	A	0.7407	-0.000406028	0.02261	0.021739	FALSE	TRUE	FALSE	zb1rcd	12	41707070	0.00133078	0.760284	337199	NA	NA	CIHD	TRUE	reported	8229_1_GXYLT1_GXLT1	GXYLT1	chr12	41313268	0.027372	2.84e-161	35353	TRUE	reported	textfile	2	1	TRUE
rs7960537	T	C	T	C	0.156	0.000513535	0.04474	0.962197	FALSE	FALSE	FALSE	zb1rcd	12	42372865	0.00101068	0.611375	337199	NA	NA	CIHD	TRUE	reported	8229_1_GXYLT1_GXLT1	GXYLT1	chr12	41979063	0.019717	2.54e-15	35364	TRUE	reported	textfile	2	1	TRUE
rs111854049	A	G	A	G	0.5859	0.00328003	0.02581	0.98699	FALSE	FALSE	FALSE	zb1rcd	1	107460560	0.00169955	0.0536155	337199	NA	NA	CIHD	TRUE	reported	5637_81_NTNG1_NTNG1	NTNG1	chr1	106917938	0.026373	2.43e-109	35352	TRUE	reported	textfile	2	1	TRUE
rs114774918	G	C	G	C	0.899	-0.000610297	0.03211	0.025209	FALSE	TRUE	FALSE	zb1rcd	1	106777330	0.00122846	0.61933	337199	NA	NA	CIHD	TRUE	reported	5637_81_NTNG1_NTNG1	NTNG1	chr1	106234708	0.017767	1e-200	35354	TRUE	reported	textfile	2	1	TRUE
rs114782323	G	A	G	A	0.6682	0.00103146	0.01753	0.986834	FALSE	FALSE	FALSE	zb1rcd	1	107990995	0.00173949	0.553204	337199	NA	NA	CIHD	TRUE	reported	5637_81_NTNG1_NTNG1	NTNG1	chr1	107448373	0.032119	3.98e-96	35348	TRUE	reported	textfile	2	1	TRUE
rs17447113	G	T	G	T	0.6821	-0.000463577	0.04397	0.964918	FALSE	FALSE	FALSE	zb1rcd	1	107711473	0.0010481	0.658271	337199	NA	NA	CIHD	TRUE	reported	5637_81_NTNG1_NTNG1	NTNG1	chr1	107168851	0.020347	1e-200	35349	TRUE	reported	textfile	2	1	TRUE
rs61798888	T	C	T	C	0.2345	-0.00171209	0.03021	0.962946	FALSE	FALSE	FALSE	zb1rcd	1	108214210	0.00101963	0.0931301	337199	NA	NA	CIHD	TRUE	reported	5637_81_NTNG1_NTNG1	NTNG1	chr1	107671588	0.024262	4.24e-22	35350	TRUE	reported	textfile	2	1	TRUE
rs72691311	T	C	T	C	-0.1335	0.00347381	0.03368	0.970179	FALSE	FALSE	FALSE	zb1rcd	1	108597303	0.00113231	0.00215581	337199	NA	NA	CIHD	TRUE	reported	5637_81_NTNG1_NTNG1	NTNG1	chr1	108054681	0.023215	8.89e-09	35350	TRUE	reported	textfile	2	1	TRUE
rs11186737	T	C	T	C	-0.2914	-0.000307742	0.26326	0.688123	FALSE	FALSE	FALSE	zb1rcd	10	93666349	0.000416553	0.46004	337199	NA	NA	CIHD	TRUE	reported	11219_95_FGFBP3_FGFP3_filtered	FGFBP3	chr10	91906592	0.009057	1e-200	35366	TRUE	reported	textfile	2	1	TRUE
rs2497335	T	G	T	G	-0.0527	-0.000314186	0.38684	0.620319	FALSE	FALSE	FALSE	zb1rcd	10	94541775	0.000400018	0.432202	337199	NA	NA	CIHD	TRUE	reported	11219_95_FGFBP3_FGFP3_filtered	FGFBP3	chr10	92782018	0.008294	2.1e-10	35364	TRUE	reported	textfile	2	1	TRUE
rs967878	T	G	T	G	0.0847	0.000379272	0.4374	0.564784	FALSE	FALSE	FALSE	zb1rcd	10	94179348	0.000388282	0.32867	337199	NA	NA	CIHD	TRUE	reported	11219_95_FGFBP3_FGFP3_filtered	FGFBP3	chr10	92419591	0.008075	9.73e-26	35364	TRUE	reported	textfile	2	1	TRUE
rs111887239	T	C	T	C	-0.1487	-0.000238206	0.03194	0.96822	FALSE	FALSE	FALSE	zb1rcd	17	34991417	0.0010972	0.828129	337199	NA	NA	CIHD	TRUE	reported	5480_49_CCL5_RANTES	CCL5	chr17	36634959	0.023251	1.6e-10	35376	TRUE	reported	textfile	2	1	TRUE
rs4239252	A	G	A	G	-0.257	0.000648925	0.18458	0.818511	FALSE	FALSE	FALSE	zb1rcd	17	34163565	0.000500165	0.194487	337199	NA	NA	CIHD	TRUE	reported	5480_49_CCL5_RANTES	CCL5	chr17	35836561	0.010484	1.07e-132	35370	TRUE	reported	textfile	2	1	TRUE
rs111912737	C	G	C	G	-0.09	-0.00123339	0.07741	0.090682	FALSE	TRUE	FALSE	zb1rcd	17	80599633	0.00068712	0.0726524	337199	NA	NA	CIHD	TRUE	reported	13093_6_SECTM1_SECTM1	SECTM1	chr17	82641757	0.015406	5.17e-09	35014	TRUE	reported	textfile	2	1	TRUE
rs180677689	T	C	T	C	-0.1152	0.0020363	0.03917	0.982467	FALSE	FALSE	FALSE	zb1rcd	17	80514738	0.00154472	0.187425	337199	NA	NA	CIHD	TRUE	reported	13093_6_SECTM1_SECTM1	SECTM1	chr17	82556862	0.020931	3.72e-08	35014	TRUE	reported	textfile	2	1	TRUE
rs4073961	A	G	A	G	0.0652	-0.000494554	0.49234	0.483047	FALSE	FALSE	FALSE	zb1rcd	17	80344590	0.000390998	0.205926	337199	NA	NA	CIHD	TRUE	reported	13093_6_SECTM1_SECTM1	SECTM1	chr17	82386714	0.008131	1.07e-15	35013	TRUE	reported	textfile	2	1	TRUE
rs4789763	G	A	G	A	0.1848	0.000451924	0.48038	0.501447	FALSE	FALSE	FALSE	zb1rcd	17	80289284	0.000385431	0.24099	337199	NA	NA	CIHD	TRUE	reported	13093_6_SECTM1_SECTM1	SECTM1	chr17	82331408	0.008118	1.01e-114	35014	TRUE	reported	textfile	2	1	TRUE
rs111916968	A	T	A	T	-0.2301	-7.52e-05	0.07819	0.078964	FALSE	TRUE	FALSE	zb1rcd	20	33880146	0.000716762	0.916434	337199	NA	NA	CIHD	TRUE	reported	5346_24_CPNE1_CPNE1	CPNE1	chr20	35292343	0.016045	1.21e-46	35367	TRUE	reported	textfile	2	1	TRUE
rs141760349	A	G	A	G	0.178	0.000120211	0.05551	0.967989	FALSE	FALSE	FALSE	zb1rcd	20	34521557	0.00110506	0.913375	337199	NA	NA	CIHD	TRUE	reported	5346_24_CPNE1_CPNE1	CPNE1	chr20	35933635	0.018472	5.64e-22	35366	TRUE	reported	textfile	2	1	TRUE
rs6120992	G	C	G	C	-0.9295	0.000742795	0.05864	0.064486	FALSE	TRUE	FALSE	zb1rcd	20	34184120	0.000787012	0.345264	337199	NA	NA	CIHD	TRUE	reported	5346_24_CPNE1_CPNE1	CPNE1	chr20	35596198	0.013152	1e-200	35366	TRUE	reported	textfile	2	1	TRUE
rs74538486	T	C	T	C	-0.2422	0.00107153	0.05059	0.962519	FALSE	FALSE	FALSE	zb1rcd	20	34887218	0.00104666	0.305949	337199	NA	NA	CIHD	TRUE	reported	5346_24_CPNE1_CPNE1	CPNE1	chr20	36299296	0.019551	3.02e-35	35365	TRUE	reported	textfile	2	1	TRUE
rs78732698	A	C	A	C	-0.9776	0.000934685	0.02261	0.985802	FALSE	FALSE	FALSE	zb1rcd	20	34011482	0.00165679	0.57265	337199	NA	NA	CIHD	TRUE	reported	5346_24_CPNE1_CPNE1	CPNE1	chr20	35423685	0.028481	1e-200	35366	TRUE	reported	textfile	2	1	TRUE
rs79102969	T	C	T	C	-0.4501	0.000711975	0.03253	0.961736	FALSE	FALSE	FALSE	zb1rcd	20	34780895	0.00100338	0.477968	337199	NA	NA	CIHD	TRUE	reported	5346_24_CPNE1_CPNE1	CPNE1	chr20	36192973	0.023732	3.26e-80	35367	TRUE	reported	textfile	2	1	TRUE
rs111925642	T	A	T	A	-0.1827	0.000962553	0.0703	0.049223	FALSE	TRUE	FALSE	zb1rcd	11	123218241	0.000905249	0.287646	337199	NA	NA	CIHD	TRUE	reported	7968_15_CRTAM_CRTAM	CRTAM	chr11	123347533	0.016219	1.97e-29	35366	TRUE	reported	textfile	2	1	TRUE
rs118117028	A	G	A	G	-0.3649	0.000595104	0.02126	0.986782	FALSE	FALSE	FALSE	zb1rcd	11	123049593	0.00175914	0.735142	337199	NA	NA	CIHD	TRUE	reported	7968_15_CRTAM_CRTAM	CRTAM	chr11	123178885	0.029616	6.99e-35	35368	TRUE	reported	textfile	2	1	TRUE
rs186822928	T	C	T	C	0.162	0.00116895	0.02729	0.979136	FALSE	FALSE	FALSE	zb1rcd	11	122854994	0.00141244	0.407894	337199	NA	NA	CIHD	TRUE	reported	7968_15_CRTAM_CRTAM	CRTAM	chr11	122984286	0.025599	2.48e-10	35373	TRUE	reported	textfile	2	1	TRUE
rs2370794	G	A	G	A	0.2309	5.73e-05	0.32715	0.664977	FALSE	FALSE	FALSE	zb1rcd	11	122714782	0.000407963	0.888297	337199	NA	NA	CIHD	TRUE	reported	7968_15_CRTAM_CRTAM	CRTAM	chr11	122844074	0.008805	1.43e-151	35371	TRUE	reported	textfile	2	1	TRUE
rs61904391	T	C	T	C	-0.1878	0.00328283	0.01646	0.990641	FALSE	FALSE	FALSE	zb1rcd	11	122827977	0.00209968	0.117938	337199	NA	NA	CIHD	TRUE	reported	7968_15_CRTAM_CRTAM	CRTAM	chr11	122957269	0.033191	1.53e-08	35373	TRUE	reported	textfile	2	1	TRUE
rs7925381	C	T	C	T	0.0808	0.000128966	0.48686	0.563464	FALSE	FALSE	FALSE	zb1rcd	11	122643880	0.000392726	0.742619	337199	NA	NA	CIHD	TRUE	reported	7968_15_CRTAM_CRTAM	CRTAM	chr11	122773172	0.008344	3.55e-22	35371	TRUE	reported	textfile	2	1	TRUE
rs111972944	A	G	A	G	0.0946	-0.000488554	0.19572	0.890302	FALSE	FALSE	FALSE	zb1rcd	19	52743519	0.000618723	0.429751	337199	NA	NA	CIHD	TRUE	reported	10037_98_SIGLEC12_SIG12_filtered	SIGLEC12	chr19	52240266	0.010753	1.4e-18	35372	TRUE	reported	textfile	2	1	TRUE
rs112735728	C	T	C	T	0.6947	4.01e-05	0.03053	0.965417	FALSE	FALSE	FALSE	zb1rcd	19	52087349	0.00106137	0.969861	337199	NA	NA	CIHD	TRUE	reported	10037_98_SIGLEC12_SIG12_filtered	SIGLEC12	chr19	51584096	0.025152	6.39e-168	35372	TRUE	reported	textfile	2	1	TRUE
rs117391293	G	A	G	A	0.2591	-0.000835198	0.0146	0.990041	FALSE	FALSE	FALSE	zb1rcd	19	52948302	0.00202945	0.680678	337199	NA	NA	CIHD	TRUE	reported	10037_98_SIGLEC12_SIG12_filtered	SIGLEC12	chr19	52445049	0.0347	8.22e-14	35365	TRUE	reported	textfile	2	1	TRUE
rs140987580	G	A	G	A	0.6046	-0.00011973	0.04666	0.969949	FALSE	FALSE	FALSE	zb1rcd	19	51928662	0.00118019	0.919193	337199	NA	NA	CIHD	TRUE	reported	10037_98_SIGLEC12_SIG12_filtered	SIGLEC12	chr19	51425408	0.019919	1e-200	35367	TRUE	reported	textfile	2	1	TRUE
rs146864876	G	A	G	A	-0.1623	-0.00155218	0.02966	0.978158	FALSE	FALSE	FALSE	zb1rcd	19	52102427	0.00134007	0.246747	337199	NA	NA	CIHD	TRUE	reported	10037_98_SIGLEC12_SIG12_filtered	SIGLEC12	chr19	51599174	0.024619	4.33e-11	35371	TRUE	reported	textfile	2	1	TRUE
rs61998206	T	C	T	C	-0.1777	-0.000296951	0.04997	0.959333	FALSE	FALSE	FALSE	zb1rcd	19	51984738	0.000974318	0.760535	337199	NA	NA	CIHD	TRUE	reported	10037_98_SIGLEC12_SIG12_filtered	SIGLEC12	chr19	51481484	0.019651	1.53e-19	35370	TRUE	reported	textfile	2	1	TRUE
rs73052899	T	C	T	C	0.1353	0.000383582	0.28094	0.736924	FALSE	FALSE	FALSE	zb1rcd	19	52171483	0.000439085	0.38234	337199	NA	NA	CIHD	TRUE	reported	10037_98_SIGLEC12_SIG12_filtered	SIGLEC12	chr19	51668230	0.009454	1.85e-46	35369	TRUE	reported	textfile	2	1	TRUE
rs79506121	C	T	C	T	0.7506	0.00238563	0.031	0.962626	FALSE	FALSE	FALSE	zb1rcd	19	51950380	0.00104251	0.0221172	337199	NA	NA	CIHD	TRUE	reported	10037_98_SIGLEC12_SIG12_filtered	SIGLEC12	chr19	51447126	0.024499	1e-200	35369	TRUE	reported	textfile	2	1	TRUE
rs11197747	C	T	C	T	-0.5762	0.000431669	0.18248	0.841754	FALSE	FALSE	FALSE	zb1rcd	10	118356353	0.000530227	0.415576	337199	NA	NA	CIHD	TRUE	reported	15471_29_PNLIPRP2_LIPR2	PNLIPRP2	chr10	116596841	0.007601	1e-200	35379	TRUE	reported	textfile	2	1	TRUE
rs116329237	G	A	G	A	-0.2747	0.000159259	0.01162	0.983405	FALSE	FALSE	FALSE	zb1rcd	10	117564681	0.00152661	0.916914	337199	NA	NA	CIHD	TRUE	reported	15471_29_PNLIPRP2_LIPR2	PNLIPRP2	chr10	115805170	0.042314	8.47e-11	35381	TRUE	reported	textfile	2	1	TRUE
rs149271803	C	A	C	A	-0.1889	0.000319622	0.04029	0.965943	FALSE	FALSE	FALSE	zb1rcd	10	118145712	0.00106479	0.764043	337199	NA	NA	CIHD	TRUE	reported	15471_29_PNLIPRP2_LIPR2	PNLIPRP2	chr10	116386200	0.023345	5.88e-16	35380	TRUE	reported	textfile	2	1	TRUE
rs1638410	C	T	C	T	0.2747	-0.00191162	0.02456	0.016004	FALSE	FALSE	FALSE	zb1rcd	10	118525526	0.00155561	0.219128	337199	NA	NA	CIHD	TRUE	reported	15471_29_PNLIPRP2_LIPR2	PNLIPRP2	chr10	116766015	0.028693	1.03e-21	35382	TRUE	reported	textfile	2	1	TRUE
rs17735613	G	A	G	A	0.5588	0.000596142	0.15184	0.850653	FALSE	FALSE	FALSE	zb1rcd	10	118359461	0.000547472	0.276199	337199	NA	NA	CIHD	TRUE	reported	15471_29_PNLIPRP2_LIPR2	PNLIPRP2	chr10	116599949	0.00819	1e-200	35379	TRUE	reported	textfile	2	1	TRUE
rs61866619	T	C	T	C	0.1357	9.69e-05	0.04501	0.948327	FALSE	FALSE	FALSE	zb1rcd	10	119254218	0.0008698	0.911315	337199	NA	NA	CIHD	TRUE	reported	15471_29_PNLIPRP2_LIPR2	PNLIPRP2	chr10	117494707	0.022012	7.05e-10	35389	TRUE	reported	textfile	2	1	TRUE
rs7072869	C	T	C	T	-0.2781	8.75e-05	0.07708	0.928591	FALSE	FALSE	FALSE	zb1rcd	10	118132848	0.000747938	0.906912	337199	NA	NA	CIHD	TRUE	reported	15471_29_PNLIPRP2_LIPR2	PNLIPRP2	chr10	116373336	0.017069	1.11e-59	35380	TRUE	reported	textfile	2	1	TRUE
rs7080369	G	A	G	A	0.3684	-0.00157758	0.01885	0.989155	FALSE	FALSE	FALSE	zb1rcd	10	117641947	0.0018829	0.402118	337199	NA	NA	CIHD	TRUE	reported	15471_29_PNLIPRP2_LIPR2	PNLIPRP2	chr10	115882436	0.033922	1.79e-27	35381	TRUE	reported	textfile	2	1	TRUE
rs77592798	G	C	G	C	-0.2677	0.00106517	0.03029	0.026637	FALSE	TRUE	FALSE	zb1rcd	10	118929913	0.00124853	0.393583	337199	NA	NA	CIHD	TRUE	reported	15471_29_PNLIPRP2_LIPR2	PNLIPRP2	chr10	117170402	0.025696	2.05e-25	35380	TRUE	reported	textfile	2	1	TRUE
rs112109204	T	C	T	C	-0.2036	-0.000418066	0.11029	0.953891	FALSE	FALSE	FALSE	zb1rcd	14	74101756	0.000945716	0.658444	337199	NA	NA	CIHD	TRUE	reported	4437_56_ENTPD5_ENTP5	ENTPD5	chr14	73635053	0.013042	6.13e-55	35351	TRUE	reported	textfile	2	1	TRUE
rs142872233	T	C	T	C	-0.2296	-0.000394607	0.01178	0.979437	FALSE	FALSE	FALSE	zb1rcd	14	75360066	0.00135481	0.770848	337199	NA	NA	CIHD	TRUE	reported	4437_56_ENTPD5_ENTP5	ENTPD5	chr14	74893363	0.039567	6.52e-09	35351	TRUE	reported	textfile	2	1	TRUE
rs149199515	A	G	A	G	-0.3551	0.000279216	0.01295	0.990771	FALSE	FALSE	FALSE	zb1rcd	14	74954075	0.00206219	0.892298	337199	NA	NA	CIHD	TRUE	reported	4437_56_ENTPD5_ENTP5	ENTPD5	chr14	74487372	0.036444	1.96e-22	35351	TRUE	reported	textfile	2	1	TRUE
rs150185151	C	T	C	T	0.2929	-0.00172499	0.01427	0.989736	FALSE	FALSE	FALSE	zb1rcd	14	74271760	0.00194211	0.374431	337199	NA	NA	CIHD	TRUE	reported	4437_56_ENTPD5_ENTP5	ENTPD5	chr14	73805057	0.034056	7.94e-18	35351	TRUE	reported	textfile	2	1	TRUE
rs150243994	G	A	G	A	0.174	0.00048913	0.03126	0.979708	FALSE	FALSE	FALSE	zb1rcd	14	73593765	0.00141537	0.729656	337199	NA	NA	CIHD	TRUE	reported	4437_56_ENTPD5_ENTP5	ENTPD5	chr14	73127057	0.023474	1.24e-13	35352	TRUE	reported	textfile	2	1	TRUE
rs28458356	A	G	A	G	-0.4189	-0.000540861	0.11237	0.906195	FALSE	FALSE	FALSE	zb1rcd	14	74298565	0.000663629	0.415071	337199	NA	NA	CIHD	TRUE	reported	4437_56_ENTPD5_ENTP5	ENTPD5	chr14	73831862	0.012961	1e-200	35351	TRUE	reported	textfile	2	1	TRUE
rs112109292	T	C	T	C	-0.1482	-0.00238628	0.03247	0.978476	FALSE	FALSE	FALSE	zb1rcd	3	193580740	0.00136151	0.0796581	337199	NA	NA	CIHD	TRUE	reported	6415_90_CPN2_CPN2	CPN2	chr3	193862951	0.023983	6.44e-10	35369	TRUE	reported	textfile	2	1	TRUE
rs116253218	T	A	T	A	-0.1198	0.000728373	0.05702	0.035776	FALSE	TRUE	FALSE	zb1rcd	3	193501843	0.00105653	0.49057	337199	NA	NA	CIHD	TRUE	reported	6415_90_CPN2_CPN2	CPN2	chr3	193784054	0.018137	3.96e-11	35381	TRUE	reported	textfile	2	1	TRUE
rs116803428	A	G	A	G	0.2245	3.3e-05	0.01816	0.98402	FALSE	FALSE	FALSE	zb1rcd	3	194338399	0.0015361	0.982848	337199	NA	NA	CIHD	TRUE	reported	6415_90_CPN2_CPN2	CPN2	chr3	194617670	0.031788	1.64e-12	35281	TRUE	reported	textfile	2	1	TRUE
rs138073243	A	C	A	C	0.2143	-0.000794769	0.04825	0.967945	FALSE	FALSE	FALSE	zb1rcd	3	194084249	0.001114	0.475577	337199	NA	NA	CIHD	TRUE	reported	6415_90_CPN2_CPN2	CPN2	chr3	194363520	0.019772	2.26e-27	35302	TRUE	reported	textfile	2	1	TRUE
rs140950702	G	A	G	A	-0.3673	-0.000315416	0.01567	0.986314	FALSE	FALSE	FALSE	zb1rcd	3	194020584	0.00175297	0.857206	337199	NA	NA	CIHD	TRUE	reported	6415_90_CPN2_CPN2	CPN2	chr3	194302795	0.034292	9.04e-27	35304	TRUE	reported	textfile	2	1	TRUE
rs188600680	T	A	T	A	-0.2488	0.00174713	0.01896	0.016542	FALSE	TRUE	FALSE	zb1rcd	3	194396742	0.00151448	0.248659	337199	NA	NA	CIHD	TRUE	reported	6415_90_CPN2_CPN2	CPN2	chr3	194676013	0.030683	5.12e-16	35283	TRUE	reported	textfile	2	1	TRUE
rs6774800	A	C	A	C	-0.3239	-5.58e-05	0.26693	0.70277	FALSE	FALSE	FALSE	zb1rcd	3	194060187	0.000421714	0.894737	337199	NA	NA	CIHD	TRUE	reported	6415_90_CPN2_CPN2	CPN2	chr3	194339458	0.009447	1e-200	35303	TRUE	reported	textfile	2	1	TRUE
rs7635813	A	G	A	G	-0.2528	-0.000148891	0.01937	0.982881	FALSE	FALSE	FALSE	zb1rcd	3	193968744	0.00148446	0.920106	337199	NA	NA	CIHD	TRUE	reported	6415_90_CPN2_CPN2	CPN2	chr3	194250955	0.030406	9.25e-17	35303	TRUE	reported	textfile	2	1	TRUE
rs77439828	A	G	A	G	-0.1409	-0.00191685	0.02763	0.983701	FALSE	FALSE	FALSE	zb1rcd	3	194599153	0.00152148	0.207719	337199	NA	NA	CIHD	TRUE	reported	6415_90_CPN2_CPN2	CPN2	chr3	194878424	0.025685	4.12e-08	35244	TRUE	reported	textfile	2	1	TRUE
rs9832860	A	G	A	G	-0.1644	-0.000482851	0.02105	0.980645	FALSE	FALSE	FALSE	zb1rcd	3	194784227	0.00143162	0.735909	337199	NA	NA	CIHD	TRUE	reported	6415_90_CPN2_CPN2	CPN2	chr3	195063498	0.030083	4.63e-08	35227	TRUE	reported	textfile	2	1	TRUE
rs112111458	G	A	G	A	-0.1305	0.000766414	0.12156	0.867028	FALSE	FALSE	FALSE	zb1rcd	2	71100105	0.000570885	0.179434	337199	NA	NA	CIHD	TRUE	reported	6431_68_PCYOX1_PCYOX	PCYOX1	chr2	70872975	0.012911	5.1e-24	35358	TRUE	reported	textfile	2	1	TRUE
rs11899723	A	G	A	G	0.2689	-8.84e-05	0.37084	0.659238	FALSE	FALSE	FALSE	zb1rcd	2	70196019	0.00040749	0.828243	337199	NA	NA	CIHD	TRUE	reported	6431_68_PCYOX1_PCYOX	PCYOX1	chr2	69968887	0.008653	1e-200	35358	TRUE	reported	textfile	2	1	TRUE
rs112126364	A	G	A	G	0.2665	0.00117432	0.02406	0.977098	FALSE	FALSE	FALSE	zb1rcd	8	86463591	0.00128811	0.361948	337199	NA	NA	CIHD	TRUE	reported	3799_11_CA3_Carbonic_anhydrase_III	CA3	chr8	85551362	0.026386	5.53e-24	35349	TRUE	reported	textfile	2	1	TRUE
rs1387065	C	T	C	T	-0.1582	0.000443229	0.02267	0.025089	FALSE	FALSE	FALSE	zb1rcd	8	85634806	0.00125144	0.723208	337199	NA	NA	CIHD	TRUE	reported	3799_11_CA3_Carbonic_anhydrase_III	CA3	chr8	84722571	0.0275	8.79e-09	35348	TRUE	reported	textfile	2	1	TRUE
rs192681919	G	A	G	A	0.3744	0.00250163	0.0109	0.9936	FALSE	FALSE	FALSE	zb1rcd	8	85398594	0.00254548	0.32572	337199	NA	NA	CIHD	TRUE	reported	3799_11_CA3_Carbonic_anhydrase_III	CA3	chr8	84486359	0.039192	1.26e-21	35348	TRUE	reported	textfile	2	1	TRUE
rs2072696	C	G	C	G	-0.1951	-0.000202359	0.24779	0.241036	FALSE	TRUE	FALSE	zb1rcd	8	86351051	0.000450603	0.65337	337199	NA	NA	CIHD	TRUE	reported	3799_11_CA3_Carbonic_anhydrase_III	CA3	chr8	85438822	0.009333	4.98e-97	35349	TRUE	reported	textfile	2	1	TRUE
rs112126489	A	G	A	G	0.2834	-0.0015111	0.0388	0.981636	FALSE	FALSE	FALSE	zb1rcd	16	89770963	0.00145697	0.299666	337199	NA	NA	CIHD	TRUE	reported	8794_13_DPEP1_DPEP1	DPEP1	chr16	89704555	0.021347	3.2e-40	35323	TRUE	reported	textfile	2	1	TRUE
rs12918760	G	T	G	T	0.2239	0.0020425	0.01944	0.981053	FALSE	FALSE	FALSE	zb1rcd	16	89672729	0.00148063	0.16775	337199	NA	NA	CIHD	TRUE	reported	8794_13_DPEP1_DPEP1	DPEP1	chr16	89606321	0.029684	4.6e-14	35320	TRUE	reported	textfile	2	1	TRUE
rs140499892	G	A	G	A	-0.2899	-0.00047715	0.01315	0.980844	FALSE	FALSE	FALSE	zb1rcd	16	89768506	0.00144723	0.741628	337199	NA	NA	CIHD	TRUE	reported	8794_13_DPEP1_DPEP1	DPEP1	chr16	89702098	0.037502	1.07e-14	35323	TRUE	reported	textfile	2	1	TRUE
rs144557636	C	T	C	T	0.258	-0.000364387	0.02848	0.988722	FALSE	FALSE	FALSE	zb1rcd	16	89808652	0.00198931	0.854663	337199	NA	NA	CIHD	TRUE	reported	8794_13_DPEP1_DPEP1	DPEP1	chr16	89742244	0.024495	6.09e-26	35323	TRUE	reported	textfile	2	1	TRUE
rs62067101	T	C	T	C	-0.4451	0.00179752	0.01563	0.97327	FALSE	FALSE	FALSE	zb1rcd	16	89725002	0.00122949	0.14374	337199	NA	NA	CIHD	TRUE	reported	8794_13_DPEP1_DPEP1	DPEP1	chr16	89658594	0.032823	6.84e-42	35322	TRUE	reported	textfile	2	1	TRUE
rs11214489	T	C	T	C	-0.2693	0.000113485	0.18757	0.81598	FALSE	FALSE	FALSE	zb1rcd	11	112975934	0.000498489	0.819913	337199	NA	NA	CIHD	TRUE	reported	4498_62_NCAM1_NCAM_120	NCAM1	chr11	113105212	0.010819	8.99e-137	35364	TRUE	reported	textfile	2	1	TRUE
rs2288158	G	T	G	T	0.327	0.000511686	0.13012	0.864171	FALSE	FALSE	FALSE	zb1rcd	11	113133676	0.000565533	0.365579	337199	NA	NA	CIHD	TRUE	reported	4498_62_NCAM1_NCAM_120	NCAM1	chr11	113262954	0.012566	2.69e-149	35365	TRUE	reported	textfile	2	1	TRUE
rs61902388	T	C	T	C	0.1438	-0.000639486	0.45148	0.491456	FALSE	FALSE	FALSE	zb1rcd	11	112642075	0.00038753	0.0989122	337199	NA	NA	CIHD	TRUE	reported	4498_62_NCAM1_NCAM_120	NCAM1	chr11	112771352	0.00852	6.44e-64	35362	TRUE	reported	textfile	2	1	TRUE
rs146589617	G	A	G	A	-0.2159	-0.00141429	0.01298	0.98977	FALSE	FALSE	FALSE	zb1rcd	11	120455917	0.00202375	0.484648	337199	NA	NA	CIHD	TRUE	reported	6414_8_OAF_OAF	OAF	chr11	120585208	0.036371	2.92e-09	35376	TRUE	reported	textfile	2	1	TRUE
rs61898281	G	A	G	A	0.5429	0.000387094	0.04903	0.949447	FALSE	FALSE	FALSE	zb1rcd	11	120088926	0.000880669	0.660268	337199	NA	NA	CIHD	TRUE	reported	6414_8_OAF_OAF	OAF	chr11	120218218	0.019551	1.06e-169	35371	TRUE	reported	textfile	2	1	TRUE
rs61898760	G	A	G	A	0.2367	0.00119338	0.03896	0.962144	FALSE	FALSE	FALSE	zb1rcd	11	120330904	0.00102038	0.242184	337199	NA	NA	CIHD	TRUE	reported	6414_8_OAF_OAF	OAF	chr11	120460195	0.02172	1.18e-27	35376	TRUE	reported	textfile	2	1	TRUE
rs76134630	A	G	A	G	-0.1258	0.000627828	0.03582	0.95388	FALSE	FALSE	FALSE	zb1rcd	11	120288720	0.000943676	0.505858	337199	NA	NA	CIHD	TRUE	reported	6414_8_OAF_OAF	OAF	chr11	120418011	0.022779	3.34e-08	35376	TRUE	reported	textfile	2	1	TRUE
rs11219769	T	G	T	G	-0.2044	0.000160866	0.24285	0.74528	FALSE	FALSE	FALSE	zb1rcd	11	124620147	0.000447341	0.719143	337199	NA	NA	CIHD	TRUE	reported	7841_84_ESAM_ESAM	ESAM	chr11	124750251	0.00958	5.23e-101	35365	TRUE	reported	textfile	2	1	TRUE
rs117102510	C	T	C	T	-0.3022	-0.000315877	0.02677	0.976965	FALSE	FALSE	FALSE	zb1rcd	11	124974971	0.00129416	0.80717	337199	NA	NA	CIHD	TRUE	reported	7841_84_ESAM_ESAM	ESAM	chr11	125105075	0.025439	1.52e-32	35369	TRUE	reported	textfile	2	1	TRUE
rs35730907	G	T	G	T	-0.1728	0.00141066	0.03817	0.945841	FALSE	FALSE	FALSE	zb1rcd	11	125352324	0.000850324	0.0971225	337199	NA	NA	CIHD	TRUE	reported	7841_84_ESAM_ESAM	ESAM	chr11	125482428	0.021673	1.55e-15	35373	TRUE	reported	textfile	2	1	TRUE
rs58648710	C	T	C	T	-0.1522	-0.00165337	0.04031	0.963007	FALSE	FALSE	FALSE	zb1rcd	11	124447236	0.0010186	0.104552	337199	NA	NA	CIHD	TRUE	reported	7841_84_ESAM_ESAM	ESAM	chr11	124577340	0.020494	1.12e-13	35367	TRUE	reported	textfile	2	1	TRUE
rs78934954	G	A	G	A	-0.0882	7.22e-05	0.07985	0.944085	FALSE	FALSE	FALSE	zb1rcd	11	123785516	0.000856674	0.932849	337199	NA	NA	CIHD	TRUE	reported	7841_84_ESAM_ESAM	ESAM	chr11	123914809	0.01546	1.16e-08	35369	TRUE	reported	textfile	2	1	TRUE
rs79288090	G	C	G	C	-0.3871	0.00221734	0.0165	0.015458	FALSE	TRUE	FALSE	zb1rcd	11	124353256	0.00162979	0.173671	337199	NA	NA	CIHD	TRUE	reported	7841_84_ESAM_ESAM	ESAM	chr11	124483360	0.032725	2.76e-32	35369	TRUE	reported	textfile	2	1	TRUE
rs112204402	T	C	T	C	0.0986	-4.75e-05	0.05786	0.955755	FALSE	FALSE	FALSE	zb1rcd	22	42381703	0.000966676	0.960847	337199	NA	NA	CIHD	TRUE	reported	8759_29_A4GALT_a1_4_Galactosyltransferase	A4GALT	chr22	41985699	0.017323	1.26e-08	35378	TRUE	reported	textfile	2	1	TRUE
rs112204698	T	C	T	C	-0.1945	0.0030804	0.02484	0.978364	FALSE	FALSE	FALSE	zb1rcd	3	114770914	0.00134425	0.0219331	337199	NA	NA	CIHD	TRUE	reported	2999_6_LSAMP_LSAMP	LSAMP	chr3	115052067	0.026273	1.33e-13	35366	TRUE	reported	textfile	2	1	TRUE
rs115352526	A	G	A	G	-0.2262	-0.000535344	0.02052	0.979264	FALSE	FALSE	FALSE	zb1rcd	3	115387195	0.00135135	0.691992	337199	NA	NA	CIHD	TRUE	reported	2999_6_LSAMP_LSAMP	LSAMP	chr3	115668348	0.02848	1.98e-15	35361	TRUE	reported	textfile	2	1	TRUE
rs13077639	G	T	G	T	0.0493	-0.000198789	0.3019	0.672823	FALSE	FALSE	FALSE	zb1rcd	3	116380119	0.000419975	0.635973	337199	NA	NA	CIHD	TRUE	reported	2999_6_LSAMP_LSAMP	LSAMP	chr3	116661272	0.008886	2.89e-08	35364	TRUE	reported	textfile	2	1	TRUE
rs1541871	C	T	C	T	0.2016	0.000444431	0.15136	0.144063	FALSE	FALSE	FALSE	zb1rcd	3	116102816	0.000552589	0.421241	337199	NA	NA	CIHD	TRUE	reported	2999_6_LSAMP_LSAMP	LSAMP	chr3	116383969	0.01141	7.37e-70	35364	TRUE	reported	textfile	2	1	TRUE
rs112208526	C	T	C	T	-0.1539	0.000936168	0.032	0.988508	FALSE	FALSE	FALSE	zb1rcd	3	37418149	0.00180974	0.604951	337199	NA	NA	CIHD	TRUE	reported	17782_23_ACAA1_THIK	ACAA1	chr3	37376658	0.02309	2.65e-11	35357	TRUE	reported	textfile	2	1	TRUE
rs1122818	G	A	G	A	-0.0729	0.000876019	0.18101	0.805259	FALSE	FALSE	FALSE	zb1rcd	3	39141096	0.000486528	0.0717745	337199	NA	NA	CIHD	TRUE	reported	17782_23_ACAA1_THIK	ACAA1	chr3	39099605	0.01065	7.65e-12	35357	TRUE	reported	textfile	2	1	TRUE
rs2229528	G	A	G	A	-0.6028	-5.98e-05	0.0765	0.957513	FALSE	FALSE	FALSE	zb1rcd	3	38167095	0.000954227	0.949996	337199	NA	NA	CIHD	TRUE	reported	17782_23_ACAA1_THIK	ACAA1	chr3	38125604	0.012914	1e-200	35357	TRUE	reported	textfile	2	1	TRUE
rs2685096	C	A	C	A	-0.0809	-0.000687527	0.36921	0.673033	FALSE	FALSE	FALSE	zb1rcd	3	37813594	0.000411169	0.0944996	337199	NA	NA	CIHD	TRUE	reported	17782_23_ACAA1_THIK	ACAA1	chr3	37772103	0.008451	1.04e-21	35357	TRUE	reported	textfile	2	1	TRUE
rs7625290	G	T	G	T	-0.1782	0.0013085	0.04447	0.95556	FALSE	FALSE	FALSE	zb1rcd	3	38178290	0.000938721	0.163343	337199	NA	NA	CIHD	TRUE	reported	17782_23_ACAA1_THIK	ACAA1	chr3	38136799	0.019491	6.1e-20	35357	TRUE	reported	textfile	2	1	TRUE
rs11222798	T	C	T	C	0.0469	0.000377144	0.44635	0.426733	FALSE	FALSE	FALSE	zb1rcd	11	131665483	0.000393715	0.338109	337199	NA	NA	CIHD	TRUE	reported	15622_13_OPCML_OBCAM	OPCML	chr11	131795589	0.008318	1.72e-08	35370	TRUE	reported	textfile	2	1	TRUE
rs12790085	T	C	T	C	0.0689	0.000159041	0.29538	0.70214	FALSE	FALSE	FALSE	zb1rcd	11	131301616	0.000422989	0.706921	337199	NA	NA	CIHD	TRUE	reported	15622_13_OPCML_OBCAM	OPCML	chr11	131431722	0.009012	2.08e-14	35364	TRUE	reported	textfile	2	1	TRUE
rs7118465	T	C	T	C	-0.1064	0.000360223	0.29159	0.318207	FALSE	FALSE	FALSE	zb1rcd	11	131970313	0.000413874	0.384099	337199	NA	NA	CIHD	TRUE	reported	15622_13_OPCML_OBCAM	OPCML	chr11	132100419	0.009042	5.76e-32	35372	TRUE	reported	textfile	2	1	TRUE
rs11225454	C	G	C	G	-0.3264	0.000709814	0.18483	0.170309	FALSE	TRUE	FALSE	zb1rcd	11	102763075	0.000512389	0.165961	337199	NA	NA	CIHD	TRUE	reported	4924_32_MMP1_MMP_1	MMP1	chr11	102892345	0.010933	7.89e-196	35363	TRUE	reported	textfile	2	1	TRUE
rs117342740	T	C	T	C	0.2558	0.000491467	0.01843	0.966216	FALSE	FALSE	FALSE	zb1rcd	11	103280314	0.00106464	0.644349	337199	NA	NA	CIHD	TRUE	reported	4924_32_MMP1_MMP_1	MMP1	chr11	103409586	0.032132	1.71e-15	35364	TRUE	reported	textfile	2	1	TRUE
rs117695939	A	G	A	G	-0.2516	6.4e-05	0.04585	0.976291	FALSE	FALSE	FALSE	zb1rcd	11	103466530	0.00126458	0.959655	337199	NA	NA	CIHD	TRUE	reported	4924_32_MMP1_MMP_1	MMP1	chr11	103595802	0.020403	6.13e-35	35362	TRUE	reported	textfile	2	1	TRUE
rs2846703	A	G	A	G	-0.1423	-7.29e-05	0.26963	0.295618	FALSE	FALSE	FALSE	zb1rcd	11	102572241	0.000422028	0.86287	337199	NA	NA	CIHD	TRUE	reported	4924_32_MMP1_MMP_1	MMP1	chr11	102701510	0.009659	3.99e-49	35365	TRUE	reported	textfile	2	1	TRUE
rs514921	G	A	G	A	-0.303	-0.000409012	0.33497	0.707803	FALSE	FALSE	FALSE	zb1rcd	11	102669230	0.000423167	0.33377	337199	NA	NA	CIHD	TRUE	reported	4924_32_MMP1_MMP_1	MMP1	chr11	102798499	0.008974	1e-200	35363	TRUE	reported	textfile	2	1	TRUE
rs6591003	C	T	C	T	-0.3138	-3.85e-05	0.02699	0.95816	FALSE	FALSE	FALSE	zb1rcd	11	102913079	0.000962795	0.968117	337199	NA	NA	CIHD	TRUE	reported	4924_32_MMP1_MMP_1	MMP1	chr11	103042350	0.026405	1.43e-32	35364	TRUE	reported	textfile	2	1	TRUE
rs7938172	A	G	A	G	0.054	-0.000231829	0.35166	0.610195	FALSE	FALSE	FALSE	zb1rcd	11	101993880	0.000395126	0.557392	337199	NA	NA	CIHD	TRUE	reported	4924_32_MMP1_MMP_1	MMP1	chr11	102123149	0.009023	2.17e-09	35363	TRUE	reported	textfile	2	1	TRUE
rs11225768	A	G	A	G	-0.1788	-0.000117724	0.07153	0.918042	FALSE	FALSE	FALSE	zb1rcd	11	103273098	0.000702	0.866821	337199	NA	NA	CIHD	TRUE	reported	17140_57_PDGFD_PDGFD	PDGFD	chr11	103402370	0.01603	6.85e-29	35364	TRUE	reported	textfile	2	1	TRUE
rs11226172	G	A	G	A	-0.3447	-0.000816511	0.23021	0.800514	FALSE	FALSE	FALSE	zb1rcd	11	103984741	0.000483544	0.0912977	337199	NA	NA	CIHD	TRUE	reported	17140_57_PDGFD_PDGFD	PDGFD	chr11	104114013	0.009646	1e-200	35365	TRUE	reported	textfile	2	1	TRUE
rs12223045	T	C	T	C	0.1521	-0.00066956	0.11514	0.876737	FALSE	FALSE	FALSE	zb1rcd	11	103732077	0.000585348	0.25268	337199	NA	NA	CIHD	TRUE	reported	17140_57_PDGFD_PDGFD	PDGFD	chr11	103861349	0.013023	1.62e-31	35364	TRUE	reported	textfile	2	1	TRUE
rs2515082	C	T	C	T	0.1622	0.000532949	0.27961	0.250293	FALSE	FALSE	FALSE	zb1rcd	11	103968624	0.000445682	0.231773	337199	NA	NA	CIHD	TRUE	reported	17140_57_PDGFD_PDGFD	PDGFD	chr11	104097896	0.009187	9.37e-70	35365	TRUE	reported	textfile	2	1	TRUE
rs112266449	C	A	C	A	0.5001	-1.56e-05	0.18438	0.849022	FALSE	FALSE	FALSE	zb1rcd	17	26748327	0.00053864	0.976968	337199	NA	NA	CIHD	TRUE	reported	13125_45_VTN_Vitronectin	VTN	chr17	28421309	0.005992	1e-200	35351	TRUE	reported	textfile	2	1	TRUE
rs116963549	G	A	G	A	0.6527	-0.000494388	0.03942	0.95333	FALSE	FALSE	FALSE	zb1rcd	17	26624015	0.000950267	0.602882	337199	NA	NA	CIHD	TRUE	reported	13125_45_VTN_Vitronectin	VTN	chr17	28296989	0.022371	3.93e-187	35351	TRUE	reported	textfile	2	1	TRUE
rs117581744	T	C	T	C	0.6238	-0.000239318	0.01622	0.983762	FALSE	FALSE	FALSE	zb1rcd	17	26712731	0.0015227	0.875113	337199	NA	NA	CIHD	TRUE	reported	13125_45_VTN_Vitronectin	VTN	chr17	28385712	0.034465	3.21e-73	35351	TRUE	reported	textfile	2	1	TRUE
rs117703964	A	G	A	G	-0.2476	0.00248214	0.02752	0.978176	FALSE	FALSE	FALSE	zb1rcd	17	26431580	0.00144625	0.0861152	337199	NA	NA	CIHD	TRUE	reported	13125_45_VTN_Vitronectin	VTN	chr17	28104554	0.027237	9.84e-20	35351	TRUE	reported	textfile	2	1	TRUE
rs117860970	A	G	A	G	-0.3938	-0.00126008	0.01092	0.985044	FALSE	FALSE	FALSE	zb1rcd	17	26803904	0.0015904	0.428184	337199	NA	NA	CIHD	TRUE	reported	13125_45_VTN_Vitronectin	VTN	chr17	28476886	0.041763	4.13e-21	35352	TRUE	reported	textfile	2	1	TRUE
rs117974225	A	G	A	G	0.6453	-0.00287651	0.02065	0.987455	FALSE	FALSE	FALSE	zb1rcd	17	26916791	0.00185168	0.120314	337199	NA	NA	CIHD	TRUE	reported	13125_45_VTN_Vitronectin	VTN	chr17	28589773	0.030526	3.45e-99	35350	TRUE	reported	textfile	2	1	TRUE
rs1382046	G	A	G	A	-0.1204	0.000182116	0.48489	0.476779	FALSE	FALSE	FALSE	zb1rcd	17	25762715	0.00038679	0.637757	337199	NA	NA	CIHD	TRUE	reported	13125_45_VTN_Vitronectin	VTN	chr17	27435689	0.008774	7.5e-43	35349	TRUE	reported	textfile	2	1	TRUE
rs28999409	A	G	A	G	-0.536	0.00224014	0.01692	0.986105	FALSE	FALSE	FALSE	zb1rcd	17	26098638	0.00164542	0.173377	337199	NA	NA	CIHD	TRUE	reported	13125_45_VTN_Vitronectin	VTN	chr17	27771612	0.034128	1.39e-55	35349	TRUE	reported	textfile	2	1	TRUE
rs7219736	A	G	A	G	0.5958	0.000206403	0.05117	0.939632	FALSE	FALSE	FALSE	zb1rcd	17	26290644	0.00081201	0.799351	337199	NA	NA	CIHD	TRUE	reported	13125_45_VTN_Vitronectin	VTN	chr17	27963618	0.019561	1e-200	35351	TRUE	reported	textfile	2	1	TRUE
rs72847293	T	A	T	A	-0.612	0.000882772	0.01752	0.024623	FALSE	TRUE	FALSE	zb1rcd	17	26285450	0.00128473	0.492004	337199	NA	NA	CIHD	TRUE	reported	13125_45_VTN_Vitronectin	VTN	chr17	27958424	0.033222	8.87e-76	35351	TRUE	reported	textfile	2	1	TRUE
rs8082174	C	T	C	T	-0.3805	0.00073319	0.1625	0.862071	FALSE	FALSE	FALSE	zb1rcd	17	26262520	0.000561685	0.191778	337199	NA	NA	CIHD	TRUE	reported	13125_45_VTN_Vitronectin	VTN	chr17	27935494	0.011828	1e-200	35350	TRUE	reported	textfile	2	1	TRUE
rs112278379	G	T	G	T	-0.6317	-0.0001687	0.0158	0.977617	FALSE	FALSE	FALSE	zb1rcd	19	43932061	0.00134098	0.899888	337199	NA	NA	CIHD	TRUE	reported	13116_25_CD177_CD177	CD177	chr19	43427909	0.035016	9.38e-73	35353	TRUE	reported	textfile	2	1	TRUE
rs138605473	T	G	T	G	1.1741	0.000946326	0.02091	0.980629	FALSE	FALSE	FALSE	zb1rcd	19	43355653	0.0014833	0.523482	337199	NA	NA	CIHD	TRUE	reported	13116_25_CD177_CD177	CD177	chr19	42851501	0.017378	1e-200	35357	TRUE	reported	textfile	2	1	TRUE
rs148667879	A	G	A	G	0.4437	-0.00156174	0.02353	0.984913	FALSE	FALSE	FALSE	zb1rcd	19	43672426	0.00162464	0.336411	337199	NA	NA	CIHD	TRUE	reported	13116_25_CD177_CD177	CD177	chr19	43168274	0.029395	1.76e-51	35356	TRUE	reported	textfile	2	1	TRUE
rs34577669	G	A	G	A	0.2224	0.000194351	0.35489	0.383509	FALSE	FALSE	FALSE	zb1rcd	19	43992082	0.00039613	0.623692	337199	NA	NA	CIHD	TRUE	reported	13116_25_CD177_CD177	CD177	chr19	43487930	0.00915	1.71e-130	35359	TRUE	reported	textfile	2	1	TRUE
rs62113069	T	C	T	C	-0.2948	-0.000296285	0.1008	0.902566	FALSE	FALSE	FALSE	zb1rcd	19	43329310	0.000655778	0.651409	337199	NA	NA	CIHD	TRUE	reported	13116_25_CD177_CD177	CD177	chr19	42825158	0.014486	4.64e-92	35357	TRUE	reported	textfile	2	1	TRUE
rs11229039	A	G	A	G	-0.4735	-0.000435275	0.10976	0.87044	FALSE	FALSE	FALSE	zb1rcd	11	57234787	0.000578417	0.451734	337199	NA	NA	CIHD	TRUE	reported	4479_14_SERPING1_C1_Esterase_Inhibitor	SERPING1	chr11	57467314	0.013159	1e-200	35362	TRUE	reported	textfile	2	1	TRUE
rs117960683	C	T	C	T	-0.3216	0.000926662	0.07615	0.914015	FALSE	FALSE	FALSE	zb1rcd	11	57851213	0.000708962	0.19119	337199	NA	NA	CIHD	TRUE	reported	4479_14_SERPING1_C1_Esterase_Inhibitor	SERPING1	chr11	58083741	0.0158	4.2e-92	35368	TRUE	reported	textfile	2	1	TRUE
rs143045302	C	T	C	T	0.182	-0.00136108	0.10481	0.905535	FALSE	FALSE	FALSE	zb1rcd	11	56386644	0.000657575	0.038468	337199	NA	NA	CIHD	TRUE	reported	4479_14_SERPING1_C1_Esterase_Inhibitor	SERPING1	chr11	56619168	0.01393	5.17e-39	35364	TRUE	reported	textfile	2	1	TRUE
rs147960245	T	C	T	C	-0.5541	-0.000704816	0.01147	0.994715	FALSE	FALSE	FALSE	zb1rcd	11	57929370	0.00269532	0.79371	337199	NA	NA	CIHD	TRUE	reported	4479_14_SERPING1_C1_Esterase_Inhibitor	SERPING1	chr11	58161898	0.040422	9.09e-43	35367	TRUE	reported	textfile	2	1	TRUE
rs112299692	G	C	G	C	-0.2902	0.000590404	0.02082	0.0195	FALSE	TRUE	FALSE	zb1rcd	20	1013197	0.00142626	0.67891	337199	NA	NA	CIHD	TRUE	reported	5430_66_SIRPA_SHPS1	SIRPA	chr20	1032554	0.032695	6.94e-19	35367	TRUE	reported	textfile	2	1	TRUE
rs117498650	A	G	A	G	0.3468	-0.000135942	0.01929	0.991136	FALSE	FALSE	FALSE	zb1rcd	20	1242394	0.0022372	0.951547	337199	NA	NA	CIHD	TRUE	reported	5430_66_SIRPA_SHPS1	SIRPA	chr20	1261750	0.034805	2.19e-23	35373	TRUE	reported	textfile	2	1	TRUE
rs140057736	T	C	T	C	-0.3957	-0.00255705	0.01757	0.981793	FALSE	FALSE	FALSE	zb1rcd	20	951835	0.00145651	0.0791589	337199	NA	NA	CIHD	TRUE	reported	5430_66_SIRPA_SHPS1	SIRPA	chr20	971192	0.036207	8.4e-28	35367	TRUE	reported	textfile	2	1	TRUE
rs17312424	T	C	T	C	0.2204	-0.00023846	0.13426	0.884712	FALSE	FALSE	FALSE	zb1rcd	20	2288469	0.000642022	0.710323	337199	NA	NA	CIHD	TRUE	reported	5430_66_SIRPA_SHPS1	SIRPA	chr20	2307823	0.013854	5.5e-57	35373	TRUE	reported	textfile	2	1	TRUE
rs1884564	C	G	C	G	-0.5539	-0.000316055	0.14648	0.153178	FALSE	TRUE	FALSE	zb1rcd	20	1872658	0.000539918	0.558295	337199	NA	NA	CIHD	TRUE	reported	5430_66_SIRPA_SHPS1	SIRPA	chr20	1892012	0.008024	1e-200	35371	TRUE	reported	textfile	2	1	TRUE
rs3828016	G	A	G	A	-0.2003	0.000256701	0.41861	0.397741	FALSE	FALSE	FALSE	zb1rcd	20	1917290	0.000392933	0.513568	337199	NA	NA	CIHD	TRUE	reported	5430_66_SIRPA_SHPS1	SIRPA	chr20	1936644	0.009652	1.16e-95	35370	TRUE	reported	textfile	2	1	TRUE
rs6078982	C	G	C	G	-0.1582	4.17e-05	0.21631	0.213435	FALSE	TRUE	FALSE	zb1rcd	20	1382500	0.000473163	0.929691	337199	NA	NA	CIHD	TRUE	reported	5430_66_SIRPA_SHPS1	SIRPA	chr20	1401856	0.011524	6.89e-43	35373	TRUE	reported	textfile	2	1	TRUE
rs6081084	C	G	C	G	-0.609	0.000585994	0.19488	0.18282	FALSE	TRUE	FALSE	zb1rcd	20	1879449	0.000516658	0.256711	337199	NA	NA	CIHD	TRUE	reported	5430_66_SIRPA_SHPS1	SIRPA	chr20	1898803	0.00709	1e-200	35371	TRUE	reported	textfile	2	1	TRUE
rs73071702	T	C	T	C	0.1196	-9.39e-05	0.06314	0.944911	FALSE	FALSE	FALSE	zb1rcd	20	1174157	0.000851238	0.912144	337199	NA	NA	CIHD	TRUE	reported	5430_66_SIRPA_SHPS1	SIRPA	chr20	1193513	0.01943	7.49e-10	35373	TRUE	reported	textfile	2	1	TRUE
rs11233045	C	A	C	A	0.0813	-0.000280427	0.10355	0.917297	FALSE	FALSE	FALSE	zb1rcd	11	81948486	0.000698676	0.688148	337199	NA	NA	CIHD	TRUE	reported	5722_78_PRCP_Prolylcarboxypeptidase	PRCP	chr11	82237444	0.013564	2.05e-09	35343	TRUE	reported	textfile	2	1	TRUE
rs2229437	G	T	G	T	0.2154	0.000238385	0.16215	0.822158	FALSE	FALSE	FALSE	zb1rcd	11	82564294	0.00050303	0.635572	337199	NA	NA	CIHD	TRUE	reported	5722_78_PRCP_Prolylcarboxypeptidase	PRCP	chr11	82853252	0.011168	6.78e-83	35343	TRUE	reported	textfile	2	1	TRUE
rs1123507	T	C	T	C	-0.093	-0.00019116	0.13183	0.898677	FALSE	FALSE	FALSE	zb1rcd	16	56905250	0.000647702	0.76789	337199	NA	NA	CIHD	TRUE	reported	3508_78_CCL22_MDC	CCL22	chr16	56871338	0.012296	3.93e-14	35369	TRUE	reported	textfile	2	1	TRUE
rs192297333	A	G	A	G	0.1323	-0.000164131	0.03761	0.983535	FALSE	FALSE	FALSE	zb1rcd	16	57510339	0.00159233	0.917903	337199	NA	NA	CIHD	TRUE	reported	3508_78_CCL22_MDC	CCL22	chr16	57476427	0.021947	1.66e-09	35372	TRUE	reported	textfile	2	1	TRUE
rs289750	C	T	C	T	-0.0741	-0.000126827	0.33473	0.706768	FALSE	FALSE	FALSE	zb1rcd	16	57026764	0.000423543	0.764601	337199	NA	NA	CIHD	TRUE	reported	3508_78_CCL22_MDC	CCL22	chr16	56992852	0.008823	4.51e-17	35371	TRUE	reported	textfile	2	1	TRUE
rs62037104	A	C	A	C	-0.651	-0.00192875	0.02622	0.979652	FALSE	FALSE	FALSE	zb1rcd	16	57435665	0.00137011	0.159211	337199	NA	NA	CIHD	TRUE	reported	3508_78_CCL22_MDC	CCL22	chr16	57401753	0.025649	4.03e-142	35373	TRUE	reported	textfile	2	1	TRUE
rs71375907	G	T	G	T	-0.2383	0.000965437	0.08794	0.91751	FALSE	FALSE	FALSE	zb1rcd	16	57319922	0.0007127	0.17554	337199	NA	NA	CIHD	TRUE	reported	3508_78_CCL22_MDC	CCL22	chr16	57286010	0.014839	4.93e-58	35373	TRUE	reported	textfile	2	1	TRUE
rs9921051	A	G	A	G	0.266	-0.000963878	0.05923	0.935295	FALSE	FALSE	FALSE	zb1rcd	16	57374434	0.000784503	0.219204	337199	NA	NA	CIHD	TRUE	reported	3508_78_CCL22_MDC	CCL22	chr16	57340522	0.017403	9.72e-53	35373	TRUE	reported	textfile	2	1	TRUE
rs112366035	A	C	A	C	-0.2477	0.00145627	0.016	0.98723	FALSE	FALSE	FALSE	zb1rcd	16	5310976	0.00176738	0.409958	337199	NA	NA	CIHD	TRUE	reported	11208_15_NAGPA_NAGPA_filtered	NAGPA	chr16	5260975	0.032676	3.44e-14	35356	TRUE	reported	textfile	2	1	TRUE
rs117959699	C	G	C	G	0.1877	0.000629424	0.18092	0.121954	FALSE	TRUE	FALSE	zb1rcd	16	5020843	0.000607335	0.30003	337199	NA	NA	CIHD	TRUE	reported	11208_15_NAGPA_NAGPA_filtered	NAGPA	chr16	4970842	0.010966	1.13e-65	35354	TRUE	reported	textfile	2	1	TRUE
rs118096022	A	G	A	G	-0.1854	0.000548909	0.02766	0.98328	FALSE	FALSE	FALSE	zb1rcd	16	5826507	0.00150678	0.715641	337199	NA	NA	CIHD	TRUE	reported	11208_15_NAGPA_NAGPA_filtered	NAGPA	chr16	5776506	0.025736	5.85e-13	35371	TRUE	reported	textfile	2	1	TRUE
rs35416418	C	G	C	G	-0.4451	0.00112156	0.10768	0.081381	FALSE	TRUE	FALSE	zb1rcd	16	5032674	0.000709182	0.113769	337199	NA	NA	CIHD	TRUE	reported	11208_15_NAGPA_NAGPA_filtered	NAGPA	chr16	4982673	0.013419	1e-200	35357	TRUE	reported	textfile	2	1	TRUE
rs7196133	A	G	A	G	-0.0767	-0.000726059	0.44861	0.583314	FALSE	FALSE	FALSE	zb1rcd	16	5408060	0.000391847	0.0638955	337199	NA	NA	CIHD	TRUE	reported	11208_15_NAGPA_NAGPA_filtered	NAGPA	chr16	5358059	0.008586	4.16e-19	35355	TRUE	reported	textfile	2	1	TRUE
rs72766568	A	C	A	C	-0.1765	0.000564162	0.02574	0.97051	FALSE	FALSE	FALSE	zb1rcd	16	4389830	0.00113784	0.620023	337199	NA	NA	CIHD	TRUE	reported	11208_15_NAGPA_NAGPA_filtered	NAGPA	chr16	4339829	0.027342	1.08e-10	35349	TRUE	reported	textfile	2	1	TRUE
rs75520381	G	A	G	A	-0.1175	-0.000362371	0.06287	0.957771	FALSE	FALSE	FALSE	zb1rcd	16	5787710	0.00100199	0.717614	337199	NA	NA	CIHD	TRUE	reported	11208_15_NAGPA_NAGPA_filtered	NAGPA	chr16	5737709	0.017457	1.69e-11	35371	TRUE	reported	textfile	2	1	TRUE
rs77294552	C	G	C	G	-0.2109	-0.000147073	0.05821	0.041244	FALSE	TRUE	FALSE	zb1rcd	16	5420129	0.000968721	0.879327	337199	NA	NA	CIHD	TRUE	reported	11208_15_NAGPA_NAGPA_filtered	NAGPA	chr16	5370128	0.018333	1.26e-30	35354	TRUE	reported	textfile	2	1	TRUE
rs112379552	A	G	A	G	-0.1727	0.000160058	0.02999	0.971456	FALSE	FALSE	FALSE	zb1rcd	20	44623139	0.00118208	0.892293	337199	NA	NA	CIHD	TRUE	reported	7926_13_SPINT3_SPIT3	SPINT3	chr20	45994500	0.023107	7.79e-14	35370	TRUE	reported	textfile	2	1	TRUE
rs197674	A	G	A	G	0.1284	0.000440652	0.08162	0.93496	FALSE	FALSE	FALSE	zb1rcd	20	44483040	0.000796365	0.580037	337199	NA	NA	CIHD	TRUE	reported	7926_13_SPINT3_SPIT3	SPINT3	chr20	45854401	0.014288	2.55e-19	35371	TRUE	reported	textfile	2	1	TRUE
rs112382785	C	T	C	T	0.2052	-0.00210903	0.02739	0.975205	FALSE	FALSE	FALSE	zb1rcd	19	46255242	0.00129659	0.103824	337199	NA	NA	CIHD	TRUE	reported	2816_50_BCAM_BCAM	BCAM	chr19	45751984	0.025456	7.57e-16	35369	TRUE	reported	textfile	2	1	TRUE
rs117644736	T	C	T	C	0.2222	-0.00217134	0.04055	0.980148	FALSE	FALSE	FALSE	zb1rcd	19	45514855	0.00145875	0.136622	337199	NA	NA	CIHD	TRUE	reported	2816_50_BCAM_BCAM	BCAM	chr19	45011597	0.020709	7.38e-27	35367	TRUE	reported	textfile	2	1	TRUE
rs12461127	T	C	T	C	0.0684	-0.000225443	0.48367	0.535153	FALSE	FALSE	FALSE	zb1rcd	19	45052601	0.000392797	0.566007	337199	NA	NA	CIHD	TRUE	reported	2816_50_BCAM_BCAM	BCAM	chr19	44549282	0.008421	4.57e-16	35369	TRUE	reported	textfile	2	1	TRUE
rs150908522	T	C	T	C	0.307	0.00151576	0.03563	0.964347	FALSE	FALSE	FALSE	zb1rcd	19	45796329	0.00105373	0.150303	337199	NA	NA	CIHD	TRUE	reported	2816_50_BCAM_BCAM	BCAM	chr19	45293071	0.022396	9.12e-43	35373	TRUE	reported	textfile	2	1	TRUE
rs28399656	A	T	A	T	1.4812	0.000255295	0.01537	0.007605	FALSE	TRUE	FALSE	zb1rcd	19	45316704	0.00233573	0.912965	337199	NA	NA	CIHD	TRUE	reported	2816_50_BCAM_BCAM	BCAM	chr19	44813447	0.026205	1e-200	35367	TRUE	reported	textfile	2	1	TRUE
rs78675029	A	G	A	G	0.1713	0.00131447	0.03704	0.97046	FALSE	FALSE	FALSE	zb1rcd	19	45603420	0.00114088	0.249259	337199	NA	NA	CIHD	TRUE	reported	2816_50_BCAM_BCAM	BCAM	chr19	45100162	0.022333	1.72e-14	35371	TRUE	reported	textfile	2	1	TRUE
rs112401805	A	G	A	G	-0.6371	-0.000209206	0.01691	0.985243	FALSE	FALSE	FALSE	zb1rcd	22	17474180	0.00164319	0.89869	337199	NA	NA	CIHD	TRUE	reported	2992_59_IL17RA_IL_17_sR	IL17RA	chr22	16993290	0.036356	9.39e-69	35339	TRUE	reported	textfile	2	1	TRUE
rs117511368	T	C	T	C	0.6446	0.00128391	0.02868	0.975802	FALSE	FALSE	FALSE	zb1rcd	22	17424860	0.00127279	0.313098	337199	NA	NA	CIHD	TRUE	reported	2992_59_IL17RA_IL_17_sR	IL17RA	chr22	16943970	0.028294	6.88e-115	35335	TRUE	reported	textfile	2	1	TRUE
rs118166666	T	A	T	A	-0.5414	-0.00144875	0.02376	0.017745	FALSE	TRUE	FALSE	zb1rcd	22	17436608	0.00152229	0.341256	337199	NA	NA	CIHD	TRUE	reported	2992_59_IL17RA_IL_17_sR	IL17RA	chr22	16955718	0.032321	5.61e-63	35336	TRUE	reported	textfile	2	1	TRUE
rs2241044	C	A	C	A	-0.4457	-0.000350616	0.48443	0.486888	FALSE	FALSE	FALSE	zb1rcd	22	17581838	0.000385098	0.362581	337199	NA	NA	CIHD	TRUE	reported	2992_59_IL17RA_IL_17_sR	IL17RA	chr22	17100948	0.005413	1e-200	35333	TRUE	reported	textfile	2	1	TRUE
rs5747024	C	T	C	T	-0.1543	8.78e-05	0.37148	0.659351	FALSE	FALSE	FALSE	zb1rcd	22	17696368	0.000424813	0.836202	337199	NA	NA	CIHD	TRUE	reported	2992_59_IL17RA_IL_17_sR	IL17RA	chr22	17215478	0.010153	3.65e-52	35333	TRUE	reported	textfile	2	1	TRUE
rs7287672	A	G	A	G	0.3111	7.06e-05	0.27405	0.684708	FALSE	FALSE	FALSE	zb1rcd	22	17640045	0.000416324	0.86537	337199	NA	NA	CIHD	TRUE	reported	2992_59_IL17RA_IL_17_sR	IL17RA	chr22	17159155	0.010545	2.75e-191	35338	TRUE	reported	textfile	2	1	TRUE
rs11240496	T	C	T	C	0.0553	-0.000797134	0.4988	0.51485	FALSE	FALSE	FALSE	zb1rcd	1	205465177	0.000387765	0.0398107	337199	NA	NA	CIHD	TRUE	reported	15376_134_CTSE_CATE	CTSE	chr1	205496049	0.008545	9.67e-11	35370	TRUE	reported	textfile	2	1	TRUE
rs41297620	A	G	A	G	-0.2763	-0.00190038	0.01532	0.975556	FALSE	FALSE	FALSE	zb1rcd	1	206654571	0.00129163	0.14121	337199	NA	NA	CIHD	TRUE	reported	15376_134_CTSE_CATE	CTSE	chr1	206481229	0.035541	7.59e-15	35370	TRUE	reported	textfile	2	1	TRUE
rs11240666	A	G	A	G	-0.0675	6.57e-05	0.32625	0.272738	FALSE	FALSE	FALSE	zb1rcd	1	204070224	0.000433473	0.879497	337199	NA	NA	CIHD	TRUE	reported	3600_2_CHIT1_Chitotriosidase_1	CHIT1	chr1	204101096	0.009986	1.38e-11	35369	TRUE	reported	textfile	2	1	TRUE
rs112481066	G	A	G	A	-0.2015	0.000301093	0.0274	0.975783	FALSE	FALSE	FALSE	zb1rcd	1	202228710	0.00126708	0.812171	337199	NA	NA	CIHD	TRUE	reported	3600_2_CHIT1_Chitotriosidase_1	CHIT1	chr1	202259582	0.028404	1.3e-12	35361	TRUE	reported	textfile	2	1	TRUE
rs114066783	A	G	A	G	-0.3749	-0.00128515	0.03476	0.965692	FALSE	FALSE	FALSE	zb1rcd	1	203484875	0.00106652	0.228209	337199	NA	NA	CIHD	TRUE	reported	3600_2_CHIT1_Chitotriosidase_1	CHIT1	chr1	203515747	0.02593	2.22e-47	35364	TRUE	reported	textfile	2	1	TRUE
rs12562025	C	G	C	G	-0.2698	-0.00116696	0.01822	0.031937	FALSE	TRUE	FALSE	zb1rcd	1	203167694	0.00109526	0.286667	337199	NA	NA	CIHD	TRUE	reported	3600_2_CHIT1_Chitotriosidase_1	CHIT1	chr1	203198566	0.035028	1.34e-14	35366	TRUE	reported	textfile	2	1	TRUE
rs147449969	T	C	T	C	-0.1918	0.000587193	0.08453	0.916511	FALSE	FALSE	FALSE	zb1rcd	1	203720905	0.000710161	0.408326	337199	NA	NA	CIHD	TRUE	reported	3600_2_CHIT1_Chitotriosidase_1	CHIT1	chr1	203751777	0.016904	7.73e-30	35370	TRUE	reported	textfile	2	1	TRUE
rs148541330	G	A	G	A	1.0241	0.000882233	0.01215	0.986351	FALSE	FALSE	FALSE	zb1rcd	1	203209474	0.00170121	0.604047	337199	NA	NA	CIHD	TRUE	reported	3600_2_CHIT1_Chitotriosidase_1	CHIT1	chr1	203240346	0.043117	1.06e-124	35362	TRUE	reported	textfile	2	1	TRUE
rs3766562	T	C	T	C	-0.7095	0.000268115	0.05194	0.954383	FALSE	FALSE	FALSE	zb1rcd	1	203111883	0.000925155	0.771966	337199	NA	NA	CIHD	TRUE	reported	3600_2_CHIT1_Chitotriosidase_1	CHIT1	chr1	203142755	0.020546	1e-200	35363	TRUE	reported	textfile	2	1	TRUE
rs3862944	C	T	C	T	0.3568	-8.32e-05	0.16415	0.839389	FALSE	FALSE	FALSE	zb1rcd	1	203184013	0.000525576	0.874293	337199	NA	NA	CIHD	TRUE	reported	3600_2_CHIT1_Chitotriosidase_1	CHIT1	chr1	203214885	0.012545	6.2e-178	35365	TRUE	reported	textfile	2	1	TRUE
rs112412739	G	A	G	A	0.2551	0.00185473	0.03428	0.986057	FALSE	FALSE	FALSE	zb1rcd	20	24299359	0.0016478	0.260343	337199	NA	NA	CIHD	TRUE	reported	3302_58_CST7_CYTF	CST7	chr20	24318723	0.023755	6.7e-27	35366	TRUE	reported	textfile	2	1	TRUE
rs148008083	C	T	C	T	0.1599	0.00278611	0.02834	0.960465	FALSE	FALSE	FALSE	zb1rcd	20	25902751	0.00108856	0.0104843	337199	NA	NA	CIHD	TRUE	reported	3302_58_CST7_CYTF	CST7	chr20	25922115	0.025291	2.58e-10	35365	TRUE	reported	textfile	2	1	TRUE
rs6037013	T	C	T	C	-0.1578	0.000337491	0.09256	0.912305	FALSE	FALSE	FALSE	zb1rcd	20	25040884	0.000680528	0.619948	337199	NA	NA	CIHD	TRUE	reported	3302_58_CST7_CYTF	CST7	chr20	25060248	0.014861	2.45e-26	35365	TRUE	reported	textfile	2	1	TRUE
rs6115172	A	G	A	G	-0.4972	-0.000376566	0.03672	0.969027	FALSE	FALSE	FALSE	zb1rcd	20	25389756	0.0011124	0.734974	337199	NA	NA	CIHD	TRUE	reported	3302_58_CST7_CYTF	CST7	chr20	25409120	0.022333	8.41e-110	35365	TRUE	reported	textfile	2	1	TRUE
rs74784851	A	G	A	G	-0.2529	0.00121974	0.01629	0.97145	FALSE	FALSE	FALSE	zb1rcd	20	24154496	0.00118989	0.30532	337199	NA	NA	CIHD	TRUE	reported	3302_58_CST7_CYTF	CST7	chr20	24173860	0.03363	5.48e-14	35366	TRUE	reported	textfile	2	1	TRUE
rs112421468	T	C	T	C	0.6344	-4.16e-05	0.02457	0.976423	FALSE	FALSE	FALSE	zb1rcd	19	54609622	0.00131138	0.974688	337199	NA	NA	CIHD	TRUE	reported	15615_8_LILRB3_LIRB3	LILRB3	chr19	54106315	0.030638	3.04e-95	35370	TRUE	reported	textfile	2	1	TRUE
rs117480526	A	G	A	G	0.2602	0.000978764	0.01692	0.973576	FALSE	FALSE	FALSE	zb1rcd	19	53794198	0.00119917	0.414384	337199	NA	NA	CIHD	TRUE	reported	15615_8_LILRB3_LIRB3	LILRB3	chr19	53290945	0.038156	9.14e-12	35380	TRUE	reported	textfile	2	1	TRUE
rs2288334	C	T	C	T	1.0397	-0.000749087	0.02058	0.99316	FALSE	FALSE	FALSE	zb1rcd	19	54690880	0.00236573	0.751517	337199	NA	NA	CIHD	TRUE	reported	15615_8_LILRB3_LIRB3	LILRB3	chr19	54186998	0.032639	1e-200	35371	TRUE	reported	textfile	2	1	TRUE
rs272413	A	G	A	G	0.3236	-0.000421045	0.03834	0.962426	FALSE	FALSE	FALSE	zb1rcd	19	55121051	0.00103229	0.683367	337199	NA	NA	CIHD	TRUE	reported	15615_8_LILRB3_LIRB3	LILRB3	chr19	54609584	0.024393	3.65e-40	35377	TRUE	reported	textfile	2	1	TRUE
rs7259673	T	G	T	G	-0.0842	0.000656629	0.39879	0.634019	FALSE	FALSE	FALSE	zb1rcd	19	54981997	0.000400652	0.101235	337199	NA	NA	CIHD	TRUE	reported	15615_8_LILRB3_LIRB3	LILRB3	chr19	54470776	0.009754	5.99e-18	35368	TRUE	reported	textfile	2	1	TRUE
rs112429006	T	C	T	C	-0.6775	0.000628219	0.018	0.983112	FALSE	FALSE	FALSE	zb1rcd	7	82448446	0.00156718	0.688525	337199	NA	NA	CIHD	TRUE	reported	5363_51_SEMA3E_Semaphorin_3E	SEMA3E	chr7	82819130	0.030369	3e-110	35358	TRUE	reported	textfile	2	1	TRUE
rs118161729	G	A	G	A	-0.5813	0.00111504	0.09215	0.927123	FALSE	FALSE	FALSE	zb1rcd	7	82953598	0.000744318	0.134115	337199	NA	NA	CIHD	TRUE	reported	5363_51_SEMA3E_Semaphorin_3E	SEMA3E	chr7	83324282	0.008924	1e-200	35352	TRUE	reported	textfile	2	1	TRUE
rs149394237	A	G	A	G	-0.2569	-0.00088182	0.01876	0.986581	FALSE	FALSE	FALSE	zb1rcd	7	83908709	0.00174611	0.613544	337199	NA	NA	CIHD	TRUE	reported	5363_51_SEMA3E_Semaphorin_3E	SEMA3E	chr7	84279393	0.030462	3.36e-17	35348	TRUE	reported	textfile	2	1	TRUE
rs17284837	G	T	G	T	-0.7622	-0.00151282	0.02426	0.986708	FALSE	FALSE	FALSE	zb1rcd	7	82443245	0.00172813	0.381351	337199	NA	NA	CIHD	TRUE	reported	5363_51_SEMA3E_Semaphorin_3E	SEMA3E	chr7	82813929	0.025085	1e-200	35358	TRUE	reported	textfile	2	1	TRUE
rs302121	A	T	A	T	-0.3619	-0.000941031	0.20874	0.211065	FALSE	TRUE	FALSE	zb1rcd	7	83273775	0.000482038	0.0509155	337199	NA	NA	CIHD	TRUE	reported	5363_51_SEMA3E_Semaphorin_3E	SEMA3E	chr7	83644459	0.009798	1e-200	35351	TRUE	reported	textfile	2	1	TRUE
rs3801631	A	G	A	G	0.2327	0.00020763	0.05737	0.939282	FALSE	FALSE	FALSE	zb1rcd	7	83734989	0.000808341	0.797287	337199	NA	NA	CIHD	TRUE	reported	5363_51_SEMA3E_Semaphorin_3E	SEMA3E	chr7	84105673	0.016921	4.94e-43	35349	TRUE	reported	textfile	2	1	TRUE
rs4577905	A	G	A	G	0.401	0.00287965	0.05959	0.956695	FALSE	FALSE	FALSE	zb1rcd	7	82782735	0.000948411	0.00239524	337199	NA	NA	CIHD	TRUE	reported	5363_51_SEMA3E_Semaphorin_3E	SEMA3E	chr7	83153419	0.016936	6.21e-124	35351	TRUE	reported	textfile	2	1	TRUE
rs73157752	T	C	T	C	0.1594	0.00153499	0.0286	0.961444	FALSE	FALSE	FALSE	zb1rcd	7	82370581	0.00103048	0.136334	337199	NA	NA	CIHD	TRUE	reported	5363_51_SEMA3E_Semaphorin_3E	SEMA3E	chr7	82741265	0.023331	8.37e-12	35351	TRUE	reported	textfile	2	1	TRUE
rs112437560	T	C	T	C	0.1938	0.00160081	0.01643	0.983268	FALSE	FALSE	FALSE	zb1rcd	2	102734033	0.00150093	0.286176	337199	NA	NA	CIHD	TRUE	reported	2994_71_IL1RL2_IL_1Rrp2	IL1RL2	chr2	102117573	0.031991	1.38e-09	35367	TRUE	reported	textfile	2	1	TRUE
rs3917265	C	T	C	T	-0.1573	-0.000403828	0.43999	0.45551	FALSE	FALSE	FALSE	zb1rcd	2	102778461	0.000388296	0.298339	337199	NA	NA	CIHD	TRUE	reported	2994_71_IL1RL2_IL_1Rrp2	IL1RL2	chr2	102162001	0.008132	2.37e-83	35363	TRUE	reported	textfile	2	1	TRUE
rs4850995	A	G	A	G	0.0752	9.16e-06	0.13424	0.862081	FALSE	FALSE	FALSE	zb1rcd	2	102659753	0.000561943	0.987	337199	NA	NA	CIHD	TRUE	reported	2994_71_IL1RL2_IL_1Rrp2	IL1RL2	chr2	102043291	0.01192	2.81e-10	35368	TRUE	reported	textfile	2	1	TRUE
rs11244609	G	A	G	A	-0.0934	-0.00065763	0.06047	0.953416	FALSE	FALSE	FALSE	zb1rcd	10	127380451	0.000975435	0.50019	337199	NA	NA	CIHD	TRUE	reported	11248_43_UROS_HEM4_filtered	UROS	chr10	125691882	0.017086	4.59e-08	35351	TRUE	reported	textfile	2	1	TRUE
rs12765966	T	C	T	C	-0.0677	7.27e-06	0.26825	0.713215	FALSE	FALSE	FALSE	zb1rcd	10	127297609	0.000432932	0.986603	337199	NA	NA	CIHD	TRUE	reported	11248_43_UROS_HEM4_filtered	UROS	chr10	125609040	0.009276	2.92e-13	35358	TRUE	reported	textfile	2	1	TRUE
rs1935451	A	G	A	G	-0.2956	0.00073237	0.11027	0.086	FALSE	FALSE	FALSE	zb1rcd	10	127505426	0.000688638	0.287554	337199	NA	NA	CIHD	TRUE	reported	11248_43_UROS_HEM4_filtered	UROS	chr10	125816857	0.013006	2.33e-114	35365	TRUE	reported	textfile	2	1	TRUE
rs6597746	A	G	A	G	-0.0703	0.000613446	0.16283	0.175361	FALSE	FALSE	FALSE	zb1rcd	10	127895762	0.000506055	0.225432	337199	NA	NA	CIHD	TRUE	reported	11248_43_UROS_HEM4_filtered	UROS	chr10	126207193	0.011093	2.34e-10	35366	TRUE	reported	textfile	2	1	TRUE
rs112450131	T	C	T	C	0.1456	-0.00185729	0.03512	0.959407	FALSE	FALSE	FALSE	zb1rcd	5	103011668	0.000976181	0.0570913	337199	NA	NA	CIHD	TRUE	reported	5620_13_PAM_AMD	PAM	chr5	103675967	0.021252	7.32e-12	35343	TRUE	reported	textfile	2	1	TRUE
rs116049850	G	A	G	A	0.3137	0.00210726	0.02657	0.981822	FALSE	FALSE	FALSE	zb1rcd	5	101744720	0.0014428	0.144145	337199	NA	NA	CIHD	TRUE	reported	5620_13_PAM_AMD	PAM	chr5	102409016	0.024293	3.79e-38	35343	TRUE	reported	textfile	2	1	TRUE
rs12657079	C	T	C	T	0.3285	0.000229538	0.16581	0.862173	FALSE	FALSE	FALSE	zb1rcd	5	101874055	0.000558862	0.681276	337199	NA	NA	CIHD	TRUE	reported	5620_13_PAM_AMD	PAM	chr5	102538351	0.010392	1e-200	35343	TRUE	reported	textfile	2	1	TRUE
rs13159973	T	C	T	C	0.6371	0.0037842	0.01888	0.993818	FALSE	FALSE	FALSE	zb1rcd	5	102400454	0.00268316	0.158437	337199	NA	NA	CIHD	TRUE	reported	5620_13_PAM_AMD	PAM	chr5	103064750	0.02878	1.39e-108	35342	TRUE	reported	textfile	2	1	TRUE
rs13185687	T	C	T	C	-0.2168	-0.00198338	0.02872	0.967565	FALSE	FALSE	FALSE	zb1rcd	5	102611352	0.00109118	0.0691194	337199	NA	NA	CIHD	TRUE	reported	5620_13_PAM_AMD	PAM	chr5	103275651	0.023211	9.61e-21	35342	TRUE	reported	textfile	2	1	TRUE
rs75230358	G	A	G	A	-0.2549	-0.0011658	0.02947	0.984652	FALSE	FALSE	FALSE	zb1rcd	5	102291702	0.00156721	0.456955	337199	NA	NA	CIHD	TRUE	reported	5620_13_PAM_AMD	PAM	chr5	102955998	0.022856	6.96e-29	35342	TRUE	reported	textfile	2	1	TRUE
rs77015468	G	A	G	A	0.1996	-0.00169444	0.01102	0.986544	FALSE	FALSE	FALSE	zb1rcd	5	101375675	0.00170146	0.319314	337199	NA	NA	CIHD	TRUE	reported	5620_13_PAM_AMD	PAM	chr5	102039971	0.036114	3.26e-08	35346	TRUE	reported	textfile	2	1	TRUE
rs77460585	A	G	A	G	-0.5073	0.00211315	0.06835	0.952448	FALSE	FALSE	FALSE	zb1rcd	5	101123995	0.000917033	0.0212046	337199	NA	NA	CIHD	TRUE	reported	5620_13_PAM_AMD	PAM	chr5	101788291	0.015411	1e-200	35342	TRUE	reported	textfile	2	1	TRUE
rs112483448	A	G	A	G	0.1352	0.000887101	0.04692	0.967676	FALSE	FALSE	FALSE	zb1rcd	1	203909419	0.00114444	0.438259	337199	NA	NA	CIHD	TRUE	reported	11104_13_CHI3L1_YKL_40_filtered	CHI3L1	chr1	203940291	0.022617	2.26e-09	35363	TRUE	reported	textfile	2	1	TRUE
rs113523931	C	T	C	T	-0.1752	-0.000549276	0.02681	0.980578	FALSE	FALSE	FALSE	zb1rcd	1	203329241	0.00147741	0.710055	337199	NA	NA	CIHD	TRUE	reported	11104_13_CHI3L1_YKL_40_filtered	CHI3L1	chr1	203360113	0.029704	3.67e-09	35359	TRUE	reported	textfile	2	1	TRUE
rs11584227	C	T	C	T	-0.1828	-0.000141651	0.27973	0.765923	FALSE	FALSE	FALSE	zb1rcd	1	202598775	0.00045621	0.756187	337199	NA	NA	CIHD	TRUE	reported	11104_13_CHI3L1_YKL_40_filtered	CHI3L1	chr1	202629647	0.010754	8.51e-65	35351	TRUE	reported	textfile	2	1	TRUE
rs4951310	G	A	G	A	-0.1632	-0.000284149	0.06685	0.065659	FALSE	FALSE	FALSE	zb1rcd	1	204117810	0.000786155	0.717769	337199	NA	NA	CIHD	TRUE	reported	11104_13_CHI3L1_YKL_40_filtered	CHI3L1	chr1	204148682	0.019266	2.43e-17	35361	TRUE	reported	textfile	2	1	TRUE
rs61828005	G	A	G	A	0.0845	0.00117871	0.12548	0.896505	FALSE	FALSE	FALSE	zb1rcd	1	203499869	0.000640419	0.0656901	337199	NA	NA	CIHD	TRUE	reported	11104_13_CHI3L1_YKL_40_filtered	CHI3L1	chr1	203530741	0.014689	8.78e-09	35354	TRUE	reported	textfile	2	1	TRUE
rs7516546	T	C	T	C	-0.3396	-0.000371225	0.02922	0.040099	FALSE	FALSE	FALSE	zb1rcd	1	202821936	0.00100827	0.712738	337199	NA	NA	CIHD	TRUE	reported	11104_13_CHI3L1_YKL_40_filtered	CHI3L1	chr1	202852808	0.028573	1.41e-32	35353	TRUE	reported	textfile	2	1	TRUE
rs75228438	T	C	T	C	0.4001	0.000889389	0.02375	0.98509	FALSE	FALSE	FALSE	zb1rcd	1	202964982	0.00158884	0.575635	337199	NA	NA	CIHD	TRUE	reported	11104_13_CHI3L1_YKL_40_filtered	CHI3L1	chr1	202995854	0.031552	7.57e-37	35352	TRUE	reported	textfile	2	1	TRUE
rs80241012	A	G	A	G	-0.3485	6.28e-05	0.14382	0.856448	FALSE	FALSE	FALSE	zb1rcd	1	203184924	0.000551014	0.909196	337199	NA	NA	CIHD	TRUE	reported	11104_13_CHI3L1_YKL_40_filtered	CHI3L1	chr1	203215796	0.013696	7.84e-143	35356	TRUE	reported	textfile	2	1	TRUE
rs112488423	G	A	G	A	0.8102	0.000195315	0.01481	0.987393	FALSE	FALSE	FALSE	zb1rcd	1	196861002	0.00189515	0.917915	337199	NA	NA	CIHD	TRUE	reported	6471_53_CFHR4_FHR4	CFHR4	chr1	196891872	0.033624	2.78e-128	35338	TRUE	reported	textfile	2	1	TRUE
rs11588705	T	C	T	C	-0.7554	-0.000492146	0.03027	0.978529	FALSE	FALSE	FALSE	zb1rcd	1	196087110	0.00141508	0.727999	337199	NA	NA	CIHD	TRUE	reported	6471_53_CFHR4_FHR4	CFHR4	chr1	196117980	0.023236	1e-200	35337	TRUE	reported	textfile	2	1	TRUE
rs12029494	G	T	G	T	0.6007	0.000196221	0.06026	0.951219	FALSE	FALSE	FALSE	zb1rcd	1	196477674	0.000894692	0.826403	337199	NA	NA	CIHD	TRUE	reported	6471_53_CFHR4_FHR4	CFHR4	chr1	196508544	0.016766	1e-200	35338	TRUE	reported	textfile	2	1	TRUE
rs12071084	C	A	C	A	0.3046	0.00164234	0.01559	0.980422	FALSE	FALSE	FALSE	zb1rcd	1	196203694	0.00139308	0.238428	337199	NA	NA	CIHD	TRUE	reported	6471_53_CFHR4_FHR4	CFHR4	chr1	196234564	0.032611	9.59e-21	35335	TRUE	reported	textfile	2	1	TRUE
rs139088313	A	G	A	G	0.8071	0.000599108	0.01578	0.983529	FALSE	FALSE	FALSE	zb1rcd	1	197190899	0.00159869	0.707846	337199	NA	NA	CIHD	TRUE	reported	6471_53_CFHR4_FHR4	CFHR4	chr1	197221769	0.032523	5.99e-136	35338	TRUE	reported	textfile	2	1	TRUE
rs17618402	T	C	T	C	0.5741	-0.00199568	0.01018	0.982125	FALSE	FALSE	FALSE	zb1rcd	1	197337036	0.00145173	0.169228	337199	NA	NA	CIHD	TRUE	reported	6471_53_CFHR4_FHR4	CFHR4	chr1	197367906	0.038878	2.4e-49	35340	TRUE	reported	textfile	2	1	TRUE
rs34181066	T	C	T	C	0.2055	-0.00122269	0.01497	0.987878	FALSE	FALSE	FALSE	zb1rcd	1	196643762	0.00175372	0.485682	337199	NA	NA	CIHD	TRUE	reported	6471_53_CFHR4_FHR4	CFHR4	chr1	196674632	0.033276	6.59e-10	35338	TRUE	reported	textfile	2	1	TRUE
rs72732292	G	A	G	A	0.7116	0.0013855	0.01524	0.976453	FALSE	FALSE	FALSE	zb1rcd	1	196569434	0.00126999	0.275294	337199	NA	NA	CIHD	TRUE	reported	6471_53_CFHR4_FHR4	CFHR4	chr1	196600304	0.032365	3.85e-107	35338	TRUE	reported	textfile	2	1	TRUE
rs74420582	A	G	A	G	-0.5542	-0.000875423	0.01977	0.979309	FALSE	FALSE	FALSE	zb1rcd	1	197640970	0.00140387	0.532904	337199	NA	NA	CIHD	TRUE	reported	6471_53_CFHR4_FHR4	CFHR4	chr1	197671840	0.029512	1.13e-78	35341	TRUE	reported	textfile	2	1	TRUE
rs74897622	T	G	T	G	-0.4872	6.88e-05	0.06808	0.962209	FALSE	FALSE	FALSE	zb1rcd	1	196284586	0.00101893	0.946188	337199	NA	NA	CIHD	TRUE	reported	6471_53_CFHR4_FHR4	CFHR4	chr1	196315456	0.01591	1e-200	35336	TRUE	reported	textfile	2	1	TRUE
rs74950062	G	A	G	A	0.5064	0.00054491	0.06817	0.93957	FALSE	FALSE	FALSE	zb1rcd	1	196179148	0.000829901	0.511442	337199	NA	NA	CIHD	TRUE	reported	6471_53_CFHR4_FHR4	CFHR4	chr1	196210018	0.015711	1e-200	35335	TRUE	reported	textfile	2	1	TRUE
rs75024683	C	T	C	T	0.8252	0.000280234	0.0199	0.974941	FALSE	FALSE	FALSE	zb1rcd	1	196867540	0.00128177	0.826938	337199	NA	NA	CIHD	TRUE	reported	6471_53_CFHR4_FHR4	CFHR4	chr1	196898410	0.029366	9.69e-174	35338	TRUE	reported	textfile	2	1	TRUE
rs76235138	A	G	A	G	0.2518	0.00229227	0.0171	0.984095	FALSE	FALSE	FALSE	zb1rcd	1	196075610	0.00159617	0.150972	337199	NA	NA	CIHD	TRUE	reported	6471_53_CFHR4_FHR4	CFHR4	chr1	196106480	0.031324	9.08e-16	35337	TRUE	reported	textfile	2	1	TRUE
rs112567181	G	A	G	A	-0.2366	-0.00114597	0.02352	0.983956	FALSE	FALSE	FALSE	zb1rcd	9	89159372	0.00161699	0.478507	337199	NA	NA	CIHD	TRUE	reported	8983_7_GOLM1_GOLM1	GOLM1	chr9	86544457	0.026599	5.84e-19	35356	TRUE	reported	textfile	2	1	TRUE
rs7854118	C	T	C	T	0.2504	0.000944763	0.09593	0.88798	FALSE	FALSE	FALSE	zb1rcd	9	88721042	0.000618042	0.126355	337199	NA	NA	CIHD	TRUE	reported	8983_7_GOLM1_GOLM1	GOLM1	chr9	86106127	0.014098	1.4e-70	35356	TRUE	reported	textfile	2	1	TRUE
rs112580282	T	A	T	A	0.2208	-0.00118445	0.03861	0.041791	FALSE	TRUE	FALSE	zb1rcd	19	42382317	0.000972148	0.223078	337199	NA	NA	CIHD	TRUE	reported	9297_12_B3GNT8_B3GN8	B3GNT8	chr19	41878247	0.021547	1.22e-24	35372	TRUE	reported	textfile	2	1	TRUE
rs12461895	C	A	C	A	0.2924	0.00122925	0.40898	0.400148	FALSE	FALSE	FALSE	zb1rcd	19	41848347	0.000405661	0.00244371	337199	NA	NA	CIHD	TRUE	reported	9297_12_B3GNT8_B3GN8	B3GNT8	chr19	41342442	0.008452	1e-200	35372	TRUE	reported	textfile	2	1	TRUE
rs12985721	G	A	G	A	0.1844	0.00164654	0.19954	0.835216	FALSE	FALSE	FALSE	zb1rcd	19	41440014	0.000523234	0.00165052	337199	NA	NA	CIHD	TRUE	reported	9297_12_B3GNT8_B3GN8	B3GNT8	chr19	40934109	0.010462	1.57e-69	35374	TRUE	reported	textfile	2	1	TRUE
rs142470828	G	T	G	T	0.1864	-0.000104274	0.02088	0.984549	FALSE	FALSE	FALSE	zb1rcd	19	42392739	0.00165976	0.949906	337199	NA	NA	CIHD	TRUE	reported	9297_12_B3GNT8_B3GN8	B3GNT8	chr19	41888668	0.028628	7.46e-11	35372	TRUE	reported	textfile	2	1	TRUE
rs73045078	A	G	A	G	-0.4585	-0.000679537	0.0471	0.974414	FALSE	FALSE	FALSE	zb1rcd	19	42185605	0.00123438	0.581971	337199	NA	NA	CIHD	TRUE	reported	9297_12_B3GNT8_B3GN8	B3GNT8	chr19	41681674	0.019938	5.1e-117	35381	TRUE	reported	textfile	2	1	TRUE
rs73047241	C	A	C	A	-0.4998	0.00210089	0.04632	0.97449	FALSE	FALSE	FALSE	zb1rcd	19	41887028	0.00127759	0.100092	337199	NA	NA	CIHD	TRUE	reported	9297_12_B3GNT8_B3GN8	B3GNT8	chr19	41381123	0.019688	3.57e-142	35373	TRUE	reported	textfile	2	1	TRUE
rs11260546	A	G	A	G	0.1174	-0.000326484	0.13289	0.885049	FALSE	FALSE	FALSE	zb1rcd	1	1115210	0.000608809	0.591774	337199	NA	NA	CIHD	TRUE	reported	15483_377_AGRN_Agrin	AGRN	chr1	1179830	0.01249	5.48e-21	35284	TRUE	reported	textfile	2	1	TRUE
rs146525333	T	G	T	G	0.1644	-0.00120429	0.03234	0.978385	FALSE	FALSE	FALSE	zb1rcd	1	1277649	0.00136383	0.377224	337199	NA	NA	CIHD	TRUE	reported	15483_377_AGRN_Agrin	AGRN	chr1	1342269	0.023992	7.26e-12	35307	TRUE	reported	textfile	2	1	TRUE
rs4970394	T	C	T	C	0.239	-0.000215766	0.45882	0.420777	FALSE	FALSE	FALSE	zb1rcd	1	962891	0.000390747	0.580821	337199	NA	NA	CIHD	TRUE	reported	15483_377_AGRN_Agrin	AGRN	chr1	1027511	0.008395	2.88e-178	35278	TRUE	reported	textfile	2	1	TRUE
rs6657048	T	C	T	C	0.326	0.00378194	0.02338	0.989293	FALSE	FALSE	FALSE	zb1rcd	1	957640	0.00188255	0.0445431	337199	NA	NA	CIHD	TRUE	reported	15483_377_AGRN_Agrin	AGRN	chr1	1022260	0.02829	1e-30	35284	TRUE	reported	textfile	2	1	TRUE
rs112616358	C	T	C	T	-0.1683	0.00164864	0.05277	0.975755	FALSE	FALSE	FALSE	zb1rcd	17	40255743	0.00127173	0.194847	337199	NA	NA	CIHD	TRUE	reported	14012_17_DHX58_LGP2	DHX58	chr17	42103725	0.017492	6.49e-22	35383	TRUE	reported	textfile	2	1	TRUE
rs4796771	G	A	G	A	-0.2134	-0.00100647	0.19958	0.82087	FALSE	FALSE	FALSE	zb1rcd	17	40268416	0.000501276	0.0446642	337199	NA	NA	CIHD	TRUE	reported	14012_17_DHX58_LGP2	DHX58	chr17	42116398	0.009798	3.55e-105	35383	TRUE	reported	textfile	2	1	TRUE
rs11264868	G	C	G	C	0.1365	0.000161226	0.23662	0.262474	FALSE	TRUE	FALSE	zb1rcd	1	157939159	0.000438063	0.712842	337199	NA	NA	CIHD	TRUE	reported	4440_15_FCRL3_FCRL3	FCRL3	chr1	157969369	0.009442	2.29e-47	35360	TRUE	reported	textfile	2	1	TRUE
rs1133427	T	C	T	C	-0.257	-0.00039305	0.33105	0.317618	FALSE	FALSE	FALSE	zb1rcd	1	157483440	0.000414518	0.343024	337199	NA	NA	CIHD	TRUE	reported	4440_15_FCRL3_FCRL3	FCRL3	chr1	157513650	0.00848	1e-200	35374	TRUE	reported	textfile	2	1	TRUE
rs115423724	T	C	T	C	0.3851	0.000574347	0.08867	0.901223	FALSE	FALSE	FALSE	zb1rcd	1	157675723	0.000653881	0.379746	337199	NA	NA	CIHD	TRUE	reported	4440_15_FCRL3_FCRL3	FCRL3	chr1	157705933	0.013977	4.13e-167	35365	TRUE	reported	textfile	2	1	TRUE
rs115515212	T	C	T	C	-0.1842	-0.00279495	0.02423	0.973373	FALSE	FALSE	FALSE	zb1rcd	1	158263123	0.00121399	0.0213201	337199	NA	NA	CIHD	TRUE	reported	4440_15_FCRL3_FCRL3	FCRL3	chr1	158293333	0.025528	5.37e-13	35363	TRUE	reported	textfile	2	1	TRUE
rs12131802	T	C	T	C	-0.1257	-0.000335855	0.03753	0.95445	FALSE	FALSE	FALSE	zb1rcd	1	157513803	0.000924403	0.716364	337199	NA	NA	CIHD	TRUE	reported	4440_15_FCRL3_FCRL3	FCRL3	chr1	157544013	0.021259	3.36e-09	35376	TRUE	reported	textfile	2	1	TRUE
rs72702697	G	A	G	A	0.177	-0.000252843	0.05217	0.957005	FALSE	FALSE	FALSE	zb1rcd	1	157271779	0.000953318	0.790837	337199	NA	NA	CIHD	TRUE	reported	4440_15_FCRL3_FCRL3	FCRL3	chr1	157301989	0.018105	1.42e-22	35366	TRUE	reported	textfile	2	1	TRUE
rs74818440	T	C	T	C	0.2412	-0.00124227	0.01868	0.976667	FALSE	FALSE	FALSE	zb1rcd	1	157127888	0.00127534	0.330023	337199	NA	NA	CIHD	TRUE	reported	4440_15_FCRL3_FCRL3	FCRL3	chr1	157158096	0.030277	1.63e-15	35365	TRUE	reported	textfile	2	1	TRUE
rs822442	A	C	A	C	0.0711	-0.00184642	0.12827	0.895814	FALSE	FALSE	FALSE	zb1rcd	1	156883215	0.000631114	0.00343764	337199	NA	NA	CIHD	TRUE	reported	4440_15_FCRL3_FCRL3	FCRL3	chr1	156913423	0.012054	3.67e-09	35364	TRUE	reported	textfile	2	1	TRUE
rs11265044	T	A	T	A	-0.0748	0.000234876	0.27384	0.263987	FALSE	TRUE	FALSE	zb1rcd	1	158618480	0.000439758	0.593271	337199	NA	NA	CIHD	TRUE	reported	3293_2_CD5L_CD5L	CD5L	chr1	158648690	0.009488	3.17e-15	35360	TRUE	reported	textfile	2	1	TRUE
rs113224872	T	C	T	C	-0.2748	-0.000506289	0.02599	0.976493	FALSE	FALSE	FALSE	zb1rcd	1	157895452	0.00132289	0.70193	337199	NA	NA	CIHD	TRUE	reported	3293_2_CD5L_CD5L	CD5L	chr1	157925662	0.02609	6.11e-26	35362	TRUE	reported	textfile	2	1	TRUE
rs115231584	A	G	A	G	-0.1558	0.000507574	0.03442	0.980866	FALSE	FALSE	FALSE	zb1rcd	1	157939263	0.00145931	0.727976	337199	NA	NA	CIHD	TRUE	reported	3293_2_CD5L_CD5L	CD5L	chr1	157969473	0.023386	2.7e-11	35360	TRUE	reported	textfile	2	1	TRUE
rs4971154	T	C	T	C	0.2593	-0.00053011	0.46457	0.49738	FALSE	FALSE	FALSE	zb1rcd	1	157771880	0.000385647	0.169257	337199	NA	NA	CIHD	TRUE	reported	3293_2_CD5L_CD5L	CD5L	chr1	157802090	0.00835	1e-200	35365	TRUE	reported	textfile	2	1	TRUE
rs332398	T	C	T	C	-0.0584	0.000436839	0.44004	0.566179	FALSE	FALSE	FALSE	zb1rcd	1	161536131	0.000397222	0.271448	337199	NA	NA	CIHD	TRUE	reported	3324_51_LY9_LY9	LY9	chr1	161566341	0.008423	4.12e-12	35350	TRUE	reported	textfile	2	1	TRUE
rs72712829	C	T	C	T	0.3015	-0.000168938	0.09442	0.937492	FALSE	FALSE	FALSE	zb1rcd	1	160936105	0.000824487	0.83765	337199	NA	NA	CIHD	TRUE	reported	3324_51_LY9_LY9	LY9	chr1	160966315	0.014245	1.98e-99	35364	TRUE	reported	textfile	2	1	TRUE
rs7515941	A	G	A	G	-0.0921	0.00014389	0.23733	0.240589	FALSE	FALSE	FALSE	zb1rcd	1	160646561	0.000455897	0.752291	337199	NA	NA	CIHD	TRUE	reported	3324_51_LY9_LY9	LY9	chr1	160676771	0.009911	1.5e-20	35343	TRUE	reported	textfile	2	1	TRUE
rs7555137	G	T	G	T	0.3191	7.2e-05	0.29191	0.283693	FALSE	FALSE	FALSE	zb1rcd	1	160747381	0.000430172	0.867161	337199	NA	NA	CIHD	TRUE	reported	3324_51_LY9_LY9	LY9	chr1	160777591	0.009099	1e-200	35363	TRUE	reported	textfile	2	1	TRUE
rs112656750	A	G	A	G	-0.1324	-0.000233047	0.03169	0.962055	FALSE	FALSE	FALSE	zb1rcd	3	186357085	0.00105304	0.824853	337199	NA	NA	CIHD	TRUE	reported	7110_2_DNAJB11_DJB11	DNAJB11	chr3	186639296	0.022978	8.31e-09	35367	TRUE	reported	textfile	2	1	TRUE
rs55663055	A	C	A	C	0.0627	0.000214144	0.17033	0.87212	FALSE	FALSE	FALSE	zb1rcd	3	186144494	0.000579439	0.711702	337199	NA	NA	CIHD	TRUE	reported	7110_2_DNAJB11_DJB11	DNAJB11	chr3	186426705	0.010715	4.86e-09	35366	TRUE	reported	textfile	2	1	TRUE
rs9841006	T	C	T	C	-0.2352	-0.0014349	0.07298	0.913971	FALSE	FALSE	FALSE	zb1rcd	3	186293135	0.000686692	0.0366564	337199	NA	NA	CIHD	TRUE	reported	7110_2_DNAJB11_DJB11	DNAJB11	chr3	186575346	0.015601	2.32e-51	35367	TRUE	reported	textfile	2	1	TRUE
rs112692814	A	G	A	G	-0.146	-0.0013658	0.03232	0.973704	FALSE	FALSE	FALSE	zb1rcd	6	53085918	0.00123921	0.270395	337199	NA	NA	CIHD	TRUE	reported	17138_8_GSTA1_GST_A1_1	GSTA1	chr6	53221120	0.022234	5.15e-11	35369	TRUE	reported	textfile	2	1	TRUE
rs2144693	C	T	C	T	0.2501	-0.000543452	0.36859	0.376044	FALSE	FALSE	FALSE	zb1rcd	6	52603948	0.000399064	0.173256	337199	NA	NA	CIHD	TRUE	reported	17138_8_GSTA1_GST_A1_1	GSTA1	chr6	52739150	0.008231	1e-200	35365	TRUE	reported	textfile	2	1	TRUE
rs4712001	C	A	C	A	-0.0678	0.000149616	0.32352	0.311933	FALSE	FALSE	FALSE	zb1rcd	6	52221939	0.000416414	0.719374	337199	NA	NA	CIHD	TRUE	reported	17138_8_GSTA1_GST_A1_1	GSTA1	chr6	52357141	0.0086	3.18e-15	35367	TRUE	reported	textfile	2	1	TRUE
rs6458861	A	G	A	G	-0.1142	5.3e-05	0.04569	0.955122	FALSE	FALSE	FALSE	zb1rcd	6	52595017	0.000930257	0.954601	337199	NA	NA	CIHD	TRUE	reported	17138_8_GSTA1_GST_A1_1	GSTA1	chr6	52730219	0.01915	2.47e-09	35364	TRUE	reported	textfile	2	1	TRUE
rs7752387	A	G	A	G	-0.1693	-0.000806328	0.04539	0.972979	FALSE	FALSE	FALSE	zb1rcd	6	52903887	0.00118846	0.497479	337199	NA	NA	CIHD	TRUE	reported	17138_8_GSTA1_GST_A1_1	GSTA1	chr6	53039089	0.0196	5.73e-18	35368	TRUE	reported	textfile	2	1	TRUE
rs112716238	T	C	T	C	0.3067	-0.00108022	0.02396	0.97539	FALSE	FALSE	FALSE	zb1rcd	16	75714873	0.0012517	0.388136	337199	NA	NA	CIHD	TRUE	reported	5648_28_CTRB2_CTRB2	CTRB2	chr16	75680975	0.026797	2.48e-30	35362	TRUE	reported	textfile	2	1	TRUE
rs113400434	A	G	A	G	0.6272	-0.00086693	0.03811	0.959509	FALSE	FALSE	FALSE	zb1rcd	16	75017513	0.00100645	0.389034	337199	NA	NA	CIHD	TRUE	reported	5648_28_CTRB2_CTRB2	CTRB2	chr16	74983615	0.020718	1e-200	35364	TRUE	reported	textfile	2	1	TRUE
rs117271155	G	T	G	T	0.2669	0.000195141	0.01485	0.987252	FALSE	FALSE	FALSE	zb1rcd	16	76224101	0.00176364	0.911896	337199	NA	NA	CIHD	TRUE	reported	5648_28_CTRB2_CTRB2	CTRB2	chr16	76190203	0.032277	1.35e-16	35360	TRUE	reported	textfile	2	1	TRUE
rs117274901	T	C	T	C	0.5364	0.000849038	0.01497	0.974792	FALSE	FALSE	FALSE	zb1rcd	16	74977286	0.00129064	0.51064	337199	NA	NA	CIHD	TRUE	reported	5648_28_CTRB2_CTRB2	CTRB2	chr16	74943388	0.034013	4.97e-56	35363	TRUE	reported	textfile	2	1	TRUE
rs117584715	T	C	T	C	-0.2213	0.00472407	0.01227	0.991128	FALSE	FALSE	FALSE	zb1rcd	16	75642628	0.00205855	0.0217425	337199	NA	NA	CIHD	TRUE	reported	5648_28_CTRB2_CTRB2	CTRB2	chr16	75608730	0.038263	7.31e-09	35363	TRUE	reported	textfile	2	1	TRUE
rs148793797	A	G	A	G	0.5313	0.00059566	0.02636	0.980393	FALSE	FALSE	FALSE	zb1rcd	16	75489632	0.0014998	0.691251	337199	NA	NA	CIHD	TRUE	reported	5648_28_CTRB2_CTRB2	CTRB2	chr16	75455734	0.026072	2.6e-92	35362	TRUE	reported	textfile	2	1	TRUE
rs149263900	A	G	A	G	-0.5918	0.00192108	0.01569	0.976978	FALSE	FALSE	FALSE	zb1rcd	16	75064825	0.00134058	0.151851	337199	NA	NA	CIHD	TRUE	reported	5648_28_CTRB2_CTRB2	CTRB2	chr16	75030927	0.033292	1.09e-70	35365	TRUE	reported	textfile	2	1	TRUE
rs72798674	A	T	A	T	-0.5284	-0.000584718	0.06928	0.061047	FALSE	TRUE	FALSE	zb1rcd	16	74999522	0.000840696	0.486733	337199	NA	NA	CIHD	TRUE	reported	5648_28_CTRB2_CTRB2	CTRB2	chr16	74965624	0.015957	1e-200	35363	TRUE	reported	textfile	2	1	TRUE
rs73605166	C	G	C	G	0.6167	0.00120504	0.03846	0.03609	FALSE	TRUE	FALSE	zb1rcd	16	75311729	0.00106896	0.259615	337199	NA	NA	CIHD	TRUE	reported	5648_28_CTRB2_CTRB2	CTRB2	chr16	75277831	0.021287	1.56e-184	35361	TRUE	reported	textfile	2	1	TRUE
rs112736139	T	C	T	C	-0.0824	-0.000333993	0.13453	0.869825	FALSE	FALSE	FALSE	zb1rcd	19	8064862	0.000572255	0.55946	337199	NA	NA	CIHD	TRUE	reported	3046_31_RETN_resistin	RETN	chr19	7999978	0.012814	1.27e-10	35378	TRUE	reported	textfile	2	1	TRUE
rs117029024	A	G	A	G	-0.5646	-0.00132745	0.0332	0.983007	FALSE	FALSE	FALSE	zb1rcd	19	7678488	0.00153026	0.385687	337199	NA	NA	CIHD	TRUE	reported	3046_31_RETN_resistin	RETN	chr19	7613602	0.023973	1.21e-122	35373	TRUE	reported	textfile	2	1	TRUE
rs3745368	A	G	A	G	-0.6658	-0.00122062	0.03859	0.967411	FALSE	FALSE	FALSE	zb1rcd	19	7735297	0.0011079	0.270576	337199	NA	NA	CIHD	TRUE	reported	3046_31_RETN_resistin	RETN	chr19	7670411	0.022532	6.63e-192	35368	TRUE	reported	textfile	2	1	TRUE
rs112747675	A	G	A	G	-0.2555	-0.00124308	0.02545	0.97175	FALSE	FALSE	FALSE	zb1rcd	8	57917310	0.00117088	0.288389	337199	NA	NA	CIHD	TRUE	reported	9076_25_PENK_PENK	PENK	chr8	57004751	0.025936	6.77e-23	35364	TRUE	reported	textfile	2	1	TRUE
rs117021828	T	C	T	C	0.2771	-0.000344984	0.04255	0.984447	FALSE	FALSE	FALSE	zb1rcd	8	57847872	0.00158546	0.827747	337199	NA	NA	CIHD	TRUE	reported	9076_25_PENK_PENK	PENK	chr8	56935313	0.020004	1.23e-43	35364	TRUE	reported	textfile	2	1	TRUE
rs13263968	C	T	C	T	0.3136	0.000391935	0.20025	0.806866	FALSE	FALSE	FALSE	zb1rcd	8	57221079	0.000489544	0.423356	337199	NA	NA	CIHD	TRUE	reported	9076_25_PENK_PENK	PENK	chr8	56308520	0.010053	1e-200	35360	TRUE	reported	textfile	2	1	TRUE
rs138079906	A	G	A	G	-0.1851	-0.000477554	0.04302	0.979705	FALSE	FALSE	FALSE	zb1rcd	8	56524250	0.00142691	0.737869	337199	NA	NA	CIHD	TRUE	reported	9076_25_PENK_PENK	PENK	chr8	55611691	0.02012	3.58e-20	35359	TRUE	reported	textfile	2	1	TRUE
rs181978437	G	A	G	A	-0.1818	-0.000407879	0.01794	0.984543	FALSE	FALSE	FALSE	zb1rcd	8	56445108	0.00157732	0.795952	337199	NA	NA	CIHD	TRUE	reported	9076_25_PENK_PENK	PENK	chr8	55532549	0.029769	1.02e-09	35358	TRUE	reported	textfile	2	1	TRUE
rs2610035	A	G	A	G	0.1727	0.000691525	0.43861	0.556622	FALSE	FALSE	FALSE	zb1rcd	8	57445348	0.00038931	0.0756868	337199	NA	NA	CIHD	TRUE	reported	9076_25_PENK_PENK	PENK	chr8	56532789	0.008161	2.14e-99	35364	TRUE	reported	textfile	2	1	TRUE
rs112755939	C	G	C	G	1.054	0.00231433	0.0119	0.017676	FALSE	TRUE	FALSE	zb1rcd	12	21442335	0.00148611	0.119399	337199	NA	NA	CIHD	TRUE	reported	11431_235_RECQL_RECQ1_filtered	RECQL	chr12	21289401	0.038132	3.62e-168	35415	TRUE	reported	textfile	2	1	TRUE
rs11613698	A	G	A	G	0.6892	-0.000147529	0.01726	0.977193	FALSE	FALSE	FALSE	zb1rcd	12	20743447	0.00137057	0.914281	337199	NA	NA	CIHD	TRUE	reported	11431_235_RECQL_RECQ1_filtered	RECQL	chr12	20590513	0.031999	6.8e-103	35412	TRUE	reported	textfile	2	1	TRUE
rs118171527	C	T	C	T	0.5176	0.00046087	0.03726	0.970451	FALSE	FALSE	FALSE	zb1rcd	12	21598886	0.00118337	0.696939	337199	NA	NA	CIHD	TRUE	reported	11431_235_RECQL_RECQ1_filtered	RECQL	chr12	21445952	0.021661	3.42e-126	35415	TRUE	reported	textfile	2	1	TRUE
rs35461521	A	G	A	G	0.3617	0.00119726	0.03097	0.970163	FALSE	FALSE	FALSE	zb1rcd	12	20941644	0.00118517	0.312399	337199	NA	NA	CIHD	TRUE	reported	11431_235_RECQL_RECQ1_filtered	RECQL	chr12	20788710	0.023858	6.45e-52	35412	TRUE	reported	textfile	2	1	TRUE
rs76728072	G	A	G	A	0.6894	0.000337341	0.02121	0.973501	FALSE	FALSE	FALSE	zb1rcd	12	22077187	0.00119908	0.778456	337199	NA	NA	CIHD	TRUE	reported	11431_235_RECQL_RECQ1_filtered	RECQL	chr12	21924253	0.028359	1.55e-130	35413	TRUE	reported	textfile	2	1	TRUE
rs112777738	T	C	T	C	0.1884	-0.00398026	0.02594	0.974095	FALSE	FALSE	FALSE	zb1rcd	4	124375386	0.0012243	0.00114987	337199	NA	NA	CIHD	TRUE	reported	3025_50_FGF2_bFGF	FGF2	chr4	123454231	0.025178	7.28e-14	35346	TRUE	reported	textfile	2	1	TRUE
rs13115901	A	G	A	G	-0.4366	0.000413513	0.22638	0.796367	FALSE	FALSE	FALSE	zb1rcd	4	123591414	0.000484779	0.393663	337199	NA	NA	CIHD	TRUE	reported	3025_50_FGF2_bFGF	FGF2	chr4	122670259	0.007715	1e-200	35352	TRUE	reported	textfile	2	1	TRUE
rs1546249	A	C	A	C	-0.4175	-0.00175363	0.01233	0.987807	FALSE	FALSE	FALSE	zb1rcd	4	124328791	0.00184812	0.342685	337199	NA	NA	CIHD	TRUE	reported	3025_50_FGF2_bFGF	FGF2	chr4	123407636	0.034616	1.7e-33	35351	TRUE	reported	textfile	2	1	TRUE
rs192230237	C	T	C	T	-0.1667	0.00196463	0.0207	0.982638	FALSE	FALSE	FALSE	zb1rcd	4	123362625	0.00151668	0.195202	337199	NA	NA	CIHD	TRUE	reported	3025_50_FGF2_bFGF	FGF2	chr4	122441470	0.027714	1.8e-09	35351	TRUE	reported	textfile	2	1	TRUE
rs112783573	A	G	A	G	-0.5078	0.000275096	0.02074	0.982518	FALSE	FALSE	FALSE	zb1rcd	16	88729709	0.00154483	0.858664	337199	NA	NA	CIHD	TRUE	reported	10088_37_APRT_APT_filtered	APRT	chr16	88663301	0.028958	7.62e-69	35311	TRUE	reported	textfile	2	1	TRUE
rs11640986	A	G	A	G	-0.1447	0.000294996	0.06811	0.906634	FALSE	FALSE	FALSE	zb1rcd	16	89024450	0.000662125	0.655938	337199	NA	NA	CIHD	TRUE	reported	10088_37_APRT_APT_filtered	APRT	chr16	88958042	0.016175	3.69e-19	35311	TRUE	reported	textfile	2	1	TRUE
rs2272435	T	C	T	C	-0.445	8.87e-05	0.03126	0.981127	FALSE	FALSE	FALSE	zb1rcd	16	88947981	0.00141724	0.950103	337199	NA	NA	CIHD	TRUE	reported	10088_37_APRT_APT_filtered	APRT	chr16	88881573	0.023622	3.69e-79	35311	TRUE	reported	textfile	2	1	TRUE
rs33992624	G	C	G	C	-0.1631	-0.0011306	0.0335	0.024442	FALSE	TRUE	FALSE	zb1rcd	16	87873442	0.00127585	0.375536	337199	NA	NA	CIHD	TRUE	reported	10088_37_APRT_APT_filtered	APRT	chr16	87839836	0.022771	7.92e-13	35320	TRUE	reported	textfile	2	1	TRUE
rs78016521	T	C	T	C	-0.3269	-0.000411009	0.03025	0.9827	FALSE	FALSE	FALSE	zb1rcd	16	89628959	0.00152159	0.787069	337199	NA	NA	CIHD	TRUE	reported	10088_37_APRT_APT_filtered	APRT	chr16	89562551	0.023894	1.31e-42	35309	TRUE	reported	textfile	2	1	TRUE
rs112787300	T	C	T	C	0.1884	-0.000263553	0.06733	0.944312	FALSE	FALSE	FALSE	zb1rcd	2	79440693	0.000847393	0.75579	337199	NA	NA	CIHD	TRUE	reported	15304_1_REG3A_PAP1	REG3A	chr2	79213567	0.017199	6.34e-28	35353	TRUE	reported	textfile	2	1	TRUE
rs139564670	G	C	G	C	-0.2049	-0.00125621	0.01621	0.015962	FALSE	TRUE	FALSE	zb1rcd	2	79493489	0.00157026	0.423712	337199	NA	NA	CIHD	TRUE	reported	15304_1_REG3A_PAP1	REG3A	chr2	79266363	0.032354	2.4e-10	35354	TRUE	reported	textfile	2	1	TRUE
rs191783020	C	A	C	A	-0.3935	0.000839463	0.01119	0.993127	FALSE	FALSE	FALSE	zb1rcd	2	79474222	0.00242141	0.72883	337199	NA	NA	CIHD	TRUE	reported	15304_1_REG3A_PAP1	REG3A	chr2	79247096	0.040205	1.28e-22	35354	TRUE	reported	textfile	2	1	TRUE
rs4459759	A	G	A	G	0.4073	-7.23e-06	0.04659	0.94149	FALSE	FALSE	FALSE	zb1rcd	2	79397366	0.000819709	0.992965	337199	NA	NA	CIHD	TRUE	reported	15304_1_REG3A_PAP1	REG3A	chr2	79170240	0.019734	1.22e-94	35353	TRUE	reported	textfile	2	1	TRUE
rs72913277	G	A	G	A	-0.2895	-0.000414164	0.04288	0.962294	FALSE	FALSE	FALSE	zb1rcd	2	79367377	0.00102721	0.686806	337199	NA	NA	CIHD	TRUE	reported	15304_1_REG3A_PAP1	REG3A	chr2	79140251	0.021209	2.02e-42	35350	TRUE	reported	textfile	2	1	TRUE
rs112834521	A	G	A	G	0.2034	0.00142936	0.06261	0.947315	FALSE	FALSE	FALSE	zb1rcd	2	79182298	0.000862365	0.0974204	337199	NA	NA	CIHD	TRUE	reported	15476_6_REG3G_REG3G	REG3G	chr2	78955172	0.017271	5.14e-32	35350	TRUE	reported	textfile	2	1	TRUE
rs115779977	T	G	T	G	0.2729	0.00187887	0.01203	0.991735	FALSE	FALSE	FALSE	zb1rcd	2	78672102	0.00225055	0.403804	337199	NA	NA	CIHD	TRUE	reported	15476_6_REG3G_REG3G	REG3G	chr2	78444976	0.037544	3.63e-13	35353	TRUE	reported	textfile	2	1	TRUE
rs13030971	G	C	G	C	-0.4687	0.00106397	0.09103	0.088479	FALSE	TRUE	FALSE	zb1rcd	2	79237692	0.000682669	0.119106	337199	NA	NA	CIHD	TRUE	reported	15476_6_REG3G_REG3G	REG3G	chr2	79010566	0.014399	1e-200	35353	TRUE	reported	textfile	2	1	TRUE
rs13417018	G	C	G	C	-0.1205	-0.000509355	0.22873	0.250589	FALSE	TRUE	FALSE	zb1rcd	2	80043341	0.000448342	0.255921	337199	NA	NA	CIHD	TRUE	reported	15476_6_REG3G_REG3G	REG3G	chr2	79816215	0.009993	1.74e-33	35349	TRUE	reported	textfile	2	1	TRUE
rs147187776	C	T	C	T	0.2212	0.000558083	0.01324	0.987589	FALSE	FALSE	FALSE	zb1rcd	2	78634409	0.00178155	0.754084	337199	NA	NA	CIHD	TRUE	reported	15476_6_REG3G_REG3G	REG3G	chr2	78407283	0.037372	3.24e-09	35354	TRUE	reported	textfile	2	1	TRUE
rs3806561	G	A	G	A	-0.0932	6.22e-05	0.49672	0.524211	FALSE	FALSE	FALSE	zb1rcd	2	79366600	0.000387869	0.872662	337199	NA	NA	CIHD	TRUE	reported	15476_6_REG3G_REG3G	REG3G	chr2	79139474	0.008401	1.34e-28	35350	TRUE	reported	textfile	2	1	TRUE
rs4270377	C	G	C	G	0.4063	0.000247394	0.1908	0.189837	FALSE	TRUE	FALSE	zb1rcd	2	79227455	0.000497954	0.619316	337199	NA	NA	CIHD	TRUE	reported	15476_6_REG3G_REG3G	REG3G	chr2	79000329	0.00778	1e-200	35353	TRUE	reported	textfile	2	1	TRUE
rs598453	T	C	T	C	0.0478	0.000289904	0.4171	0.409338	FALSE	FALSE	FALSE	zb1rcd	2	80214554	0.000391631	0.45915	337199	NA	NA	CIHD	TRUE	reported	15476_6_REG3G_REG3G	REG3G	chr2	79987428	0.008498	1.86e-08	35351	TRUE	reported	textfile	2	1	TRUE
rs112869746	T	C	T	C	-0.1576	0.00244812	0.0213	0.985497	FALSE	FALSE	FALSE	zb1rcd	4	1238230	0.00163853	0.135153	337199	NA	NA	CIHD	TRUE	reported	13669_6_FGFR3_FGFR_3	FGFR3	chr4	1244442	0.028295	2.55e-08	35278	TRUE	reported	textfile	2	1	TRUE
rs114889926	T	G	T	G	0.1684	0.00104491	0.02846	0.983482	FALSE	FALSE	FALSE	zb1rcd	4	2429703	0.00157558	0.507211	337199	NA	NA	CIHD	TRUE	reported	13669_6_FGFR3_FGFR_3	FGFR3	chr4	2427976	0.024157	3.14e-12	35281	TRUE	reported	textfile	2	1	TRUE
rs2403274	G	C	G	C	-0.1729	-3.92e-05	0.25262	0.276581	FALSE	TRUE	FALSE	zb1rcd	4	1754515	0.000432261	0.927744	337199	NA	NA	CIHD	TRUE	reported	13669_6_FGFR3_FGFR_3	FGFR3	chr4	1752788	0.009303	4.25e-77	35272	TRUE	reported	textfile	2	1	TRUE
rs3135835	A	G	A	G	-0.121	-0.000357359	0.21855	0.215723	FALSE	FALSE	FALSE	zb1rcd	4	1796180	0.000473412	0.450335	337199	NA	NA	CIHD	TRUE	reported	13669_6_FGFR3_FGFR_3	FGFR3	chr4	1794453	0.009809	5.8e-35	35274	TRUE	reported	textfile	2	1	TRUE
rs112913222	C	G	C	G	-0.2724	-0.00246852	0.03155	0.037172	FALSE	TRUE	FALSE	zb1rcd	6	40341956	0.00101786	0.0152999	337199	NA	NA	CIHD	TRUE	reported	16300_4_TREM2_TREM2	TREM2	chr6	40374217	0.02277	5.55e-33	35356	TRUE	reported	textfile	2	1	TRUE
rs146936090	T	C	T	C	-0.6281	2.79e-06	0.01673	0.992463	FALSE	FALSE	FALSE	zb1rcd	6	41401285	0.00225886	0.999016	337199	NA	NA	CIHD	TRUE	reported	16300_4_TREM2_TREM2	TREM2	chr6	41433547	0.031473	1.31e-88	35358	TRUE	reported	textfile	2	1	TRUE
rs147685533	A	G	A	G	-0.2366	-0.00113348	0.03596	0.971665	FALSE	FALSE	FALSE	zb1rcd	6	41618684	0.00119171	0.341533	337199	NA	NA	CIHD	TRUE	reported	16300_4_TREM2_TREM2	TREM2	chr6	41650946	0.0217	1.11e-27	35356	TRUE	reported	textfile	2	1	TRUE
rs188904277	A	G	A	G	-1.1852	0.00227503	0.01016	0.991084	FALSE	FALSE	FALSE	zb1rcd	6	41020848	0.00213738	0.287148	337199	NA	NA	CIHD	TRUE	reported	16300_4_TREM2_TREM2	TREM2	chr6	41053109	0.038561	1e-200	35366	TRUE	reported	textfile	2	1	TRUE
rs77705101	G	A	G	A	-0.5257	-0.00152627	0.02453	0.978127	FALSE	FALSE	FALSE	zb1rcd	6	40762302	0.00133088	0.25146	337199	NA	NA	CIHD	TRUE	reported	16300_4_TREM2_TREM2	TREM2	chr6	40794563	0.025903	1.43e-91	35360	TRUE	reported	textfile	2	1	TRUE
rs9968933	G	A	G	A	-0.0693	-2.35e-05	0.14042	0.867983	FALSE	FALSE	FALSE	zb1rcd	6	40607359	0.000569652	0.96705	337199	NA	NA	CIHD	TRUE	reported	16300_4_TREM2_TREM2	TREM2	chr6	40639620	0.011481	1.58e-09	35355	TRUE	reported	textfile	2	1	TRUE
rs112938492	T	G	T	G	0.1798	-0.00123792	0.03363	0.969365	FALSE	FALSE	FALSE	zb1rcd	1	203952087	0.00118037	0.294291	337199	NA	NA	CIHD	TRUE	reported	3396_54_REN_Renin	REN	chr1	203982959	0.022165	4.99e-16	35370	TRUE	reported	textfile	2	1	TRUE
rs12739352	A	C	A	C	-0.0505	-0.000537646	0.30477	0.709192	FALSE	FALSE	FALSE	zb1rcd	1	203646034	0.000424425	0.205241	337199	NA	NA	CIHD	TRUE	reported	3396_54_REN_Renin	REN	chr1	203676906	0.008914	1.47e-08	35365	TRUE	reported	textfile	2	1	TRUE
rs3014620	C	T	C	T	0.3118	0.000621871	0.02694	0.967632	FALSE	FALSE	FALSE	zb1rcd	1	204359072	0.00108746	0.567419	337199	NA	NA	CIHD	TRUE	reported	3396_54_REN_Renin	REN	chr1	204389944	0.025415	1.34e-34	35366	TRUE	reported	textfile	2	1	TRUE
rs112963922	T	C	T	C	-0.9147	0.00314776	0.01119	0.984155	FALSE	FALSE	FALSE	zb1rcd	14	94877868	0.00160877	0.050393	337199	NA	NA	CIHD	TRUE	reported	3580_25_SERPINA1_a1_Antitrypsin	SERPINA1	chr14	94411531	0.039496	1.17e-118	35371	TRUE	reported	textfile	2	1	TRUE
rs117562583	G	A	G	A	0.183	0.000828541	0.03103	0.974967	FALSE	FALSE	FALSE	zb1rcd	14	94652417	0.00124711	0.506454	337199	NA	NA	CIHD	TRUE	reported	3580_25_SERPINA1_a1_Antitrypsin	SERPINA1	chr14	94186080	0.024623	1.07e-13	35372	TRUE	reported	textfile	2	1	TRUE
rs148597299	C	T	C	T	0.2293	-0.00206127	0.01958	0.976848	FALSE	FALSE	FALSE	zb1rcd	14	94601112	0.00128967	0.109979	337199	NA	NA	CIHD	TRUE	reported	3580_25_SERPINA1_a1_Antitrypsin	SERPINA1	chr14	94134775	0.030774	9.26e-14	35372	TRUE	reported	textfile	2	1	TRUE
rs17091144	T	C	T	C	0.3189	-0.00155453	0.02967	0.962627	FALSE	FALSE	FALSE	zb1rcd	14	95063717	0.00101763	0.126614	337199	NA	NA	CIHD	TRUE	reported	3580_25_SERPINA1_a1_Antitrypsin	SERPINA1	chr14	94597380	0.023965	2.11e-40	35372	TRUE	reported	textfile	2	1	TRUE
rs17825092	G	A	G	A	0.108	0.000617841	0.07767	0.914347	FALSE	FALSE	FALSE	zb1rcd	14	94890358	0.000707098	0.382244	337199	NA	NA	CIHD	TRUE	reported	3580_25_SERPINA1_a1_Antitrypsin	SERPINA1	chr14	94424021	0.01576	7.25e-12	35370	TRUE	reported	textfile	2	1	TRUE
rs4905172	G	C	G	C	-0.5081	0.000666566	0.03804	0.043597	FALSE	TRUE	FALSE	zb1rcd	14	94700138	0.00096724	0.490734	337199	NA	NA	CIHD	TRUE	reported	3580_25_SERPINA1_a1_Antitrypsin	SERPINA1	chr14	94233801	0.022067	2.62e-117	35372	TRUE	reported	textfile	2	1	TRUE
rs7160243	A	G	A	G	0.2748	-0.000106566	0.01675	0.983013	FALSE	FALSE	FALSE	zb1rcd	14	94970557	0.00149102	0.943022	337199	NA	NA	CIHD	TRUE	reported	3580_25_SERPINA1_a1_Antitrypsin	SERPINA1	chr14	94504220	0.032737	4.69e-17	35372	TRUE	reported	textfile	2	1	TRUE
rs72702354	G	A	G	A	-0.8024	-0.000131716	0.02988	0.957645	FALSE	FALSE	FALSE	zb1rcd	14	94643207	0.000958812	0.890735	337199	NA	NA	CIHD	TRUE	reported	3580_25_SERPINA1_a1_Antitrypsin	SERPINA1	chr14	94176870	0.024505	1e-200	35372	TRUE	reported	textfile	2	1	TRUE
rs113020163	A	G	A	G	-0.245	-0.00231883	0.02193	0.984552	FALSE	FALSE	FALSE	zb1rcd	19	14625095	0.00161691	0.15154	337199	NA	NA	CIHD	TRUE	reported	5132_71_IL27RA_TCCR	IL27RA	chr19	14514283	0.031622	9.34e-15	35374	TRUE	reported	textfile	2	1	TRUE
rs11667546	T	C	T	C	-0.5714	-0.000684474	0.17284	0.800401	FALSE	FALSE	FALSE	zb1rcd	19	14068710	0.000487427	0.160242	337199	NA	NA	CIHD	TRUE	reported	5132_71_IL27RA_TCCR	IL27RA	chr19	13957898	0.008624	1e-200	35372	TRUE	reported	textfile	2	1	TRUE
rs141425154	T	C	T	C	0.2556	0.00251523	0.01295	0.983968	FALSE	FALSE	FALSE	zb1rcd	19	14007039	0.00168152	0.134706	337199	NA	NA	CIHD	TRUE	reported	5132_71_IL27RA_TCCR	IL27RA	chr19	13896226	0.040227	2.1e-10	35373	TRUE	reported	textfile	2	1	TRUE
rs144126569	G	C	G	C	-0.2391	-0.00172543	0.02031	0.024355	FALSE	TRUE	FALSE	zb1rcd	19	14571406	0.00126698	0.173247	337199	NA	NA	CIHD	TRUE	reported	5132_71_IL27RA_TCCR	IL27RA	chr19	14460594	0.03213	9.95e-14	35374	TRUE	reported	textfile	2	1	TRUE
rs34317732	T	C	T	C	-0.7632	-0.000726357	0.02221	0.979469	FALSE	FALSE	FALSE	zb1rcd	19	14172808	0.00142141	0.609345	337199	NA	NA	CIHD	TRUE	reported	5132_71_IL27RA_TCCR	IL27RA	chr19	14061996	0.031257	1.13e-131	35369	TRUE	reported	textfile	2	1	TRUE
rs6511928	T	C	T	C	0.2453	0.000651308	0.06235	0.069321	FALSE	FALSE	FALSE	zb1rcd	19	14423227	0.000760317	0.391652	337199	NA	NA	CIHD	TRUE	reported	5132_71_IL27RA_TCCR	IL27RA	chr19	14312415	0.018752	4.23e-39	35374	TRUE	reported	textfile	2	1	TRUE
rs113030590	A	G	A	G	-0.284	-0.00158832	0.03188	0.975443	FALSE	FALSE	FALSE	zb1rcd	21	47585687	0.00128031	0.214764	337199	NA	NA	CIHD	TRUE	reported	9213_24_FTCD_FTCD	FTCD	chr21	46165773	0.023569	1.95e-33	34731	TRUE	reported	textfile	2	1	TRUE
rs117167824	A	G	A	G	-0.2192	-0.00105391	0.01035	0.982068	FALSE	FALSE	FALSE	zb1rcd	21	47470495	0.00145113	0.467677	337199	NA	NA	CIHD	TRUE	reported	9213_24_FTCD_FTCD	FTCD	chr21	46050581	0.039726	3.43e-08	34807	TRUE	reported	textfile	2	1	TRUE
rs7717	C	G	C	G	0.1096	-1.44e-05	0.17769	0.142957	FALSE	TRUE	FALSE	zb1rcd	21	47549510	0.000550356	0.979159	337199	NA	NA	CIHD	TRUE	reported	9213_24_FTCD_FTCD	FTCD	chr21	46129596	0.010734	1.78e-24	34734	TRUE	reported	textfile	2	1	TRUE
rs113085271	T	C	T	C	0.1979	0.000590497	0.01762	0.984666	FALSE	FALSE	FALSE	zb1rcd	1	147070727	0.00156824	0.706519	337199	NA	NA	CIHD	TRUE	reported	5742_14_ACP6_PPA6	ACP6	chr1	147598934	0.032505	1.14e-09	35356	TRUE	reported	textfile	2	1	TRUE
rs115707791	A	G	A	G	0.2199	-0.000769853	0.02164	0.980973	FALSE	FALSE	FALSE	zb1rcd	1	147804488	0.00140967	0.584983	337199	NA	NA	CIHD	TRUE	reported	5742_14_ACP6_PPA6	ACP6	chr1	148332363	0.02917	4.76e-14	35351	TRUE	reported	textfile	2	1	TRUE
rs116161634	T	C	T	C	-0.6046	-0.00131433	0.01536	0.977356	FALSE	FALSE	FALSE	zb1rcd	1	147088133	0.00129406	0.309789	337199	NA	NA	CIHD	TRUE	reported	5742_14_ACP6_PPA6	ACP6	chr1	147616333	0.033252	7.14e-74	35359	TRUE	reported	textfile	2	1	TRUE
rs116509906	A	T	A	T	0.2908	0.000722589	0.04463	0.035257	FALSE	TRUE	FALSE	zb1rcd	1	147323415	0.00104588	0.489634	337199	NA	NA	CIHD	TRUE	reported	5742_14_ACP6_PPA6	ACP6	chr1	147851279	0.020793	1.91e-44	35360	TRUE	reported	textfile	2	1	TRUE
rs116523799	C	T	C	T	0.5532	0.000101785	0.06337	0.060644	FALSE	FALSE	FALSE	zb1rcd	1	147076716	0.000830959	0.90251	337199	NA	NA	CIHD	TRUE	reported	5742_14_ACP6_PPA6	ACP6	chr1	147604923	0.017264	1e-200	35358	TRUE	reported	textfile	2	1	TRUE
rs137961621	T	C	T	C	0.1893	0.00027942	0.02112	0.991315	FALSE	FALSE	FALSE	zb1rcd	1	146956811	0.00221439	0.899587	337199	NA	NA	CIHD	TRUE	reported	5742_14_ACP6_PPA6	ACP6	chr1	147485057	0.02957	1.54e-10	35358	TRUE	reported	textfile	2	1	TRUE
rs143333817	G	A	G	A	-0.9248	-0.000775899	0.03025	0.986861	FALSE	FALSE	FALSE	zb1rcd	1	147027578	0.00181447	0.668931	337199	NA	NA	CIHD	TRUE	reported	5742_14_ACP6_PPA6	ACP6	chr1	147555803	0.024642	1e-200	35358	TRUE	reported	textfile	2	1	TRUE
rs145317206	T	C	T	C	-0.9583	-0.000938714	0.02046	0.985563	FALSE	FALSE	FALSE	zb1rcd	1	146817404	0.00173049	0.587506	337199	NA	NA	CIHD	TRUE	reported	5742_14_ACP6_PPA6	ACP6	chr1	147345653	0.030908	1e-200	35357	TRUE	reported	textfile	2	1	TRUE
rs148127209	A	G	A	G	0.3069	0.000291075	0.02921	0.973649	FALSE	FALSE	FALSE	zb1rcd	1	147112584	0.00130572	0.823596	337199	NA	NA	CIHD	TRUE	reported	5742_14_ACP6_PPA6	ACP6	chr1	147640785	0.025761	1.01e-32	35358	TRUE	reported	textfile	2	1	TRUE
rs150956916	A	G	A	G	-0.721	-0.00654519	0.01098	0.9934	FALSE	FALSE	FALSE	zb1rcd	1	146722069	0.00247373	0.00814817	337199	NA	NA	CIHD	TRUE	reported	5742_14_ACP6_PPA6	ACP6	chr1	147250414	0.042389	7.05e-65	35358	TRUE	reported	textfile	2	1	TRUE
rs59326551	A	T	A	T	-0.3403	0.000889142	0.03058	0.021441	FALSE	TRUE	FALSE	zb1rcd	1	147303275	0.00133484	0.505345	337199	NA	NA	CIHD	TRUE	reported	5742_14_ACP6_PPA6	ACP6	chr1	147831137	0.024764	5.7e-43	35360	TRUE	reported	textfile	2	1	TRUE
rs76390540	A	G	A	G	-0.6406	-0.000474435	0.02492	0.971549	FALSE	FALSE	FALSE	zb1rcd	1	147150770	0.00119775	0.692027	337199	NA	NA	CIHD	TRUE	reported	5742_14_ACP6_PPA6	ACP6	chr1	147678651	0.026998	1.87e-124	35358	TRUE	reported	textfile	2	1	TRUE
rs791283	C	T	C	T	0.2377	6.05e-05	0.03911	0.982992	FALSE	FALSE	FALSE	zb1rcd	1	147246294	0.00148871	0.967601	337199	NA	NA	CIHD	TRUE	reported	5742_14_ACP6_PPA6	ACP6	chr1	147774182	0.02192	2.13e-27	35360	TRUE	reported	textfile	2	1	TRUE
rs1130866	A	G	A	G	-0.3953	0.000116506	0.47918	0.483078	FALSE	FALSE	FALSE	zb1rcd	2	85893741	0.00038539	0.762418	337199	NA	NA	CIHD	TRUE	reported	10672_75_SFTPB_SP_B_filtered	SFTPB	chr2	85666618	0.006683	1e-200	35332	TRUE	reported	textfile	2	1	TRUE
rs114068223	C	T	C	T	-0.2676	1.23e-05	0.02417	0.972094	FALSE	FALSE	FALSE	zb1rcd	2	85547757	0.00117468	0.991621	337199	NA	NA	CIHD	TRUE	reported	10672_75_SFTPB_SP_B_filtered	SFTPB	chr2	85320634	0.027861	7.63e-22	35332	TRUE	reported	textfile	2	1	TRUE
rs145297992	G	A	G	A	-0.1688	0.00209148	0.04591	0.973142	FALSE	FALSE	FALSE	zb1rcd	2	85619423	0.00121816	0.0859944	337199	NA	NA	CIHD	TRUE	reported	10672_75_SFTPB_SP_B_filtered	SFTPB	chr2	85392300	0.019964	2.78e-17	35332	TRUE	reported	textfile	2	1	TRUE
rs145805984	T	G	T	G	0.2061	0.00230074	0.02507	0.961277	FALSE	FALSE	FALSE	zb1rcd	2	85477839	0.00101328	0.0231734	337199	NA	NA	CIHD	TRUE	reported	10672_75_SFTPB_SP_B_filtered	SFTPB	chr2	85250716	0.026772	1.38e-14	35332	TRUE	reported	textfile	2	1	TRUE
rs1130866	A	G	A	G	-0.1457	0.000116506	0.47918	0.483078	FALSE	FALSE	FALSE	zb1rcd	2	85893741	0.00038539	0.762418	337199	NA	NA	CIHD	TRUE	reported	3195_50_GNLY_Granulysin	GNLY	chr2	85666618	0.008675	2.6e-63	35344	TRUE	reported	textfile	2	1	TRUE
rs3024798	T	G	T	G	-0.3173	-6.09e-06	0.3051	0.636801	FALSE	FALSE	FALSE	zb1rcd	2	85894308	0.00040418	0.987981	337199	NA	NA	CIHD	TRUE	reported	3195_50_GNLY_Granulysin	GNLY	chr2	85667185	0.009264	1e-200	35344	TRUE	reported	textfile	2	1	TRUE
rs56054119	C	T	C	T	-0.1163	-0.000304941	0.33102	0.680106	FALSE	FALSE	FALSE	zb1rcd	2	86035133	0.000415647	0.463161	337199	NA	NA	CIHD	TRUE	reported	3195_50_GNLY_Granulysin	GNLY	chr2	85808010	0.009216	1.65e-36	35341	TRUE	reported	textfile	2	1	TRUE
rs75124059	G	T	G	T	0.1176	0.000279881	0.10435	0.885823	FALSE	FALSE	FALSE	zb1rcd	2	84955129	0.00060535	0.643834	337199	NA	NA	CIHD	TRUE	reported	3195_50_GNLY_Granulysin	GNLY	chr2	84728005	0.014251	1.56e-16	35346	TRUE	reported	textfile	2	1	TRUE
rs7595080	A	G	A	G	0.1358	8.62e-05	0.37715	0.642008	FALSE	FALSE	FALSE	zb1rcd	2	85674610	0.000403774	0.830886	337199	NA	NA	CIHD	TRUE	reported	3195_50_GNLY_Granulysin	GNLY	chr2	85447487	0.008953	5.7e-52	35343	TRUE	reported	textfile	2	1	TRUE
rs77616159	T	C	T	C	0.264	-0.00108872	0.02111	0.963182	FALSE	FALSE	FALSE	zb1rcd	2	85520188	0.00104479	0.297389	337199	NA	NA	CIHD	TRUE	reported	3195_50_GNLY_Granulysin	GNLY	chr2	85293065	0.030405	3.86e-18	35344	TRUE	reported	textfile	2	1	TRUE
rs113098364	C	T	C	T	-0.3723	0.00063911	0.11335	0.888635	FALSE	FALSE	FALSE	zb1rcd	2	160324058	0.000630333	0.31062	337199	NA	NA	CIHD	TRUE	reported	10916_44_PLA2R1_PLA2R_filtered	PLA2R1	chr2	159467547	0.012031	1e-200	35337	TRUE	reported	textfile	2	1	TRUE
rs12471260	A	G	A	G	-0.2456	4.97e-06	0.41345	0.409171	FALSE	FALSE	FALSE	zb1rcd	2	160323456	0.000390973	0.989855	337199	NA	NA	CIHD	TRUE	reported	10916_44_PLA2R1_PLA2R_filtered	PLA2R1	chr2	159466945	0.007708	1e-200	35338	TRUE	reported	textfile	2	1	TRUE
rs13001774	G	A	G	A	0.2456	-0.000837318	0.11273	0.881703	FALSE	FALSE	FALSE	zb1rcd	2	161770634	0.00060122	0.163712	337199	NA	NA	CIHD	TRUE	reported	10916_44_PLA2R1_PLA2R_filtered	PLA2R1	chr2	160914123	0.01218	1.99e-90	35334	TRUE	reported	textfile	2	1	TRUE
rs35614068	A	G	A	G	0.2378	0.000485388	0.01773	0.966554	FALSE	FALSE	FALSE	zb1rcd	2	160036929	0.00107252	0.650861	337199	NA	NA	CIHD	TRUE	reported	10916_44_PLA2R1_PLA2R_filtered	PLA2R1	chr2	159180418	0.029071	2.84e-16	35334	TRUE	reported	textfile	2	1	TRUE
rs80339456	T	A	T	A	0.4787	0.0022613	0.02575	0.021226	FALSE	TRUE	FALSE	zb1rcd	2	161166754	0.00135148	0.0942888	337199	NA	NA	CIHD	TRUE	reported	10916_44_PLA2R1_PLA2R_filtered	PLA2R1	chr2	160310243	0.024363	5.98e-86	35337	TRUE	reported	textfile	2	1	TRUE
rs113128484	G	A	G	A	-0.1892	0.00322896	0.02472	0.975213	FALSE	FALSE	FALSE	zb1rcd	3	139752603	0.00126954	0.0109779	337199	NA	NA	CIHD	TRUE	reported	18882_7_CLSTN2_CSTN2	CLSTN2	chr3	140033761	0.026563	1.06e-12	35363	TRUE	reported	textfile	2	1	TRUE
rs2220837	C	A	C	A	0.1068	-0.000168521	0.28849	0.715196	FALSE	FALSE	FALSE	zb1rcd	3	140363349	0.000426979	0.693079	337199	NA	NA	CIHD	TRUE	reported	18882_7_CLSTN2_CSTN2	CLSTN2	chr3	140644507	0.009073	5.51e-32	35367	TRUE	reported	textfile	2	1	TRUE
rs35220837	A	G	A	G	0.4115	0.000993288	0.07582	0.947997	FALSE	FALSE	FALSE	zb1rcd	3	139623321	0.000871462	0.254373	337199	NA	NA	CIHD	TRUE	reported	18882_7_CLSTN2_CSTN2	CLSTN2	chr3	139904479	0.015247	1.96e-160	35363	TRUE	reported	textfile	2	1	TRUE
rs4073898	G	T	G	T	0.1276	-4.75e-05	0.28449	0.696552	FALSE	FALSE	FALSE	zb1rcd	3	139459296	0.000425159	0.911089	337199	NA	NA	CIHD	TRUE	reported	18882_7_CLSTN2_CSTN2	CLSTN2	chr3	139740454	0.00914	2.71e-44	35364	TRUE	reported	textfile	2	1	TRUE
rs7639512	G	A	G	A	-0.1113	-0.000997452	0.10518	0.882535	FALSE	FALSE	FALSE	zb1rcd	3	140444632	0.000599258	0.0960174	337199	NA	NA	CIHD	TRUE	reported	18882_7_CLSTN2_CSTN2	CLSTN2	chr3	140725790	0.013354	7.79e-17	35367	TRUE	reported	textfile	2	1	TRUE
rs113152874	C	G	C	G	0.7747	-0.000372411	0.01745	0.031995	FALSE	TRUE	FALSE	zb1rcd	12	113867073	0.00111493	0.738363	337199	NA	NA	CIHD	TRUE	reported	17777_31_SDSL_SDSL	SDSL	chr12	113429268	0.029994	4.25e-147	35364	TRUE	reported	textfile	2	1	TRUE
rs116092857	C	T	C	T	-0.1847	-0.00137224	0.02666	0.97173	FALSE	FALSE	FALSE	zb1rcd	12	113266855	0.00116224	0.237729	337199	NA	NA	CIHD	TRUE	reported	17777_31_SDSL_SDSL	SDSL	chr12	112829050	0.024661	6.91e-14	35364	TRUE	reported	textfile	2	1	TRUE
rs139381554	T	C	T	C	-0.1635	0.000731186	0.02391	0.985658	FALSE	FALSE	FALSE	zb1rcd	12	114216778	0.00164361	0.656416	337199	NA	NA	CIHD	TRUE	reported	17777_31_SDSL_SDSL	SDSL	chr12	113778973	0.026389	5.8e-10	35371	TRUE	reported	textfile	2	1	TRUE
rs77607740	A	G	A	G	-0.4955	0.00336478	0.02358	0.990251	FALSE	FALSE	FALSE	zb1rcd	12	113833107	0.00200027	0.092538	337199	NA	NA	CIHD	TRUE	reported	17777_31_SDSL_SDSL	SDSL	chr12	113395302	0.026401	1.38e-78	35366	TRUE	reported	textfile	2	1	TRUE
rs113181463	A	T	A	T	-0.2269	-0.000863882	0.01586	0.012245	FALSE	TRUE	FALSE	zb1rcd	3	15336036	0.0018333	0.637487	337199	NA	NA	CIHD	TRUE	reported	15644_1_BTD_Biotinidase	BTD	chr3	15294529	0.03284	4.87e-12	35367	TRUE	reported	textfile	2	1	TRUE
rs13100619	C	A	C	A	-0.9375	0.000193815	0.05071	0.941308	FALSE	FALSE	FALSE	zb1rcd	3	15549967	0.000818879	0.812902	337199	NA	NA	CIHD	TRUE	reported	15644_1_BTD_Biotinidase	BTD	chr3	15508460	0.014681	1e-200	35369	TRUE	reported	textfile	2	1	TRUE
rs141033409	A	G	A	G	-0.2443	0.00106706	0.02259	0.990013	FALSE	FALSE	FALSE	zb1rcd	3	14930376	0.00203814	0.600593	337199	NA	NA	CIHD	TRUE	reported	15644_1_BTD_Biotinidase	BTD	chr3	14888869	0.02797	2.45e-18	35368	TRUE	reported	textfile	2	1	TRUE
rs148332145	T	C	T	C	0.1567	0.00140653	0.02416	0.981882	FALSE	FALSE	FALSE	zb1rcd	3	15642147	0.00146713	0.337712	337199	NA	NA	CIHD	TRUE	reported	15644_1_BTD_Biotinidase	BTD	chr3	15600640	0.027588	1.35e-08	35369	TRUE	reported	textfile	2	1	TRUE
rs17485446	C	T	C	T	-0.5285	0.00138757	0.01386	0.990651	FALSE	FALSE	FALSE	zb1rcd	3	15614923	0.00200183	0.488215	337199	NA	NA	CIHD	TRUE	reported	15644_1_BTD_Biotinidase	BTD	chr3	15573416	0.035395	2.06e-50	35369	TRUE	reported	textfile	2	1	TRUE
rs55970361	G	C	G	C	-0.0583	-0.000662669	0.26373	0.308294	FALSE	TRUE	FALSE	zb1rcd	3	16394396	0.000417345	0.112328	337199	NA	NA	CIHD	TRUE	reported	15644_1_BTD_Biotinidase	BTD	chr3	16352889	0.009459	7.13e-10	35368	TRUE	reported	textfile	2	1	TRUE
rs62234692	T	C	T	C	-0.2282	-0.000430393	0.04231	0.947802	FALSE	FALSE	FALSE	zb1rcd	3	16612777	0.000872546	0.621828	337199	NA	NA	CIHD	TRUE	reported	15644_1_BTD_Biotinidase	BTD	chr3	16571270	0.020936	1.16e-27	35368	TRUE	reported	textfile	2	1	TRUE
rs75901608	C	A	C	A	0.1339	0.000524605	0.07124	0.936144	FALSE	FALSE	FALSE	zb1rcd	3	15370973	0.000794342	0.50898	337199	NA	NA	CIHD	TRUE	reported	15644_1_BTD_Biotinidase	BTD	chr3	15329466	0.016204	1.42e-16	35368	TRUE	reported	textfile	2	1	TRUE
rs113199701	T	C	T	C	0.128	-0.000559375	0.0387	0.980752	FALSE	FALSE	FALSE	zb1rcd	11	6612851	0.00147653	0.704803	337199	NA	NA	CIHD	TRUE	reported	10818_36_SMPD1_ASM_filtered	SMPD1	chr11	6591621	0.022001	5.96e-09	35368	TRUE	reported	textfile	2	1	TRUE
rs117210486	T	G	T	G	-0.2693	-0.000261513	0.03233	0.96556	FALSE	FALSE	FALSE	zb1rcd	11	6422159	0.0010554	0.804301	337199	NA	NA	CIHD	TRUE	reported	10818_36_SMPD1_ASM_filtered	SMPD1	chr11	6400929	0.023341	8.51e-31	35365	TRUE	reported	textfile	2	1	TRUE
rs142303644	T	C	T	C	-0.2121	0.0017179	0.02445	0.98001	FALSE	FALSE	FALSE	zb1rcd	11	6321925	0.00145092	0.236411	337199	NA	NA	CIHD	TRUE	reported	10818_36_SMPD1_ASM_filtered	SMPD1	chr11	6300695	0.027837	2.55e-14	35363	TRUE	reported	textfile	2	1	TRUE
rs57528411	A	G	A	G	0.0989	-0.000655714	0.09364	0.911758	FALSE	FALSE	FALSE	zb1rcd	11	6258689	0.000680907	0.335547	337199	NA	NA	CIHD	TRUE	reported	10818_36_SMPD1_ASM_filtered	SMPD1	chr11	6237459	0.014441	7.45e-12	35367	TRUE	reported	textfile	2	1	TRUE
rs77690773	C	T	C	T	-0.1693	-0.000333281	0.02636	0.97868	FALSE	FALSE	FALSE	zb1rcd	11	6450143	0.0013322	0.802454	337199	NA	NA	CIHD	TRUE	reported	10818_36_SMPD1_ASM_filtered	SMPD1	chr11	6428913	0.025647	4.08e-11	35364	TRUE	reported	textfile	2	1	TRUE
rs113219259	G	C	G	C	-0.2918	-0.0008759	0.02202	0.020965	FALSE	TRUE	FALSE	zb1rcd	1	156769916	0.00136304	0.520478	337199	NA	NA	CIHD	TRUE	reported	8973_23_FCRL4_FCRL4	FCRL4	chr1	156800124	0.028102	2.95e-25	35362	TRUE	reported	textfile	2	1	TRUE
rs12039758	A	G	A	G	0.3019	0.00100596	0.21638	0.804168	FALSE	FALSE	FALSE	zb1rcd	1	157480315	0.000486656	0.0387275	337199	NA	NA	CIHD	TRUE	reported	8973_23_FCRL4_FCRL4	FCRL4	chr1	157510525	0.009862	1e-200	35371	TRUE	reported	textfile	2	1	TRUE
rs12096505	G	A	G	A	0.1962	-0.00207434	0.01801	0.980123	FALSE	FALSE	FALSE	zb1rcd	1	157096253	0.00138324	0.133711	337199	NA	NA	CIHD	TRUE	reported	8973_23_FCRL4_FCRL4	FCRL4	chr1	157126461	0.031066	2.69e-10	35365	TRUE	reported	textfile	2	1	TRUE
rs1412330	C	G	C	G	-0.3436	-0.000253337	0.16971	0.154401	FALSE	TRUE	FALSE	zb1rcd	1	157493685	0.000533384	0.634815	337199	NA	NA	CIHD	TRUE	reported	8973_23_FCRL4_FCRL4	FCRL4	chr1	157523895	0.01073	1e-200	35375	TRUE	reported	textfile	2	1	TRUE
rs34296440	C	T	C	T	-0.1878	-0.00119483	0.09905	0.906325	FALSE	FALSE	FALSE	zb1rcd	1	157330497	0.00067916	0.0785326	337199	NA	NA	CIHD	TRUE	reported	8973_23_FCRL4_FCRL4	FCRL4	chr1	157360707	0.013631	3.47e-43	35366	TRUE	reported	textfile	2	1	TRUE
rs1132368	A	G	A	G	0.1162	-0.000817157	0.04066	0.958329	FALSE	FALSE	FALSE	zb1rcd	16	2087562	0.000963641	0.396445	337199	NA	NA	CIHD	TRUE	reported	10666_7_GNPTG_GNPTG_filtered	GNPTG	chr16	2037561	0.020548	1.56e-08	35306	TRUE	reported	textfile	2	1	TRUE
rs4984644	C	T	C	T	-0.5174	-9.2e-05	0.07964	0.090613	FALSE	FALSE	FALSE	zb1rcd	16	1407792	0.000673457	0.891343	337199	NA	NA	CIHD	TRUE	reported	10666_7_GNPTG_GNPTG_filtered	GNPTG	chr16	1357791	0.014933	1e-200	35305	TRUE	reported	textfile	2	1	TRUE
rs58894215	T	C	T	C	0.1725	0.00143483	0.02552	0.985087	FALSE	FALSE	FALSE	zb1rcd	16	1098778	0.00161061	0.373003	337199	NA	NA	CIHD	TRUE	reported	10666_7_GNPTG_GNPTG_filtered	GNPTG	chr16	1048778	0.026133	4.09e-11	35301	TRUE	reported	textfile	2	1	TRUE
rs6600145	G	A	G	A	-0.1272	0.000377119	0.07929	0.914426	FALSE	FALSE	FALSE	zb1rcd	16	1486398	0.000688332	0.583778	337199	NA	NA	CIHD	TRUE	reported	10666_7_GNPTG_GNPTG_filtered	GNPTG	chr16	1436397	0.015258	7.63e-17	35305	TRUE	reported	textfile	2	1	TRUE
rs113244842	A	G	A	G	-0.2517	-0.000319422	0.03126	0.980637	FALSE	FALSE	FALSE	zb1rcd	6	149288094	0.00145256	0.825947	337199	NA	NA	CIHD	TRUE	reported	15472_16_LRP11_LRP11	LRP11	chr6	148966958	0.022978	6.36e-28	35379	TRUE	reported	textfile	2	1	TRUE
rs117762284	A	G	A	G	0.1554	-0.000677339	0.04191	0.961955	FALSE	FALSE	FALSE	zb1rcd	6	150819452	0.00106679	0.525473	337199	NA	NA	CIHD	TRUE	reported	15472_16_LRP11_LRP11	LRP11	chr6	150498316	0.020534	3.79e-14	35381	TRUE	reported	textfile	2	1	TRUE
rs117937568	A	G	A	G	0.2954	0.000379705	0.0343	0.969091	FALSE	FALSE	FALSE	zb1rcd	6	149920748	0.00111377	0.733164	337199	NA	NA	CIHD	TRUE	reported	15472_16_LRP11_LRP11	LRP11	chr6	149599612	0.022709	1.1e-38	35380	TRUE	reported	textfile	2	1	TRUE
rs564961	A	G	A	G	0.2585	0.00108579	0.34197	0.639852	FALSE	FALSE	FALSE	zb1rcd	6	149657227	0.000402453	0.00697766	337199	NA	NA	CIHD	TRUE	reported	15472_16_LRP11_LRP11	LRP11	chr6	149336091	0.008502	1e-200	35381	TRUE	reported	textfile	2	1	TRUE
rs6911342	C	T	C	T	0.096	-0.000275355	0.45454	0.442498	FALSE	FALSE	FALSE	zb1rcd	6	150707781	0.000393519	0.4841	337199	NA	NA	CIHD	TRUE	reported	15472_16_LRP11_LRP11	LRP11	chr6	150386645	0.008156	5.52e-32	35380	TRUE	reported	textfile	2	1	TRUE
rs75686105	G	A	G	A	0.138	-0.00108756	0.03183	0.974058	FALSE	FALSE	FALSE	zb1rcd	6	150922234	0.00121416	0.370397	337199	NA	NA	CIHD	TRUE	reported	15472_16_LRP11_LRP11	LRP11	chr6	150601098	0.023583	4.87e-09	35378	TRUE	reported	textfile	2	1	TRUE
rs7762285	A	G	A	G	0.2084	-9.4e-05	0.14692	0.128234	FALSE	FALSE	FALSE	zb1rcd	6	150247274	0.000599587	0.875398	337199	NA	NA	CIHD	TRUE	reported	15472_16_LRP11_LRP11	LRP11	chr6	149926138	0.011478	1.14e-73	35374	TRUE	reported	textfile	2	1	TRUE
rs113286331	T	C	T	C	0.52	-0.000510352	0.05825	0.930514	FALSE	FALSE	FALSE	zb1rcd	17	77707282	0.000763956	0.50411	337199	NA	NA	CIHD	TRUE	reported	4435_66_ENPP7_ENPP7	ENPP7	chr17	79733484	0.018947	8.11e-166	35375	TRUE	reported	textfile	2	1	TRUE
rs117151992	A	T	A	T	0.2735	0.000570659	0.01274	0.012598	FALSE	TRUE	FALSE	zb1rcd	17	77017622	0.00181975	0.753829	337199	NA	NA	CIHD	TRUE	reported	4435_66_ENPP7_ENPP7	ENPP7	chr17	79021540	0.038652	1.49e-12	35385	TRUE	reported	textfile	2	1	TRUE
rs147002317	T	C	T	C	0.6571	-0.00282027	0.01171	0.990187	FALSE	FALSE	FALSE	zb1rcd	17	77711251	0.00204164	0.167163	337199	NA	NA	CIHD	TRUE	reported	4435_66_ENPP7_ENPP7	ENPP7	chr17	79737452	0.039569	6.28e-62	35375	TRUE	reported	textfile	2	1	TRUE
rs183833760	A	T	A	T	-0.3492	0.000454961	0.02352	0.021925	FALSE	TRUE	FALSE	zb1rcd	17	77788705	0.0013682	0.739495	337199	NA	NA	CIHD	TRUE	reported	4435_66_ENPP7_ENPP7	ENPP7	chr17	79814906	0.029539	3.01e-32	35379	TRUE	reported	textfile	2	1	TRUE
rs62061498	A	T	A	T	-0.1468	-0.000816494	0.04382	0.041234	FALSE	TRUE	FALSE	zb1rcd	17	77320543	0.000980164	0.404835	337199	NA	NA	CIHD	TRUE	reported	4435_66_ENPP7_ENPP7	ENPP7	chr17	79324461	0.021914	2.1e-11	35386	TRUE	reported	textfile	2	1	TRUE
rs7217011	A	C	A	C	0.0905	-8.32e-05	0.42717	0.546787	FALSE	FALSE	FALSE	zb1rcd	17	78659925	0.000386581	0.829678	337199	NA	NA	CIHD	TRUE	reported	4435_66_ENPP7_ENPP7	ENPP7	chr17	80686125	0.00906	1.7e-23	35350	TRUE	reported	textfile	2	1	TRUE
rs74000618	C	T	C	T	0.1898	0.000685248	0.02511	0.97687	FALSE	FALSE	FALSE	zb1rcd	17	78184993	0.00128668	0.59433	337199	NA	NA	CIHD	TRUE	reported	4435_66_ENPP7_ENPP7	ENPP7	chr17	80211194	0.028504	2.76e-11	35385	TRUE	reported	textfile	2	1	TRUE
rs79489384	G	C	G	C	0.0991	0.00100562	0.086	0.074815	FALSE	TRUE	FALSE	zb1rcd	17	77879677	0.00074481	0.176963	337199	NA	NA	CIHD	TRUE	reported	4435_66_ENPP7_ENPP7	ENPP7	chr17	79905878	0.016035	6.4e-10	35378	TRUE	reported	textfile	2	1	TRUE
rs80071684	C	A	C	A	0.481	-0.000956658	0.02607	0.976274	FALSE	FALSE	FALSE	zb1rcd	17	77545994	0.00126363	0.449006	337199	NA	NA	CIHD	TRUE	reported	4435_66_ENPP7_ENPP7	ENPP7	chr17	79549910	0.028201	3.13e-65	35366	TRUE	reported	textfile	2	1	TRUE
rs113350478	A	G	A	G	-0.3802	0.00069832	0.0103	0.989757	FALSE	FALSE	FALSE	zb1rcd	1	161772573	0.0020021	0.727245	337199	NA	NA	CIHD	TRUE	reported	3310_62_FCGR2B_FCG2B	FCGR2B	chr1	161802783	0.045419	5.72e-17	35361	TRUE	reported	textfile	2	1	TRUE
rs114265063	C	G	C	G	-0.2526	-0.000521067	0.03269	0.028669	FALSE	TRUE	FALSE	zb1rcd	1	161662650	0.00122029	0.669377	337199	NA	NA	CIHD	TRUE	reported	3310_62_FCGR2B_FCG2B	FCGR2B	chr1	161692860	0.026703	3.09e-21	35351	TRUE	reported	textfile	2	1	TRUE
rs114820463	A	G	A	G	-0.4188	-2.24e-05	0.02273	0.979253	FALSE	FALSE	FALSE	zb1rcd	1	160875711	0.00137891	0.987061	337199	NA	NA	CIHD	TRUE	reported	3310_62_FCGR2B_FCG2B	FCGR2B	chr1	160905921	0.031433	1.69e-40	35365	TRUE	reported	textfile	2	1	TRUE
rs115002999	A	G	A	G	-0.4334	-0.000952549	0.02207	0.962332	FALSE	FALSE	FALSE	zb1rcd	1	161509893	0.00106301	0.370205	337199	NA	NA	CIHD	TRUE	reported	3310_62_FCGR2B_FCG2B	FCGR2B	chr1	161540103	0.030604	1.59e-45	35351	TRUE	reported	textfile	2	1	TRUE
rs115264949	A	G	A	G	1.0362	0.000350183	0.02586	0.985615	FALSE	FALSE	FALSE	zb1rcd	1	161501932	0.0016157	0.828413	337199	NA	NA	CIHD	TRUE	reported	3310_62_FCGR2B_FCG2B	FCGR2B	chr1	161532142	0.028664	1e-200	35351	TRUE	reported	textfile	2	1	TRUE
rs116769960	T	G	T	G	0.7942	-0.00205921	0.03409	0.981375	FALSE	FALSE	FALSE	zb1rcd	1	161247469	0.00144322	0.153634	337199	NA	NA	CIHD	TRUE	reported	3310_62_FCGR2B_FCG2B	FCGR2B	chr1	161277679	0.025213	1e-200	35355	TRUE	reported	textfile	2	1	TRUE
rs141762637	T	G	T	G	0.9488	0.000609675	0.03201	0.979104	FALSE	FALSE	FALSE	zb1rcd	1	161578106	0.0013956	0.662217	337199	NA	NA	CIHD	TRUE	reported	3310_62_FCGR2B_FCG2B	FCGR2B	chr1	161608316	0.025772	1e-200	35351	TRUE	reported	textfile	2	1	TRUE
rs148483621	C	T	C	T	-0.5909	-0.00100659	0.06867	0.967185	FALSE	FALSE	FALSE	zb1rcd	1	161396302	0.00110142	0.360768	337199	NA	NA	CIHD	TRUE	reported	3310_62_FCGR2B_FCG2B	FCGR2B	chr1	161426512	0.018189	1e-200	35351	TRUE	reported	textfile	2	1	TRUE
rs150752639	G	A	G	A	0.2322	-0.000190561	0.06873	0.966638	FALSE	FALSE	FALSE	zb1rcd	1	161230773	0.00110585	0.863185	337199	NA	NA	CIHD	TRUE	reported	3310_62_FCGR2B_FCG2B	FCGR2B	chr1	161260983	0.018447	2.48e-36	35358	TRUE	reported	textfile	2	1	TRUE
rs35951159	T	C	T	C	-0.2135	0.00107141	0.02716	0.974328	FALSE	FALSE	FALSE	zb1rcd	1	161272581	0.00121746	0.378842	337199	NA	NA	CIHD	TRUE	reported	3310_62_FCGR2B_FCG2B	FCGR2B	chr1	161302791	0.029024	1.9e-13	35354	TRUE	reported	textfile	2	1	TRUE
rs72554670	C	T	C	T	0.9839	0.00173835	0.02021	0.985704	FALSE	FALSE	FALSE	zb1rcd	1	161647360	0.00161947	0.28309	337199	NA	NA	CIHD	TRUE	reported	3310_62_FCGR2B_FCG2B	FCGR2B	chr1	161677570	0.032298	1e-200	35351	TRUE	reported	textfile	2	1	TRUE
rs113400125	T	C	T	C	0.6904	-0.000444554	0.02654	0.973695	FALSE	FALSE	FALSE	zb1rcd	5	38406251	0.00120405	0.711967	337199	NA	NA	CIHD	TRUE	reported	12338_27_EGFLAM_EGFLA_filtered	EGFLAM	chr5	38406149	0.026494	1.08e-149	35367	TRUE	reported	textfile	2	1	TRUE
rs2589775	G	A	G	A	-0.1793	-6.73e-05	0.18933	0.762655	FALSE	FALSE	FALSE	zb1rcd	5	38381406	0.000455369	0.882584	337199	NA	NA	CIHD	TRUE	reported	12338_27_EGFLAM_EGFLA_filtered	EGFLAM	chr5	38381304	0.010953	3.1e-60	35364	TRUE	reported	textfile	2	1	TRUE
rs35650653	T	A	T	A	0.0838	-0.000124266	0.19091	0.230429	FALSE	TRUE	FALSE	zb1rcd	5	38287694	0.000465873	0.789671	337199	NA	NA	CIHD	TRUE	reported	12338_27_EGFLAM_EGFLA_filtered	EGFLAM	chr5	38287592	0.010851	1.14e-14	35371	TRUE	reported	textfile	2	1	TRUE
rs113469631	G	T	G	T	-0.1878	-0.000923396	0.0266	0.970847	FALSE	FALSE	FALSE	zb1rcd	13	108913772	0.00115113	0.422459	337199	NA	NA	CIHD	TRUE	reported	3059_50_TNFSF13B_BAFF	TNFSF13B	chr13	108261424	0.024693	2.84e-14	35356	TRUE	reported	textfile	2	1	TRUE
rs6492108	C	A	C	A	0.0506	0.00019355	0.33873	0.63549	FALSE	FALSE	FALSE	zb1rcd	13	108983350	0.000399925	0.628411	337199	NA	NA	CIHD	TRUE	reported	3059_50_TNFSF13B_BAFF	TNFSF13B	chr13	108331002	0.008575	3.61e-09	35356	TRUE	reported	textfile	2	1	TRUE
rs80291289	T	A	T	A	0.0666	-0.000651104	0.14213	0.170657	FALSE	TRUE	FALSE	zb1rcd	13	108910811	0.000513152	0.204501	337199	NA	NA	CIHD	TRUE	reported	3059_50_TNFSF13B_BAFF	TNFSF13B	chr13	108258463	0.011578	8.8e-09	35356	TRUE	reported	textfile	2	1	TRUE
rs113481501	T	C	T	C	-0.185	0.000266918	0.07887	0.939049	FALSE	FALSE	FALSE	zb1rcd	3	53525020	0.000807799	0.741078	337199	NA	NA	CIHD	TRUE	reported	7145_1_ITIH3_ITIH3	ITIH3	chr3	53490993	0.014895	2.03e-35	35351	TRUE	reported	textfile	2	1	TRUE
rs115063752	T	A	T	A	-0.2293	0.000360602	0.04216	0.032545	FALSE	TRUE	FALSE	zb1rcd	3	53121377	0.001108	0.744838	337199	NA	NA	CIHD	TRUE	reported	7145_1_ITIH3_ITIH3	ITIH3	chr3	53087361	0.020334	1.71e-29	35350	TRUE	reported	textfile	2	1	TRUE
rs144609524	T	C	T	C	-0.1928	0.000923766	0.01627	0.990774	FALSE	FALSE	FALSE	zb1rcd	3	51850398	0.00205796	0.653523	337199	NA	NA	CIHD	TRUE	reported	7145_1_ITIH3_ITIH3	ITIH3	chr3	51816382	0.031581	1.03e-09	35335	TRUE	reported	textfile	2	1	TRUE
rs187180762	G	A	G	A	0.1536	-0.000685041	0.02917	0.984457	FALSE	FALSE	FALSE	zb1rcd	3	52106042	0.00171892	0.69024	337199	NA	NA	CIHD	TRUE	reported	7145_1_ITIH3_ITIH3	ITIH3	chr3	52072026	0.023527	6.63e-11	35336	TRUE	reported	textfile	2	1	TRUE
rs3774518	C	G	C	G	-0.5149	0.00180766	0.02893	0.030853	FALSE	TRUE	FALSE	zb1rcd	3	53694578	0.00112338	0.10759	337199	NA	NA	CIHD	TRUE	reported	7145_1_ITIH3_ITIH3	ITIH3	chr3	53660551	0.024103	2.96e-101	35350	TRUE	reported	textfile	2	1	TRUE
rs6764116	C	T	C	T	-0.2239	0.000573529	0.04985	0.044357	FALSE	FALSE	FALSE	zb1rcd	3	53177141	0.000948381	0.545348	337199	NA	NA	CIHD	TRUE	reported	7145_1_ITIH3_ITIH3	ITIH3	chr3	53143125	0.01852	1.2e-33	35346	TRUE	reported	textfile	2	1	TRUE
rs6802320	C	T	C	T	0.2885	-0.00052588	0.37345	0.670721	FALSE	FALSE	FALSE	zb1rcd	3	52241835	0.000411352	0.201103	337199	NA	NA	CIHD	TRUE	reported	7145_1_ITIH3_ITIH3	ITIH3	chr3	52207819	0.00815	1e-200	35347	TRUE	reported	textfile	2	1	TRUE
rs74320783	A	G	A	G	-1.2672	0.00265763	0.01686	0.987756	FALSE	FALSE	FALSE	zb1rcd	3	52836533	0.0017485	0.128525	337199	NA	NA	CIHD	TRUE	reported	7145_1_ITIH3_ITIH3	ITIH3	chr3	52802517	0.023293	1e-200	35354	TRUE	reported	textfile	2	1	TRUE
rs113484100	C	A	C	A	-0.1818	0.00109697	0.02643	0.964341	FALSE	FALSE	FALSE	zb1rcd	20	2046583	0.00107275	0.306507	337199	NA	NA	CIHD	TRUE	reported	6247_9_SIRPB1_SIRB1	SIRPB1	chr20	2065937	0.028089	9.65e-11	35377	TRUE	reported	textfile	2	1	TRUE
rs117149764	C	T	C	T	-0.3423	-0.000870079	0.01745	0.983385	FALSE	FALSE	FALSE	zb1rcd	20	2025089	0.00150602	0.563444	337199	NA	NA	CIHD	TRUE	reported	6247_9_SIRPB1_SIRB1	SIRPB1	chr20	2044443	0.03354	1.87e-24	35375	TRUE	reported	textfile	2	1	TRUE
rs117284274	T	G	T	G	-0.8836	0.00154017	0.04172	0.961364	FALSE	FALSE	FALSE	zb1rcd	20	1596870	0.00101191	0.127998	337199	NA	NA	CIHD	TRUE	reported	6247_9_SIRPB1_SIRB1	SIRPB1	chr20	1616224	0.013227	1e-200	35374	TRUE	reported	textfile	2	1	TRUE
rs17791824	T	C	T	C	0.8653	-0.000779016	0.03152	0.982857	FALSE	FALSE	FALSE	zb1rcd	20	1357446	0.00148515	0.599906	337199	NA	NA	CIHD	TRUE	reported	6247_9_SIRPB1_SIRB1	SIRPB1	chr20	1376802	0.025077	1e-200	35373	TRUE	reported	textfile	2	1	TRUE
rs183218916	G	A	G	A	0.2136	-0.00105456	0.04467	0.973219	FALSE	FALSE	FALSE	zb1rcd	20	945345	0.00122354	0.388748	337199	NA	NA	CIHD	TRUE	reported	6247_9_SIRPB1_SIRB1	SIRPB1	chr20	964702	0.02172	8.01e-23	35368	TRUE	reported	textfile	2	1	TRUE
rs34442420	A	T	A	T	0.3623	0.000120562	0.0126	0.012957	FALSE	TRUE	FALSE	zb1rcd	20	1610918	0.00176041	0.945399	337199	NA	NA	CIHD	TRUE	reported	6247_9_SIRPB1_SIRB1	SIRPB1	chr20	1630272	0.040085	1.59e-19	35374	TRUE	reported	textfile	2	1	TRUE
rs55650624	G	C	G	C	0.8367	0.000788499	0.03748	0.020271	FALSE	TRUE	FALSE	zb1rcd	20	1560892	0.00139959	0.573177	337199	NA	NA	CIHD	TRUE	reported	6247_9_SIRPB1_SIRB1	SIRPB1	chr20	1580246	0.022557	1e-200	35374	TRUE	reported	textfile	2	1	TRUE
rs6039055	G	A	G	A	-0.0783	0.000687022	0.26862	0.733301	FALSE	FALSE	FALSE	zb1rcd	20	867324	0.000440878	0.119162	337199	NA	NA	CIHD	TRUE	reported	6247_9_SIRPB1_SIRB1	SIRPB1	chr20	886681	0.010114	9.79e-15	35362	TRUE	reported	textfile	2	1	TRUE
rs62187494	A	G	A	G	0.5229	0.000293309	0.05528	0.949691	FALSE	FALSE	FALSE	zb1rcd	20	1271680	0.000880249	0.738975	337199	NA	NA	CIHD	TRUE	reported	6247_9_SIRPB1_SIRB1	SIRPB1	chr20	1291036	0.019934	1.16e-151	35373	TRUE	reported	textfile	2	1	TRUE
rs73081790	A	G	A	G	-0.4147	-0.000410448	0.14203	0.845919	FALSE	FALSE	FALSE	zb1rcd	20	1386065	0.000544707	0.451138	337199	NA	NA	CIHD	TRUE	reported	6247_9_SIRPB1_SIRB1	SIRPB1	chr20	1405421	0.012675	1e-200	35373	TRUE	reported	textfile	2	1	TRUE
rs76137931	A	G	A	G	0.2261	9.76e-05	0.02837	0.977798	FALSE	FALSE	FALSE	zb1rcd	20	714773	0.00135887	0.942769	337199	NA	NA	CIHD	TRUE	reported	6247_9_SIRPB1_SIRB1	SIRPB1	chr20	734129	0.027099	7.21e-17	35361	TRUE	reported	textfile	2	1	TRUE
rs79039084	A	G	A	G	0.3388	0.000468979	0.02432	0.98765	FALSE	FALSE	FALSE	zb1rcd	20	1609940	0.00174352	0.787942	337199	NA	NA	CIHD	TRUE	reported	6247_9_SIRPB1_SIRB1	SIRPB1	chr20	1629294	0.029077	2.25e-31	35374	TRUE	reported	textfile	2	1	TRUE
rs113556001	A	G	A	G	-0.2071	0.00377557	0.02102	0.984646	FALSE	FALSE	FALSE	zb1rcd	7	23514899	0.0015816	0.0169785	337199	NA	NA	CIHD	TRUE	reported	6388_21_CCDC126_CC126	CCDC126	chr7	23475280	0.028489	3.61e-13	35372	TRUE	reported	textfile	2	1	TRUE
rs73287817	G	A	G	A	0.2975	-0.000687851	0.25905	0.735428	FALSE	FALSE	FALSE	zb1rcd	7	23614710	0.000438544	0.116768	337199	NA	NA	CIHD	TRUE	reported	6388_21_CCDC126_CC126	CCDC126	chr7	23575091	0.009327	1e-200	35372	TRUE	reported	textfile	2	1	TRUE
rs74702905	A	G	A	G	0.0571	-4.14e-05	0.20918	0.746968	FALSE	FALSE	FALSE	zb1rcd	7	22742056	0.000446278	0.926036	337199	NA	NA	CIHD	TRUE	reported	6388_21_CCDC126_CC126	CCDC126	chr7	22702437	0.01019	2.1e-08	35372	TRUE	reported	textfile	2	1	TRUE
rs7779633	G	A	G	A	0.0764	0.000136406	0.35179	0.664237	FALSE	FALSE	FALSE	zb1rcd	7	23751736	0.000408799	0.738625	337199	NA	NA	CIHD	TRUE	reported	6388_21_CCDC126_CC126	CCDC126	chr7	23712117	0.008689	1.46e-18	35372	TRUE	reported	textfile	2	1	TRUE
rs9986726	C	T	C	T	-0.0585	0.00042462	0.41452	0.448752	FALSE	FALSE	FALSE	zb1rcd	7	23109124	0.000410598	0.301066	337199	NA	NA	CIHD	TRUE	reported	6388_21_CCDC126_CC126	CCDC126	chr7	23069505	0.008406	3.41e-12	35371	TRUE	reported	textfile	2	1	TRUE
rs113582094	G	A	G	A	0.2702	-0.00398265	0.01425	0.982581	FALSE	FALSE	FALSE	zb1rcd	6	75028631	0.00150943	0.0083276	337199	NA	NA	CIHD	TRUE	reported	3290_50_CD109_CD109	CD109	chr6	74318915	0.035173	1.57e-14	35344	TRUE	reported	textfile	2	1	TRUE
rs138578493	T	G	T	G	0.4807	0.000562317	0.02584	0.963772	FALSE	FALSE	FALSE	zb1rcd	6	75370919	0.00108916	0.605656	337199	NA	NA	CIHD	TRUE	reported	3290_50_CD109_CD109	CD109	chr6	74661203	0.025071	6.14e-82	35343	TRUE	reported	textfile	2	1	TRUE
rs139277266	A	G	A	G	-0.2606	-0.00147464	0.0274	0.976183	FALSE	FALSE	FALSE	zb1rcd	6	74573164	0.00130781	0.259502	337199	NA	NA	CIHD	TRUE	reported	3290_50_CD109_CD109	CD109	chr6	73863449	0.024262	6.52e-27	35346	TRUE	reported	textfile	2	1	TRUE
rs148436816	C	A	C	A	-0.2364	-0.00173108	0.01251	0.982528	FALSE	FALSE	FALSE	zb1rcd	6	75396985	0.00157515	0.271772	337199	NA	NA	CIHD	TRUE	reported	3290_50_CD109_CD109	CD109	chr6	74687269	0.03618	6.4e-11	35343	TRUE	reported	textfile	2	1	TRUE
rs76081669	T	C	T	C	-0.2146	-0.000604641	0.04658	0.967679	FALSE	FALSE	FALSE	zb1rcd	6	74358057	0.00108851	0.57857	337199	NA	NA	CIHD	TRUE	reported	3290_50_CD109_CD109	CD109	chr6	73648334	0.018765	2.75e-30	35346	TRUE	reported	textfile	2	1	TRUE
rs76819274	G	A	G	A	-0.2135	-0.000201326	0.01332	0.987122	FALSE	FALSE	FALSE	zb1rcd	6	73504091	0.00170892	0.906219	337199	NA	NA	CIHD	TRUE	reported	3290_50_CD109_CD109	CD109	chr6	72794368	0.03396	3.24e-10	35334	TRUE	reported	textfile	2	1	TRUE
rs7763514	T	C	T	C	-0.1366	-0.000750776	0.42251	0.389324	FALSE	FALSE	FALSE	zb1rcd	6	73877796	0.000395761	0.0578229	337199	NA	NA	CIHD	TRUE	reported	3290_50_CD109_CD109	CD109	chr6	73168073	0.00803	6.75e-65	35338	TRUE	reported	textfile	2	1	TRUE
rs9350500	A	T	A	T	-0.3582	-0.000576031	0.27989	0.313531	FALSE	TRUE	FALSE	zb1rcd	6	74409037	0.000418289	0.168478	337199	NA	NA	CIHD	TRUE	reported	3290_50_CD109_CD109	CD109	chr6	73699314	0.006555	1e-200	35342	TRUE	reported	textfile	2	1	TRUE
rs113594400	T	C	T	C	0.1577	-2.77e-05	0.16845	0.827731	FALSE	FALSE	FALSE	zb1rcd	1	117742398	0.000513472	0.957001	337199	NA	NA	CIHD	TRUE	reported	12727_7_PTGFRN_FPRP_filtered	PTGFRN	chr1	117199776	0.011489	7.03e-43	35354	TRUE	reported	textfile	2	1	TRUE
rs114576333	G	A	G	A	-0.4816	-0.000496978	0.02456	0.976336	FALSE	FALSE	FALSE	zb1rcd	1	116951326	0.00126533	0.694495	337199	NA	NA	CIHD	TRUE	reported	12727_7_PTGFRN_FPRP_filtered	PTGFRN	chr1	116408704	0.027142	1.92e-70	35353	TRUE	reported	textfile	2	1	TRUE
rs12024571	T	G	T	G	-0.6193	-5.06e-05	0.03056	0.970387	FALSE	FALSE	FALSE	zb1rcd	1	117450037	0.00114211	0.964687	337199	NA	NA	CIHD	TRUE	reported	12727_7_PTGFRN_FPRP_filtered	PTGFRN	chr1	116907415	0.024541	1.64e-140	35347	TRUE	reported	textfile	2	1	TRUE
rs12037202	C	T	C	T	-0.362	-4.78e-05	0.15911	0.848192	FALSE	FALSE	FALSE	zb1rcd	1	117426406	0.000540205	0.929541	337199	NA	NA	CIHD	TRUE	reported	12727_7_PTGFRN_FPRP_filtered	PTGFRN	chr1	116883784	0.011622	1e-200	35347	TRUE	reported	textfile	2	1	TRUE
rs139704902	T	G	T	G	-0.5339	-0.00247056	0.01448	0.984003	FALSE	FALSE	FALSE	zb1rcd	1	117276068	0.00158334	0.118679	337199	NA	NA	CIHD	TRUE	reported	12727_7_PTGFRN_FPRP_filtered	PTGFRN	chr1	116733446	0.035942	6.51e-50	35347	TRUE	reported	textfile	2	1	TRUE
rs142681685	A	G	A	G	-0.1786	-0.00396622	0.03514	0.97675	FALSE	FALSE	FALSE	zb1rcd	1	117036366	0.00136329	0.00362276	337199	NA	NA	CIHD	TRUE	reported	12727_7_PTGFRN_FPRP_filtered	PTGFRN	chr1	116493744	0.023578	3.6e-14	35345	TRUE	reported	textfile	2	1	TRUE
rs146375371	A	T	A	T	0.1621	0.000541896	0.03686	0.027181	FALSE	TRUE	FALSE	zb1rcd	1	118328126	0.00120523	0.652985	337199	NA	NA	CIHD	TRUE	reported	12727_7_PTGFRN_FPRP_filtered	PTGFRN	chr1	117785504	0.022689	9.04e-13	35357	TRUE	reported	textfile	2	1	TRUE
rs75567925	A	G	A	G	-0.9421	-0.00283005	0.01827	0.984813	FALSE	FALSE	FALSE	zb1rcd	1	117523707	0.00161716	0.0801161	337199	NA	NA	CIHD	TRUE	reported	12727_7_PTGFRN_FPRP_filtered	PTGFRN	chr1	116981085	0.031516	2.42e-196	35352	TRUE	reported	textfile	2	1	TRUE
rs78896342	G	A	G	A	-0.2574	0.000864903	0.02987	0.968735	FALSE	FALSE	FALSE	zb1rcd	1	117849812	0.00112443	0.44178	337199	NA	NA	CIHD	TRUE	reported	12727_7_PTGFRN_FPRP_filtered	PTGFRN	chr1	117307190	0.025523	6.44e-24	35355	TRUE	reported	textfile	2	1	TRUE
rs113594805	C	G	C	G	0.7158	-0.00107693	0.03106	0.042794	FALSE	TRUE	FALSE	zb1rcd	6	16309362	0.00096537	0.264612	337199	NA	NA	CIHD	TRUE	reported	19254_125_GMPR_GMPR1	GMPR	chr6	16309131	0.024352	6.55e-190	35380	TRUE	reported	textfile	2	1	TRUE
rs114648232	A	C	A	C	0.8005	0.00055668	0.05006	0.969791	FALSE	FALSE	FALSE	zb1rcd	6	16224672	0.00115119	0.628691	337199	NA	NA	CIHD	TRUE	reported	19254_125_GMPR_GMPR1	GMPR	chr6	16224441	0.01172	1e-200	35381	TRUE	reported	textfile	2	1	TRUE
rs114787025	G	T	G	T	-0.4779	0.000436559	0.02387	0.979616	FALSE	FALSE	FALSE	zb1rcd	6	16252223	0.00142561	0.759434	337199	NA	NA	CIHD	TRUE	reported	19254_125_GMPR_GMPR1	GMPR	chr6	16251992	0.028423	1.93e-63	35381	TRUE	reported	textfile	2	1	TRUE
rs116359566	G	A	G	A	0.4722	0.000725943	0.01467	0.975945	FALSE	FALSE	FALSE	zb1rcd	6	16387190	0.00126247	0.565279	337199	NA	NA	CIHD	TRUE	reported	19254_125_GMPR_GMPR1	GMPR	chr6	16386959	0.035488	2.14e-40	35380	TRUE	reported	textfile	2	1	TRUE
rs11751880	A	G	A	G	0.1607	0.000803307	0.02941	0.975759	FALSE	FALSE	FALSE	zb1rcd	6	16603932	0.00125148	0.520948	337199	NA	NA	CIHD	TRUE	reported	19254_125_GMPR_GMPR1	GMPR	chr6	16603701	0.025258	1.99e-10	35381	TRUE	reported	textfile	2	1	TRUE
rs138143229	A	G	A	G	0.6938	-0.000572982	0.01328	0.989832	FALSE	FALSE	FALSE	zb1rcd	6	16227780	0.00199911	0.774405	337199	NA	NA	CIHD	TRUE	reported	19254_125_GMPR_GMPR1	GMPR	chr6	16227549	0.036992	1.76e-78	35381	TRUE	reported	textfile	2	1	TRUE
rs140659976	A	G	A	G	-0.456	0.00136703	0.04153	0.978934	FALSE	FALSE	FALSE	zb1rcd	6	16226912	0.00142744	0.338224	337199	NA	NA	CIHD	TRUE	reported	19254_125_GMPR_GMPR1	GMPR	chr6	16226681	0.021862	1.28e-96	35381	TRUE	reported	textfile	2	1	TRUE
rs141485758	G	A	G	A	0.7335	-0.00112527	0.03594	0.980073	FALSE	FALSE	FALSE	zb1rcd	6	16266487	0.00140514	0.423236	337199	NA	NA	CIHD	TRUE	reported	19254_125_GMPR_GMPR1	GMPR	chr6	16266256	0.02296	1e-200	35381	TRUE	reported	textfile	2	1	TRUE
rs146753713	C	A	C	A	-0.3245	0.0002072	0.0275	0.971508	FALSE	FALSE	FALSE	zb1rcd	6	16566824	0.00120168	0.863102	337199	NA	NA	CIHD	TRUE	reported	19254_125_GMPR_GMPR1	GMPR	chr6	16566593	0.026278	4.95e-35	35379	TRUE	reported	textfile	2	1	TRUE
rs59543599	A	G	A	G	0.5186	0.00269019	0.0277	0.983135	FALSE	FALSE	FALSE	zb1rcd	6	16666785	0.00150506	0.0738686	337199	NA	NA	CIHD	TRUE	reported	19254_125_GMPR_GMPR1	GMPR	chr6	16666554	0.02649	2.41e-85	35382	TRUE	reported	textfile	2	1	TRUE
rs74792074	A	G	A	G	0.2468	-0.000648404	0.03145	0.981536	FALSE	FALSE	FALSE	zb1rcd	6	16599180	0.00142569	0.649252	337199	NA	NA	CIHD	TRUE	reported	19254_125_GMPR_GMPR1	GMPR	chr6	16598949	0.024326	3.48e-24	35381	TRUE	reported	textfile	2	1	TRUE
rs80228340	C	T	C	T	0.198	-0.000128727	0.0602	0.961957	FALSE	FALSE	FALSE	zb1rcd	6	17184403	0.00101573	0.899151	337199	NA	NA	CIHD	TRUE	reported	19254_125_GMPR_GMPR1	GMPR	chr6	17184172	0.018084	6.72e-28	35374	TRUE	reported	textfile	2	1	TRUE
rs113633457	T	A	T	A	-0.719	-0.00284632	0.01098	0.006824	FALSE	TRUE	FALSE	zb1rcd	18	29281284	0.00245208	0.245734	337199	NA	NA	CIHD	TRUE	reported	10832_24_B4GALT6_B4GT6_filtered	B4GALT6	chr18	31701321	0.039776	4.89e-73	35338	TRUE	reported	textfile	2	1	TRUE
rs142098862	A	G	A	G	-0.373	0.00460454	0.013	0.99288	FALSE	FALSE	FALSE	zb1rcd	18	29021402	0.00236163	0.0512094	337199	NA	NA	CIHD	TRUE	reported	10832_24_B4GALT6_B4GT6_filtered	B4GALT6	chr18	31441439	0.037114	9.17e-24	35339	TRUE	reported	textfile	2	1	TRUE
rs143674791	T	G	T	G	0.7855	-0.000676578	0.0137	0.987848	FALSE	FALSE	FALSE	zb1rcd	18	28904008	0.00186527	0.716812	337199	NA	NA	CIHD	TRUE	reported	10832_24_B4GALT6_B4GT6_filtered	B4GALT6	chr18	31324045	0.036754	2.43e-101	35339	TRUE	reported	textfile	2	1	TRUE
rs148295641	T	G	T	G	-0.5256	3.58e-05	0.01896	0.979595	FALSE	FALSE	FALSE	zb1rcd	18	30076333	0.00141864	0.979869	337199	NA	NA	CIHD	TRUE	reported	10832_24_B4GALT6_B4GT6_filtered	B4GALT6	chr18	32496370	0.030965	1.28e-64	35334	TRUE	reported	textfile	2	1	TRUE
rs17804730	A	C	A	C	-0.0747	0.000112098	0.46091	0.566455	FALSE	FALSE	FALSE	zb1rcd	18	29736017	0.000391322	0.774528	337199	NA	NA	CIHD	TRUE	reported	10832_24_B4GALT6_B4GT6_filtered	B4GALT6	chr18	32156054	0.008327	2.94e-19	35338	TRUE	reported	textfile	2	1	TRUE
rs1816633	A	T	A	T	-0.0931	0.000300649	0.3241	0.368084	FALSE	TRUE	FALSE	zb1rcd	18	28742231	0.000400613	0.45297	337199	NA	NA	CIHD	TRUE	reported	10832_24_B4GALT6_B4GT6_filtered	B4GALT6	chr18	31162268	0.00894	2.14e-25	35339	TRUE	reported	textfile	2	1	TRUE
rs59477943	G	A	G	A	-0.9248	-0.00031846	0.03496	0.960216	FALSE	FALSE	FALSE	zb1rcd	18	29136684	0.000992513	0.748314	337199	NA	NA	CIHD	TRUE	reported	10832_24_B4GALT6_B4GT6_filtered	B4GALT6	chr18	31556721	0.017513	1e-200	35337	TRUE	reported	textfile	2	1	TRUE
rs78796387	T	G	T	G	0.4779	-0.00044098	0.03351	0.960955	FALSE	FALSE	FALSE	zb1rcd	18	28787634	0.000994032	0.657313	337199	NA	NA	CIHD	TRUE	reported	10832_24_B4GALT6_B4GT6_filtered	B4GALT6	chr18	31207671	0.022772	8.82e-98	35339	TRUE	reported	textfile	2	1	TRUE
rs113654122	T	C	T	C	0.3161	-2.07e-05	0.03521	0.955993	FALSE	FALSE	FALSE	zb1rcd	10	73692880	0.000946652	0.982585	337199	NA	NA	CIHD	TRUE	reported	6207_10_PSAP_prosaposin	PSAP	chr10	71933122	0.022237	7.42e-46	35370	TRUE	reported	textfile	2	1	TRUE
rs1530804	G	A	G	A	0.0601	-0.000160729	0.28785	0.314689	FALSE	FALSE	FALSE	zb1rcd	10	73827292	0.000418117	0.700674	337199	NA	NA	CIHD	TRUE	reported	6207_10_PSAP_prosaposin	PSAP	chr10	72067534	0.009093	3.86e-11	35373	TRUE	reported	textfile	2	1	TRUE
rs72813980	C	A	C	A	-0.0719	-9.2e-05	0.12418	0.878541	FALSE	FALSE	FALSE	zb1rcd	10	73398814	0.000590849	0.876211	337199	NA	NA	CIHD	TRUE	reported	6207_10_PSAP_prosaposin	PSAP	chr10	71639057	0.012555	1.02e-08	35374	TRUE	reported	textfile	2	1	TRUE
rs113659044	A	T	A	T	-0.1881	-0.000193946	0.02598	0.030857	FALSE	TRUE	FALSE	zb1rcd	3	186494541	0.00112595	0.86324	337199	NA	NA	CIHD	TRUE	reported	3554_24_ADIPOQ_Adiponectin	ADIPOQ	chr3	186776752	0.028149	2.35e-11	35365	TRUE	reported	textfile	2	1	TRUE
rs143257534	T	C	T	C	-0.6346	0.00157678	0.03444	0.973621	FALSE	FALSE	FALSE	zb1rcd	3	186551888	0.00120356	0.190165	337199	NA	NA	CIHD	TRUE	reported	3554_24_ADIPOQ_Adiponectin	ADIPOQ	chr3	186834099	0.02397	1.88e-154	35367	TRUE	reported	textfile	2	1	TRUE
rs149434699	T	C	T	C	0.2244	-0.00320599	0.02296	0.985354	FALSE	FALSE	FALSE	zb1rcd	3	186258230	0.00165749	0.0530848	337199	NA	NA	CIHD	TRUE	reported	3554_24_ADIPOQ_Adiponectin	ADIPOQ	chr3	186540441	0.028467	3.2e-15	35367	TRUE	reported	textfile	2	1	TRUE
rs138642808	T	G	T	G	0.3104	-0.000726156	0.01164	0.991167	FALSE	FALSE	FALSE	zb1rcd	14	94659921	0.00214205	0.73461	337199	NA	NA	CIHD	TRUE	reported	3449_58_SERPINA4_Kallistatin	SERPINA4	chr14	94193584	0.039628	4.77e-15	35372	TRUE	reported	textfile	2	1	TRUE
rs147832226	T	C	T	C	-0.2349	-0.00231156	0.01449	0.986527	FALSE	FALSE	FALSE	zb1rcd	14	95813545	0.0016776	0.168238	337199	NA	NA	CIHD	TRUE	reported	3449_58_SERPINA4_Kallistatin	SERPINA4	chr14	95347208	0.036221	8.86e-11	35375	TRUE	reported	textfile	2	1	TRUE
rs149058031	A	G	A	G	0.1815	0.000992756	0.02448	0.983425	FALSE	FALSE	FALSE	zb1rcd	14	95526342	0.00155889	0.524231	337199	NA	NA	CIHD	TRUE	reported	3449_58_SERPINA4_Kallistatin	SERPINA4	chr14	95060005	0.028167	1.17e-10	35372	TRUE	reported	textfile	2	1	TRUE
rs1884080	G	T	G	T	-0.1653	4.83e-05	0.30704	0.2802	FALSE	FALSE	FALSE	zb1rcd	14	95061585	0.000429322	0.910389	337199	NA	NA	CIHD	TRUE	reported	3449_58_SERPINA4_Kallistatin	SERPINA4	chr14	94595248	0.009191	2.52e-72	35372	TRUE	reported	textfile	2	1	TRUE
rs1884082	T	G	T	G	0.0876	0.000134964	0.49393	0.488937	FALSE	FALSE	FALSE	zb1rcd	14	95078677	0.000385145	0.726021	337199	NA	NA	CIHD	TRUE	reported	3449_58_SERPINA4_Kallistatin	SERPINA4	chr14	94612340	0.008463	4.13e-25	35372	TRUE	reported	textfile	2	1	TRUE
rs78149822	A	G	A	G	-0.1818	-0.000885588	0.01921	0.980224	FALSE	FALSE	FALSE	zb1rcd	14	95766741	0.00138244	0.521784	337199	NA	NA	CIHD	TRUE	reported	3449_58_SERPINA4_Kallistatin	SERPINA4	chr14	95300404	0.029897	1.2e-09	35375	TRUE	reported	textfile	2	1	TRUE
rs113721192	A	G	A	G	-1.6205	0.000374462	0.01505	0.991803	FALSE	FALSE	FALSE	zb1rcd	6	32682590	0.00213673	0.860883	337199	NA	NA	CIHD	TRUE	reported	3186_2_C2_C2	C2	chr6	32714813	0.026469	1e-200	35433	TRUE	reported	textfile	2	1	TRUE
rs28732085	G	C	G	C	0.1271	-0.000797483	0.07017	0.074735	FALSE	TRUE	FALSE	zb1rcd	6	31011278	0.000731912	0.275895	337199	NA	NA	CIHD	TRUE	reported	3186_2_C2_C2	C2	chr6	31043501	0.016424	1.01e-14	35438	TRUE	reported	textfile	2	1	TRUE
rs7656	C	T	C	T	0.2552	0.000787999	0.21973	0.159934	FALSE	FALSE	FALSE	zb1rcd	6	32627958	0.000538524	0.143398	337199	NA	NA	CIHD	TRUE	reported	3186_2_C2_C2	C2	chr6	32660181	0.009901	1.65e-146	35439	TRUE	reported	textfile	2	1	TRUE
rs113722620	A	G	A	G	0.2287	-0.00018108	0.07408	0.954184	FALSE	FALSE	FALSE	zb1rcd	1	231368212	0.000928975	0.845452	337199	NA	NA	CIHD	TRUE	reported	9901_28_EGLN1_EGLN1	EGLN1	chr1	231232466	0.015152	1.77e-51	35362	TRUE	reported	textfile	2	1	TRUE
rs114459700	C	T	C	T	0.3833	0.000588983	0.0506	0.977359	FALSE	FALSE	FALSE	zb1rcd	1	231508739	0.00130771	0.652429	337199	NA	NA	CIHD	TRUE	reported	9901_28_EGLN1_EGLN1	EGLN1	chr1	231372993	0.018101	1.61e-99	35364	TRUE	reported	textfile	2	1	TRUE
rs146276525	A	G	A	G	0.2655	-3.65e-05	0.04779	0.975952	FALSE	FALSE	FALSE	zb1rcd	1	231116217	0.00126079	0.976927	337199	NA	NA	CIHD	TRUE	reported	9901_28_EGLN1_EGLN1	EGLN1	chr1	230980471	0.018643	5.1e-46	35365	TRUE	reported	textfile	2	1	TRUE
rs72750706	G	A	G	A	0.0977	0.000578443	0.19505	0.854832	FALSE	FALSE	FALSE	zb1rcd	1	231208894	0.000550757	0.293595	337199	NA	NA	CIHD	TRUE	reported	9901_28_EGLN1_EGLN1	EGLN1	chr1	231073148	0.010019	1.82e-22	35363	TRUE	reported	textfile	2	1	TRUE
rs821726	A	G	A	G	0.06	-0.000270804	0.34043	0.678805	FALSE	FALSE	FALSE	zb1rcd	1	232038869	0.00042267	0.521719	337199	NA	NA	CIHD	TRUE	reported	9901_28_EGLN1_EGLN1	EGLN1	chr1	231903123	0.008449	1.24e-12	35362	TRUE	reported	textfile	2	1	TRUE
rs113724571	T	C	T	C	-0.2314	0.00392797	0.01467	0.99089	FALSE	FALSE	FALSE	zb1rcd	1	153456535	0.00207709	0.0586125	337199	NA	NA	CIHD	TRUE	reported	13090_17_S100A6_S100A6	S100A6	chr1	153484059	0.033998	1e-11	35353	TRUE	reported	textfile	2	1	TRUE
rs75742937	G	A	G	A	-0.2088	0.00117371	0.02996	0.983281	FALSE	FALSE	FALSE	zb1rcd	1	152830033	0.00154964	0.448805	337199	NA	NA	CIHD	TRUE	reported	13090_17_S100A6_S100A6	S100A6	chr1	152857557	0.02414	5.17e-18	35351	TRUE	reported	textfile	2	1	TRUE
rs77543908	C	G	C	G	-0.2968	0.00347335	0.02508	0.00633	FALSE	TRUE	FALSE	zb1rcd	1	153498645	0.00254593	0.172482	337199	NA	NA	CIHD	TRUE	reported	13090_17_S100A6_S100A6	S100A6	chr1	153526169	0.026315	1.67e-29	35353	TRUE	reported	textfile	2	1	TRUE
rs113727631	C	G	C	G	-0.702	0.000180961	0.0338	0.044426	FALSE	TRUE	FALSE	zb1rcd	1	161471320	0.000944662	0.848086	337199	NA	NA	CIHD	TRUE	reported	3309_2_FCGR2A_FCG2A	FCGR2A	chr1	161501530	0.026721	4.08e-152	35351	TRUE	reported	textfile	2	1	TRUE
rs114014204	T	C	T	C	-0.6047	-0.00208165	0.01389	0.991287	FALSE	FALSE	FALSE	zb1rcd	1	160880144	0.00212322	0.32688	337199	NA	NA	CIHD	TRUE	reported	3309_2_FCGR2A_FCG2A	FCGR2A	chr1	160910354	0.041243	1.13e-48	35365	TRUE	reported	textfile	2	1	TRUE
rs114844178	A	G	A	G	0.6114	0.000841192	0.09615	0.934628	FALSE	FALSE	FALSE	zb1rcd	1	161352267	0.00081157	0.299969	337199	NA	NA	CIHD	TRUE	reported	3309_2_FCGR2A_FCG2A	FCGR2A	chr1	161382477	0.008844	1e-200	35354	TRUE	reported	textfile	2	1	TRUE
rs138293152	T	C	T	C	-0.7329	-0.0018009	0.04573	0.989975	FALSE	FALSE	FALSE	zb1rcd	1	161444030	0.00199152	0.365846	337199	NA	NA	CIHD	TRUE	reported	3309_2_FCGR2A_FCG2A	FCGR2A	chr1	161474240	0.02285	1e-200	35351	TRUE	reported	textfile	2	1	TRUE
rs139826170	T	C	T	C	-0.2272	0.00191694	0.02322	0.98273	FALSE	FALSE	FALSE	zb1rcd	1	161235954	0.00152669	0.209255	337199	NA	NA	CIHD	TRUE	reported	3309_2_FCGR2A_FCG2A	FCGR2A	chr1	161266164	0.032057	1.37e-12	35358	TRUE	reported	textfile	2	1	TRUE
rs144449952	A	T	A	T	0.5462	-0.00202544	0.01142	0.009877	FALSE	TRUE	FALSE	zb1rcd	1	161347824	0.00205741	0.324889	337199	NA	NA	CIHD	TRUE	reported	3309_2_FCGR2A_FCG2A	FCGR2A	chr1	161378034	0.04398	2.05e-35	35354	TRUE	reported	textfile	2	1	TRUE
rs150752639	G	A	G	A	0.418	-0.000190561	0.06873	0.966638	FALSE	FALSE	FALSE	zb1rcd	1	161230773	0.00110585	0.863185	337199	NA	NA	CIHD	TRUE	reported	3309_2_FCGR2A_FCG2A	FCGR2A	chr1	161260983	0.019008	3.58e-107	35358	TRUE	reported	textfile	2	1	TRUE
rs17452514	T	C	T	C	-0.4113	-0.00267384	0.02578	0.980799	FALSE	FALSE	FALSE	zb1rcd	1	161951077	0.00140208	0.0565145	337199	NA	NA	CIHD	TRUE	reported	3309_2_FCGR2A_FCG2A	FCGR2A	chr1	161981287	0.030452	1.43e-41	35356	TRUE	reported	textfile	2	1	TRUE
rs34307129	A	G	A	G	-0.6	0.00167986	0.02288	0.971348	FALSE	FALSE	FALSE	zb1rcd	1	161275729	0.00115421	0.145554	337199	NA	NA	CIHD	TRUE	reported	3309_2_FCGR2A_FCG2A	FCGR2A	chr1	161305939	0.031527	9.41e-81	35354	TRUE	reported	textfile	2	1	TRUE
rs34436026	T	C	T	C	0.5469	0.00161027	0.03202	0.960224	FALSE	FALSE	FALSE	zb1rcd	1	161519440	0.000985561	0.102289	337199	NA	NA	CIHD	TRUE	reported	3309_2_FCGR2A_FCG2A	FCGR2A	chr1	161549650	0.027388	1.04e-88	35351	TRUE	reported	textfile	2	1	TRUE
rs56241622	G	A	G	A	-0.6538	-0.00203424	0.01244	0.987442	FALSE	FALSE	FALSE	zb1rcd	1	161315218	0.00177474	0.251707	337199	NA	NA	CIHD	TRUE	reported	3309_2_FCGR2A_FCG2A	FCGR2A	chr1	161345428	0.043125	6.46e-52	35354	TRUE	reported	textfile	2	1	TRUE
rs61801160	G	C	G	C	-0.5371	0.000674245	0.03059	0.025891	FALSE	TRUE	FALSE	zb1rcd	1	161673859	0.00121444	0.578765	337199	NA	NA	CIHD	TRUE	reported	3309_2_FCGR2A_FCG2A	FCGR2A	chr1	161704069	0.027411	1.74e-85	35352	TRUE	reported	textfile	2	1	TRUE
rs72702031	G	A	G	A	0.2576	-0.000286615	0.01313	0.981392	FALSE	FALSE	FALSE	zb1rcd	1	162369277	0.00143129	0.841286	337199	NA	NA	CIHD	TRUE	reported	3309_2_FCGR2A_FCG2A	FCGR2A	chr1	162399487	0.042363	1.2e-09	35358	TRUE	reported	textfile	2	1	TRUE
rs113728742	T	G	T	G	0.3836	-0.00267351	0.03098	0.977777	FALSE	FALSE	FALSE	zb1rcd	5	96060242	0.00133645	0.0454506	337199	NA	NA	CIHD	TRUE	reported	8960_3_ERAP2_LRAP	ERAP2	chr5	96724538	0.021416	9.49e-72	35349	TRUE	reported	textfile	2	1	TRUE
rs114029127	C	T	C	T	-0.3247	-0.00340779	0.02784	0.986389	FALSE	FALSE	FALSE	zb1rcd	5	95371268	0.00165873	0.0399319	337199	NA	NA	CIHD	TRUE	reported	8960_3_ERAP2_LRAP	ERAP2	chr5	96035564	0.022263	3.5e-48	35348	TRUE	reported	textfile	2	1	TRUE
rs114499253	C	T	C	T	0.6521	-0.00273233	0.07306	0.956339	FALSE	FALSE	FALSE	zb1rcd	5	96209178	0.00094926	0.00399751	337199	NA	NA	CIHD	TRUE	reported	8960_3_ERAP2_LRAP	ERAP2	chr5	96873475	0.007871	1e-200	35348	TRUE	reported	textfile	2	1	TRUE
rs146989326	A	T	A	T	0.4841	-0.00225109	0.01647	0.012383	FALSE	TRUE	FALSE	zb1rcd	5	96426170	0.00179896	0.210815	337199	NA	NA	CIHD	TRUE	reported	8960_3_ERAP2_LRAP	ERAP2	chr5	97090466	0.02804	8.67e-67	35345	TRUE	reported	textfile	2	1	TRUE
rs62376423	A	G	A	G	-0.3526	-0.00128314	0.03772	0.966383	FALSE	FALSE	FALSE	zb1rcd	5	96168636	0.00107621	0.233153	337199	NA	NA	CIHD	TRUE	reported	8960_3_ERAP2_LRAP	ERAP2	chr5	96832933	0.01939	6.81e-74	35349	TRUE	reported	textfile	2	1	TRUE
rs72779651	C	A	C	A	-0.2755	-0.00195127	0.01858	0.98469	FALSE	FALSE	FALSE	zb1rcd	5	97167595	0.00163769	0.233468	337199	NA	NA	CIHD	TRUE	reported	8960_3_ERAP2_LRAP	ERAP2	chr5	97831891	0.025975	2.78e-26	35343	TRUE	reported	textfile	2	1	TRUE
rs7705528	G	A	G	A	-0.2134	3.55e-05	0.33635	0.643845	FALSE	FALSE	FALSE	zb1rcd	5	96613085	0.000402016	0.92961	337199	NA	NA	CIHD	TRUE	reported	8960_3_ERAP2_LRAP	ERAP2	chr5	97277381	0.007712	1.61e-168	35345	TRUE	reported	textfile	2	1	TRUE
rs7709763	C	T	C	T	-0.2962	-0.000765432	0.2278	0.787631	FALSE	FALSE	FALSE	zb1rcd	5	95822590	0.000470584	0.103832	337199	NA	NA	CIHD	TRUE	reported	8960_3_ERAP2_LRAP	ERAP2	chr5	96486886	0.008648	1e-200	35348	TRUE	reported	textfile	2	1	TRUE
rs888713	A	T	A	T	0.5738	-0.000706219	0.05602	0.054275	FALSE	TRUE	FALSE	zb1rcd	5	95974992	0.000885963	0.425382	337199	NA	NA	CIHD	TRUE	reported	8960_3_ERAP2_LRAP	ERAP2	chr5	96639288	0.015985	1e-200	35349	TRUE	reported	textfile	2	1	TRUE
rs113853183	A	C	A	C	-0.4599	0.000967901	0.01181	0.982049	FALSE	FALSE	FALSE	zb1rcd	19	51681357	0.00144893	0.504128	337199	NA	NA	CIHD	TRUE	reported	2831_29_KLK11_Kallikrein_11	KLK11	chr19	51178101	0.04231	1.6e-27	35375	TRUE	reported	textfile	2	1	TRUE
rs36518	A	G	A	G	-0.1064	0.000206475	0.11758	0.864842	FALSE	FALSE	FALSE	zb1rcd	19	51942903	0.000564675	0.714625	337199	NA	NA	CIHD	TRUE	reported	2831_29_KLK11_Kallikrein_11	KLK11	chr19	51439649	0.013849	1.56e-14	35381	TRUE	reported	textfile	2	1	TRUE
rs3745539	T	C	T	C	0.0945	0.000232144	0.08967	0.924063	FALSE	FALSE	FALSE	zb1rcd	19	51528041	0.000727826	0.749761	337199	NA	NA	CIHD	TRUE	reported	2831_29_KLK11_Kallikrein_11	KLK11	chr19	51024785	0.015685	1.69e-09	35364	TRUE	reported	textfile	2	1	TRUE
rs62115743	T	C	T	C	-1.3461	-0.000483363	0.06947	0.915327	FALSE	FALSE	FALSE	zb1rcd	19	51514874	0.000701918	0.491055	337199	NA	NA	CIHD	TRUE	reported	2831_29_KLK11_Kallikrein_11	KLK11	chr19	51011618	0.012134	1e-200	35371	TRUE	reported	textfile	2	1	TRUE
rs62117662	A	G	A	G	0.2286	-0.000232833	0.19907	0.801512	FALSE	FALSE	FALSE	zb1rcd	19	51529377	0.00048288	0.62968	337199	NA	NA	CIHD	TRUE	reported	2831_29_KLK11_Kallikrein_11	KLK11	chr19	51026121	0.011222	3.09e-92	35363	TRUE	reported	textfile	2	1	TRUE
rs73070526	G	C	G	C	-0.2467	-0.00155659	0.02606	0.020034	FALSE	TRUE	FALSE	zb1rcd	19	50828073	0.00140347	0.267387	337199	NA	NA	CIHD	TRUE	reported	2831_29_KLK11_Kallikrein_11	KLK11	chr19	50324816	0.028019	1.31e-18	35373	TRUE	reported	textfile	2	1	TRUE
rs113855594	T	C	T	C	0.3822	0.00346204	0.01114	0.988197	FALSE	FALSE	FALSE	zb1rcd	1	22112067	0.00186474	0.0633724	337199	NA	NA	CIHD	TRUE	reported	15626_223_HSPG2_Perlecan	HSPG2	chr1	21785574	0.042033	9.64e-20	35376	TRUE	reported	textfile	2	1	TRUE
rs144654395	A	G	A	G	0.2878	0.000575749	0.01207	0.983854	FALSE	FALSE	FALSE	zb1rcd	1	22747527	0.00157674	0.714998	337199	NA	NA	CIHD	TRUE	reported	15626_223_HSPG2_Perlecan	HSPG2	chr1	22421034	0.039458	3.01e-13	35370	TRUE	reported	textfile	2	1	TRUE
rs212548	C	T	C	T	0.0505	-0.000138632	0.32941	0.689391	FALSE	FALSE	FALSE	zb1rcd	1	21595611	0.000418033	0.740167	337199	NA	NA	CIHD	TRUE	reported	15626_223_HSPG2_Perlecan	HSPG2	chr1	21269118	0.009029	2.23e-08	35379	TRUE	reported	textfile	2	1	TRUE
rs2229475	T	C	T	C	0.5138	-0.000137621	0.06056	0.939199	FALSE	FALSE	FALSE	zb1rcd	1	22181895	0.000804544	0.864181	337199	NA	NA	CIHD	TRUE	reported	15626_223_HSPG2_Perlecan	HSPG2	chr1	21855402	0.017412	2.28e-191	35375	TRUE	reported	textfile	2	1	TRUE
rs72877151	T	C	T	C	0.0941	0.000360166	0.07743	0.915436	FALSE	FALSE	FALSE	zb1rcd	1	22971560	0.000694041	0.603803	337199	NA	NA	CIHD	TRUE	reported	15626_223_HSPG2_Perlecan	HSPG2	chr1	22645067	0.015509	1.3e-09	35369	TRUE	reported	textfile	2	1	TRUE
rs76305492	G	C	G	C	-0.1471	-0.000790635	0.06687	0.062939	FALSE	TRUE	FALSE	zb1rcd	1	22224877	0.000796705	0.321013	337199	NA	NA	CIHD	TRUE	reported	15626_223_HSPG2_Perlecan	HSPG2	chr1	21898384	0.016777	1.82e-18	35374	TRUE	reported	textfile	2	1	TRUE
rs113856318	C	T	C	T	0.7375	-0.0013319	0.01851	0.984788	FALSE	FALSE	FALSE	zb1rcd	3	142635593	0.00160627	0.406998	337199	NA	NA	CIHD	TRUE	reported	6081_52_PCOLCE2_PCOC2	PCOLCE2	chr3	142916751	0.032143	1.68e-116	35365	TRUE	reported	textfile	2	1	TRUE
rs13086711	G	C	G	C	0.1938	-0.000668981	0.11569	0.112462	FALSE	TRUE	FALSE	zb1rcd	3	141871441	0.000614831	0.276564	337199	NA	NA	CIHD	TRUE	reported	6081_52_PCOLCE2_PCOC2	PCOLCE2	chr3	142152599	0.013455	4.92e-47	35365	TRUE	reported	textfile	2	1	TRUE
rs1353887	C	T	C	T	-0.1136	0.000333037	0.14897	0.860154	FALSE	FALSE	FALSE	zb1rcd	3	142700273	0.000556011	0.549189	337199	NA	NA	CIHD	TRUE	reported	6081_52_PCOLCE2_PCOC2	PCOLCE2	chr3	142981431	0.011922	1.59e-21	35365	TRUE	reported	textfile	2	1	TRUE
rs35351308	A	G	A	G	0.398	0.000945646	0.04145	0.984935	FALSE	FALSE	FALSE	zb1rcd	3	142141496	0.00157974	0.549435	337199	NA	NA	CIHD	TRUE	reported	6081_52_PCOLCE2_PCOC2	PCOLCE2	chr3	142422654	0.021341	1.27e-77	35365	TRUE	reported	textfile	2	1	TRUE
rs6440169	G	A	G	A	-0.1362	0.000432214	0.2101	0.176497	FALSE	FALSE	FALSE	zb1rcd	3	143106999	0.000505572	0.392606	337199	NA	NA	CIHD	TRUE	reported	6081_52_PCOLCE2_PCOC2	PCOLCE2	chr3	143388157	0.010481	1.3e-38	35365	TRUE	reported	textfile	2	1	TRUE
rs9829564	C	T	C	T	-0.4234	-0.000327178	0.16533	0.837713	FALSE	FALSE	FALSE	zb1rcd	3	142599423	0.000522333	0.531068	337199	NA	NA	CIHD	TRUE	reported	6081_52_PCOLCE2_PCOC2	PCOLCE2	chr3	142880581	0.011333	1e-200	35364	TRUE	reported	textfile	2	1	TRUE
rs113908435	T	C	T	C	0.0977	0.000442862	0.05598	0.95715	FALSE	FALSE	FALSE	zb1rcd	11	47468515	0.00097465	0.649555	337199	NA	NA	CIHD	TRUE	reported	5316_54_F2_Prothrombin	F2	chr11	47446963	0.016804	6.1e-09	35376	TRUE	reported	textfile	2	1	TRUE
rs145619451	G	A	G	A	-0.2147	-0.000297291	0.01444	0.984717	FALSE	FALSE	FALSE	zb1rcd	11	47555268	0.00159852	0.852461	337199	NA	NA	CIHD	TRUE	reported	5316_54_F2_Prothrombin	F2	chr11	47533716	0.033315	1.16e-10	35377	TRUE	reported	textfile	2	1	TRUE
rs3136516	A	G	A	G	-0.0971	0.000234371	0.43793	0.474158	FALSE	FALSE	FALSE	zb1rcd	11	46760756	0.000386928	0.5447	337199	NA	NA	CIHD	TRUE	reported	5316_54_F2_Prothrombin	F2	chr11	46739206	0.007908	1.18e-34	35376	TRUE	reported	textfile	2	1	TRUE
rs113923073	C	G	C	G	0.1302	0.000279559	0.06149	0.057368	FALSE	TRUE	FALSE	zb1rcd	4	110838289	0.000828874	0.735911	337199	NA	NA	CIHD	TRUE	reported	5509_7_EGF_EGF	EGF	chr4	109917133	0.016657	5.42e-15	35357	TRUE	reported	textfile	2	1	TRUE
rs115294968	A	G	A	G	-0.5066	0.00291431	0.01258	0.993998	FALSE	FALSE	FALSE	zb1rcd	4	110807378	0.00254655	0.252452	337199	NA	NA	CIHD	TRUE	reported	5509_7_EGF_EGF	EGF	chr4	109886222	0.036259	2.33e-44	35356	TRUE	reported	textfile	2	1	TRUE
rs141984282	A	G	A	G	-0.3456	-0.00234601	0.01243	0.994133	FALSE	FALSE	FALSE	zb1rcd	4	111551848	0.00260697	0.368175	337199	NA	NA	CIHD	TRUE	reported	5509_7_EGF_EGF	EGF	chr4	110630692	0.037544	3.41e-20	35355	TRUE	reported	textfile	2	1	TRUE
rs113953523	A	G	A	G	-0.8216	0.00242434	0.02879	0.984076	FALSE	FALSE	FALSE	zb1rcd	12	57539834	0.00156765	0.121988	337199	NA	NA	CIHD	TRUE	reported	15686_49_INHBC_INHBC	INHBC	chr12	57146051	0.025456	1e-200	35365	TRUE	reported	textfile	2	1	TRUE
rs117176626	A	G	A	G	-0.6443	-0.00246884	0.02982	0.980221	FALSE	FALSE	FALSE	zb1rcd	12	58485212	0.00138687	0.0750516	337199	NA	NA	CIHD	TRUE	reported	15686_49_INHBC_INHBC	INHBC	chr12	58091429	0.024731	1.27e-149	35365	TRUE	reported	textfile	2	1	TRUE
rs117325986	T	C	T	C	-0.7239	-9.69e-05	0.03741	0.987177	FALSE	FALSE	FALSE	zb1rcd	12	56997755	0.00171421	0.95491	337199	NA	NA	CIHD	TRUE	reported	15686_49_INHBC_INHBC	INHBC	chr12	56603971	0.02176	1e-200	35369	TRUE	reported	textfile	2	1	TRUE
rs183310037	A	C	A	C	0.3637	-0.00162992	0.03362	0.978768	FALSE	FALSE	FALSE	zb1rcd	12	57047807	0.00135349	0.228501	337199	NA	NA	CIHD	TRUE	reported	15686_49_INHBC_INHBC	INHBC	chr12	56654023	0.023718	4.51e-53	35369	TRUE	reported	textfile	2	1	TRUE
rs34633617	G	A	G	A	0.3825	0.00169754	0.04605	0.973409	FALSE	FALSE	FALSE	zb1rcd	12	58303487	0.00119962	0.15705	337199	NA	NA	CIHD	TRUE	reported	15686_49_INHBC_INHBC	INHBC	chr12	57909704	0.020082	7.01e-81	35366	TRUE	reported	textfile	2	1	TRUE
rs76545764	C	A	C	A	-0.5217	0.000733203	0.06949	0.951045	FALSE	FALSE	FALSE	zb1rcd	12	57252811	0.000927947	0.429449	337199	NA	NA	CIHD	TRUE	reported	15686_49_INHBC_INHBC	INHBC	chr12	56859027	0.016409	1e-200	35369	TRUE	reported	textfile	2	1	TRUE
rs79245439	C	T	C	T	0.4087	-0.000808985	0.01234	0.974132	FALSE	FALSE	FALSE	zb1rcd	12	57671622	0.00121317	0.504877	337199	NA	NA	CIHD	TRUE	reported	15686_49_INHBC_INHBC	INHBC	chr12	57277839	0.037677	2.05e-27	35367	TRUE	reported	textfile	2	1	TRUE
rs113968521	C	T	C	T	0.1808	0.00148225	0.13661	0.867058	FALSE	FALSE	FALSE	zb1rcd	9	88697092	0.000576994	0.0102021	337199	NA	NA	CIHD	TRUE	reported	17456_53_GOLM1_GOLM1	GOLM1	chr9	86082177	0.012132	3.18e-50	35354	TRUE	reported	textfile	2	1	TRUE
rs138221898	A	C	A	C	0.1142	0.00168845	0.06579	0.929543	FALSE	FALSE	FALSE	zb1rcd	9	89226772	0.000758894	0.0260892	337199	NA	NA	CIHD	TRUE	reported	17456_53_GOLM1_GOLM1	GOLM1	chr9	86611857	0.016747	9.17e-12	35356	TRUE	reported	textfile	2	1	TRUE
rs7868110	A	G	A	G	0.3623	0.000955695	0.09593	0.888001	FALSE	FALSE	FALSE	zb1rcd	9	88721144	0.000619047	0.122634	337199	NA	NA	CIHD	TRUE	reported	17456_53_GOLM1_GOLM1	GOLM1	chr9	86106229	0.014157	1.93e-144	35356	TRUE	reported	textfile	2	1	TRUE
rs113979133	T	C	T	C	-1.3499	-0.000439126	0.01103	0.980476	FALSE	FALSE	FALSE	zb1rcd	6	49810566	0.00140004	0.753784	337199	NA	NA	CIHD	TRUE	reported	9282_12_CRISP2_CRIS2	CRISP2	chr6	49842853	0.036712	1e-200	35371	TRUE	reported	textfile	2	1	TRUE
rs115534907	T	A	T	A	-1.0159	-0.0015457	0.01363	0.01581	FALSE	TRUE	FALSE	zb1rcd	6	49475543	0.00154997	0.318647	337199	NA	NA	CIHD	TRUE	reported	9282_12_CRISP2_CRIS2	CRISP2	chr6	49507830	0.033432	1e-200	35359	TRUE	reported	textfile	2	1	TRUE
rs139049958	T	A	T	A	-0.1945	-0.00150762	0.01681	0.009862	FALSE	TRUE	FALSE	zb1rcd	6	48985839	0.00220476	0.494102	337199	NA	NA	CIHD	TRUE	reported	9282_12_CRISP2_CRIS2	CRISP2	chr6	49018202	0.031093	3.97e-10	35360	TRUE	reported	textfile	2	1	TRUE
rs74987156	T	C	T	C	0.2606	-0.000899681	0.06108	0.944709	FALSE	FALSE	FALSE	zb1rcd	6	49379810	0.000855937	0.29321	337199	NA	NA	CIHD	TRUE	reported	9282_12_CRISP2_CRIS2	CRISP2	chr6	49412097	0.016631	2.44e-55	35359	TRUE	reported	textfile	2	1	TRUE
rs114002959	A	C	A	C	-0.1549	0.000450203	0.03802	0.967435	FALSE	FALSE	FALSE	zb1rcd	21	42727297	0.00113466	0.691536	337199	NA	NA	CIHD	TRUE	reported	5618_50_FAM3B_FAM3B	FAM3B	chr21	41355370	0.021215	2.85e-13	35368	TRUE	reported	textfile	2	1	TRUE
rs60265870	A	G	A	G	-0.5545	0.00107039	0.04685	0.95595	FALSE	FALSE	FALSE	zb1rcd	21	42716967	0.000938796	0.254216	337199	NA	NA	CIHD	TRUE	reported	5618_50_FAM3B_FAM3B	FAM3B	chr21	41345040	0.01928	6.73e-182	35368	TRUE	reported	textfile	2	1	TRUE
rs73370115	G	A	G	A	-0.1585	0.00138358	0.05256	0.966225	FALSE	FALSE	FALSE	zb1rcd	21	42750654	0.00107287	0.19719	337199	NA	NA	CIHD	TRUE	reported	5618_50_FAM3B_FAM3B	FAM3B	chr21	41378727	0.018374	6.35e-18	35366	TRUE	reported	textfile	2	1	TRUE
rs114006976	G	T	G	T	0.1353	-0.000163115	0.03711	0.972595	FALSE	FALSE	FALSE	zb1rcd	3	57935401	0.00120283	0.892129	337199	NA	NA	CIHD	TRUE	reported	3376_49_IL17RD_IL_17_RD	IL17RD	chr3	57949674	0.021242	1.9e-10	35358	TRUE	reported	textfile	2	1	TRUE
rs116685902	A	G	A	G	-0.1485	-0.00158078	0.02536	0.978516	FALSE	FALSE	FALSE	zb1rcd	3	58037503	0.00132914	0.234315	337199	NA	NA	CIHD	TRUE	reported	3376_49_IL17RD_IL_17_RD	IL17RD	chr3	58051776	0.025476	5.58e-09	35357	TRUE	reported	textfile	2	1	TRUE
rs142146699	T	C	T	C	0.468	0.000813246	0.02157	0.986812	FALSE	FALSE	FALSE	zb1rcd	3	57977613	0.00173078	0.638446	337199	NA	NA	CIHD	TRUE	reported	3376_49_IL17RD_IL_17_RD	IL17RD	chr3	57991886	0.027379	1.67e-65	35358	TRUE	reported	textfile	2	1	TRUE
rs148968939	A	C	A	C	-0.1203	-0.000208931	0.05579	0.956185	FALSE	FALSE	FALSE	zb1rcd	3	56250280	0.000946595	0.825312	337199	NA	NA	CIHD	TRUE	reported	3376_49_IL17RD_IL_17_RD	IL17RD	chr3	56216252	0.01764	9.11e-12	35359	TRUE	reported	textfile	2	1	TRUE
rs7611972	T	C	T	C	0.1174	-0.000875178	0.20527	0.805293	FALSE	FALSE	FALSE	zb1rcd	3	56932855	0.000486812	0.0722138	337199	NA	NA	CIHD	TRUE	reported	3376_49_IL17RD_IL_17_RD	IL17RD	chr3	56898827	0.009903	2.03e-32	35357	TRUE	reported	textfile	2	1	TRUE
rs9862503	G	A	G	A	0.2599	0.000132221	0.3272	0.63275	FALSE	FALSE	FALSE	zb1rcd	3	57090360	0.000402937	0.742804	337199	NA	NA	CIHD	TRUE	reported	3376_49_IL17RD_IL_17_RD	IL17RD	chr3	57056332	0.008421	1e-200	35357	TRUE	reported	textfile	2	1	TRUE
rs114022440	G	A	G	A	0.2539	-0.00054449	0.01907	0.970719	FALSE	FALSE	FALSE	zb1rcd	2	222285268	0.00114193	0.633495	337199	NA	NA	CIHD	TRUE	reported	16288_17_EPHA4_EPHA4	EPHA4	chr2	221420548	0.029843	1.77e-17	35373	TRUE	reported	textfile	2	1	TRUE
rs190696118	C	A	C	A	-0.2114	0.00265978	0.02014	0.989583	FALSE	FALSE	FALSE	zb1rcd	2	221866137	0.00193727	0.169768	337199	NA	NA	CIHD	TRUE	reported	16288_17_EPHA4_EPHA4	EPHA4	chr2	221001417	0.030226	2.67e-12	35376	TRUE	reported	textfile	2	1	TRUE
rs4674589	C	T	C	T	0.0882	0.000608594	0.42702	0.558197	FALSE	FALSE	FALSE	zb1rcd	2	222257556	0.000388591	0.117313	337199	NA	NA	CIHD	TRUE	reported	16288_17_EPHA4_EPHA4	EPHA4	chr2	221392836	0.008224	7.77e-27	35373	TRUE	reported	textfile	2	1	TRUE
rs114099765	C	T	C	T	0.3492	-1.06e-05	0.02245	0.973228	FALSE	FALSE	FALSE	zb1rcd	1	171690351	0.00120192	0.992981	337199	NA	NA	CIHD	TRUE	reported	16558_2_MYOC_MYOC	MYOC	chr1	171721211	0.02816	2.6e-35	35365	TRUE	reported	textfile	2	1	TRUE
rs145888259	A	G	A	G	-0.1517	0.00196239	0.03831	0.975402	FALSE	FALSE	FALSE	zb1rcd	1	172386261	0.00128998	0.128196	337199	NA	NA	CIHD	TRUE	reported	16558_2_MYOC_MYOC	MYOC	chr1	172417121	0.021711	2.8e-12	35354	TRUE	reported	textfile	2	1	TRUE
rs192038293	G	A	G	A	0.1971	0.00211416	0.02264	0.979909	FALSE	FALSE	FALSE	zb1rcd	1	171731930	0.00141626	0.135496	337199	NA	NA	CIHD	TRUE	reported	16558_2_MYOC_MYOC	MYOC	chr1	171762790	0.028203	2.78e-12	35365	TRUE	reported	textfile	2	1	TRUE
rs4916273	A	G	A	G	0.1013	9.48e-05	0.07689	0.920873	FALSE	FALSE	FALSE	zb1rcd	1	171223134	0.000713101	0.894286	337199	NA	NA	CIHD	TRUE	reported	16558_2_MYOC_MYOC	MYOC	chr1	171253995	0.015664	1e-10	35353	TRUE	reported	textfile	2	1	TRUE
rs57118325	A	C	A	C	-0.4792	-0.000758739	0.08455	0.903889	FALSE	FALSE	FALSE	zb1rcd	1	171591791	0.000654237	0.246159	337199	NA	NA	CIHD	TRUE	reported	16558_2_MYOC_MYOC	MYOC	chr1	171622651	0.014774	1e-200	35362	TRUE	reported	textfile	2	1	TRUE
rs7535044	A	G	A	G	0.3352	0.00123954	0.01884	0.981085	FALSE	FALSE	FALSE	zb1rcd	1	171503013	0.00143454	0.387551	337199	NA	NA	CIHD	TRUE	reported	16558_2_MYOC_MYOC	MYOC	chr1	171533874	0.030565	5.51e-28	35362	TRUE	reported	textfile	2	1	TRUE
rs114116433	T	C	T	C	1.1431	0.000161296	0.01663	0.976984	FALSE	FALSE	FALSE	zb1rcd	1	9733736	0.00131704	0.902528	337199	NA	NA	CIHD	TRUE	reported	15521_4_CLSTN1_Alcadein_alpha_1	CLSTN1	chr1	9673678	0.031596	1e-200	35390	TRUE	reported	textfile	2	1	TRUE
rs114513597	A	G	A	G	-0.4943	-0.00143789	0.02145	0.980586	FALSE	FALSE	FALSE	zb1rcd	1	9829664	0.00144153	0.318537	337199	NA	NA	CIHD	TRUE	reported	15521_4_CLSTN1_Alcadein_alpha_1	CLSTN1	chr1	9769606	0.028635	9.12e-67	35391	TRUE	reported	textfile	2	1	TRUE
rs1188530	C	T	C	T	-0.1057	-0.000679341	0.06453	0.072383	FALSE	FALSE	FALSE	zb1rcd	1	10525860	0.000743418	0.360819	337199	NA	NA	CIHD	TRUE	reported	15521_4_CLSTN1_Alcadein_alpha_1	CLSTN1	chr1	10465803	0.016857	3.6e-10	35391	TRUE	reported	textfile	2	1	TRUE
rs114120637	A	G	A	G	0.1219	-0.000349839	0.03426	0.971815	FALSE	FALSE	FALSE	zb1rcd	1	38908616	0.00123358	0.776721	337199	NA	NA	CIHD	TRUE	reported	16614_27_RSPO1_RSPO1	RSPO1	chr1	38442944	0.022287	4.51e-08	35378	TRUE	reported	textfile	2	1	TRUE
rs36043533	G	T	G	T	0.4421	0.000281433	0.04142	0.94273	FALSE	FALSE	FALSE	zb1rcd	1	38079517	0.000831454	0.734999	337199	NA	NA	CIHD	TRUE	reported	16614_27_RSPO1_RSPO1	RSPO1	chr1	37613845	0.020563	1.57e-102	35382	TRUE	reported	textfile	2	1	TRUE
rs114162507	C	T	C	T	-0.4862	0.00300047	0.01231	0.986204	FALSE	FALSE	FALSE	zb1rcd	1	104559709	0.00165279	0.069464	337199	NA	NA	CIHD	TRUE	reported	18917_53_AMY2A_Pancreatic_alpha_amylase	AMY2A	chr1	104017087	0.038215	4.42e-37	35352	TRUE	reported	textfile	2	1	TRUE
rs114500706	G	A	G	A	-0.6143	-0.000630311	0.07265	0.94664	FALSE	FALSE	FALSE	zb1rcd	1	104392168	0.000868008	0.467742	337199	NA	NA	CIHD	TRUE	reported	18917_53_AMY2A_Pancreatic_alpha_amylase	AMY2A	chr1	103849546	0.011576	1e-200	35349	TRUE	reported	textfile	2	1	TRUE
rs4908285	C	T	C	T	0.1403	-0.00112416	0.17131	0.139928	FALSE	FALSE	FALSE	zb1rcd	1	103549250	0.000556477	0.0433711	337199	NA	NA	CIHD	TRUE	reported	18917_53_AMY2A_Pancreatic_alpha_amylase	AMY2A	chr1	103083694	0.011226	7.71e-36	35347	TRUE	reported	textfile	2	1	TRUE
rs114286445	A	G	A	G	-0.7222	0.00276165	0.01033	0.98216	FALSE	FALSE	FALSE	zb1rcd	3	9986104	0.00147085	0.0604394	337199	NA	NA	CIHD	TRUE	reported	7628_40_CRELD1_CREL1	CRELD1	chr3	9944420	0.039323	2.46e-75	35371	TRUE	reported	textfile	2	1	TRUE
rs1180047	G	T	G	T	0.3229	-0.00107934	0.02247	0.988437	FALSE	FALSE	FALSE	zb1rcd	3	10288750	0.00183257	0.555877	337199	NA	NA	CIHD	TRUE	reported	7628_40_CRELD1_CREL1	CRELD1	chr3	10247066	0.026453	2.87e-34	35372	TRUE	reported	textfile	2	1	TRUE
rs140614750	T	C	T	C	-0.7232	0.000898617	0.01171	0.983361	FALSE	FALSE	FALSE	zb1rcd	3	10193789	0.00151692	0.553586	337199	NA	NA	CIHD	TRUE	reported	7628_40_CRELD1_CREL1	CRELD1	chr3	10152105	0.037309	1.06e-83	35369	TRUE	reported	textfile	2	1	TRUE
rs142299532	A	C	A	C	-0.3325	-0.000406122	0.03818	0.969616	FALSE	FALSE	FALSE	zb1rcd	3	10235293	0.00113443	0.720346	337199	NA	NA	CIHD	TRUE	reported	7628_40_CRELD1_CREL1	CRELD1	chr3	10193609	0.020496	3.49e-59	35371	TRUE	reported	textfile	2	1	TRUE
rs142444285	T	C	T	C	0.3381	0.000433841	0.01345	0.99245	FALSE	FALSE	FALSE	zb1rcd	3	9856903	0.00240786	0.857014	337199	NA	NA	CIHD	TRUE	reported	7628_40_CRELD1_CREL1	CRELD1	chr3	9815219	0.033469	5.42e-24	35370	TRUE	reported	textfile	2	1	TRUE
rs144363827	A	G	A	G	0.5604	-0.0028233	0.02497	0.97458	FALSE	FALSE	FALSE	zb1rcd	3	10052564	0.00135638	0.0373895	337199	NA	NA	CIHD	TRUE	reported	7628_40_CRELD1_CREL1	CRELD1	chr3	10010880	0.025285	7.75e-109	35372	TRUE	reported	textfile	2	1	TRUE
rs17537486	G	A	G	A	0.5561	-2.31e-05	0.03499	0.970943	FALSE	FALSE	FALSE	zb1rcd	3	10157232	0.00115688	0.984042	337199	NA	NA	CIHD	TRUE	reported	7628_40_CRELD1_CREL1	CRELD1	chr3	10115548	0.021297	2.65e-150	35373	TRUE	reported	textfile	2	1	TRUE
rs279546	A	C	A	C	0.4987	0.00142407	0.18938	0.177445	FALSE	FALSE	FALSE	zb1rcd	3	9970769	0.000519567	0.00612773	337199	NA	NA	CIHD	TRUE	reported	7628_40_CRELD1_CREL1	CRELD1	chr3	9929085	0.007078	1e-200	35371	TRUE	reported	textfile	2	1	TRUE
rs34684179	A	G	A	G	-0.6417	-0.00191785	0.03482	0.975706	FALSE	FALSE	FALSE	zb1rcd	3	10073044	0.00125601	0.126776	337199	NA	NA	CIHD	TRUE	reported	7628_40_CRELD1_CREL1	CRELD1	chr3	10031360	0.021534	3.92e-195	35372	TRUE	reported	textfile	2	1	TRUE
rs57153389	A	G	A	G	-0.2633	0.00130939	0.04045	0.970166	FALSE	FALSE	FALSE	zb1rcd	3	9257915	0.0011319	0.247351	337199	NA	NA	CIHD	TRUE	reported	7628_40_CRELD1_CREL1	CRELD1	chr3	9216231	0.020397	4.03e-38	35370	TRUE	reported	textfile	2	1	TRUE
rs77602078	C	A	C	A	0.2346	-0.00093284	0.01432	0.987776	FALSE	FALSE	FALSE	zb1rcd	3	10475741	0.00189966	0.623387	337199	NA	NA	CIHD	TRUE	reported	7628_40_CRELD1_CREL1	CRELD1	chr3	10434057	0.033535	2.64e-12	35372	TRUE	reported	textfile	2	1	TRUE
rs114346493	T	C	T	C	0.1898	-0.000130461	0.0219	0.983053	FALSE	FALSE	FALSE	zb1rcd	1	156028446	0.00149132	0.93029	337199	NA	NA	CIHD	TRUE	reported	8275_31_PEAR1_PEAR1	PEAR1	chr1	156058655	0.028966	5.66e-11	35361	TRUE	reported	textfile	2	1	TRUE
rs4661012	G	T	G	T	-0.191	0.000584826	0.3625	0.636209	FALSE	FALSE	FALSE	zb1rcd	1	156885491	0.000402044	0.145772	337199	NA	NA	CIHD	TRUE	reported	8275_31_PEAR1_PEAR1	PEAR1	chr1	156915699	0.008551	1.68e-110	35362	TRUE	reported	textfile	2	1	TRUE
rs114395538	A	G	A	G	-0.177	0.000864179	0.03073	0.982455	FALSE	FALSE	FALSE	zb1rcd	1	160724724	0.00155465	0.578302	337199	NA	NA	CIHD	TRUE	reported	19277_4_TSTD1_KAT	TSTD1	chr1	160754934	0.023843	1.14e-13	35363	TRUE	reported	textfile	2	1	TRUE
rs11580071	A	G	A	G	0.4114	-5e-05	0.11328	0.876866	FALSE	FALSE	FALSE	zb1rcd	1	160951832	0.000586885	0.932141	337199	NA	NA	CIHD	TRUE	reported	19277_4_TSTD1_KAT	TSTD1	chr1	160982042	0.012805	1e-200	35364	TRUE	reported	textfile	2	1	TRUE
rs2255847	C	T	C	T	-0.0621	0.000321344	0.17194	0.160776	FALSE	FALSE	FALSE	zb1rcd	1	160926937	0.000523855	0.539598	337199	NA	NA	CIHD	TRUE	reported	19277_4_TSTD1_KAT	TSTD1	chr1	160957147	0.010743	7.45e-09	35363	TRUE	reported	textfile	2	1	TRUE
rs78714351	G	A	G	A	0.2011	0.00204277	0.02225	0.976149	FALSE	FALSE	FALSE	zb1rcd	1	160805118	0.00126277	0.105731	337199	NA	NA	CIHD	TRUE	reported	19277_4_TSTD1_KAT	TSTD1	chr1	160835328	0.027747	4.24e-13	35365	TRUE	reported	textfile	2	1	TRUE
rs114398277	A	G	A	G	-0.4081	0.000831232	0.03315	0.973915	FALSE	FALSE	FALSE	zb1rcd	16	49495722	0.00124019	0.502702	337199	NA	NA	CIHD	TRUE	reported	9313_27_CBLN1_CBLN1	CBLN1	chr16	49461811	0.024627	1.12e-61	35363	TRUE	reported	textfile	2	1	TRUE
rs117959836	T	C	T	C	0.2499	-0.000628201	0.0389	0.974411	FALSE	FALSE	FALSE	zb1rcd	16	49488190	0.00128725	0.625537	337199	NA	NA	CIHD	TRUE	reported	9313_27_CBLN1_CBLN1	CBLN1	chr16	49454279	0.023295	7.55e-27	35364	TRUE	reported	textfile	2	1	TRUE
rs139111934	T	C	T	C	-0.2519	-0.00218511	0.01689	0.987171	FALSE	FALSE	FALSE	zb1rcd	16	49402614	0.00172637	0.205614	337199	NA	NA	CIHD	TRUE	reported	9313_27_CBLN1_CBLN1	CBLN1	chr16	49368703	0.03525	8.93e-13	35365	TRUE	reported	textfile	2	1	TRUE
rs139933357	A	T	A	T	0.1607	0.000425242	0.04148	0.027126	FALSE	TRUE	FALSE	zb1rcd	16	50210523	0.00123121	0.729805	337199	NA	NA	CIHD	TRUE	reported	9313_27_CBLN1_CBLN1	CBLN1	chr16	50176612	0.022294	5.67e-13	35367	TRUE	reported	textfile	2	1	TRUE
rs27817	G	A	G	A	0.5152	-0.000268574	0.02445	0.024143	FALSE	FALSE	FALSE	zb1rcd	16	49456291	0.00125399	0.83041	337199	NA	NA	CIHD	TRUE	reported	9313_27_CBLN1_CBLN1	CBLN1	chr16	49422380	0.028831	2.03e-71	35364	TRUE	reported	textfile	2	1	TRUE
rs62029101	G	A	G	A	0.2192	0.00040799	0.05247	0.964245	FALSE	FALSE	FALSE	zb1rcd	16	49413028	0.00103735	0.694097	337199	NA	NA	CIHD	TRUE	reported	9313_27_CBLN1_CBLN1	CBLN1	chr16	49379117	0.019742	1.21e-28	35365	TRUE	reported	textfile	2	1	TRUE
rs79190220	C	T	C	T	-0.24	0.0016132	0.02453	0.981695	FALSE	FALSE	FALSE	zb1rcd	16	49861925	0.00145242	0.2667	337199	NA	NA	CIHD	TRUE	reported	9313_27_CBLN1_CBLN1	CBLN1	chr16	49828014	0.028198	1.72e-17	35368	TRUE	reported	textfile	2	1	TRUE
rs114400264	A	C	A	C	-0.5965	0.000367736	0.04491	0.951741	FALSE	FALSE	FALSE	zb1rcd	6	31846073	0.000900792	0.6831	337199	NA	NA	CIHD	TRUE	reported	4129_72_CFB_Factor_B	CFB	chr6	31878296	0.019722	1e-200	35441	TRUE	reported	textfile	2	1	TRUE
rs2072634	T	C	T	C	0.6718	-0.00129332	0.0365	0.98271	FALSE	FALSE	FALSE	zb1rcd	6	31917291	0.00147698	0.381221	337199	NA	NA	CIHD	TRUE	reported	4129_72_CFB_Factor_B	CFB	chr6	31949514	0.02199	1e-200	35441	TRUE	reported	textfile	2	1	TRUE
rs28367708	T	C	T	C	0.2301	0.00171462	0.02728	0.935203	FALSE	FALSE	FALSE	zb1rcd	6	31285292	0.00078923	0.0298167	337199	NA	NA	CIHD	TRUE	reported	4129_72_CFB_Factor_B	CFB	chr6	31317515	0.025622	2.69e-19	35439	TRUE	reported	textfile	2	1	TRUE
rs3129888	A	G	A	G	0.1781	0.000907846	0.30187	0.194197	FALSE	FALSE	FALSE	zb1rcd	6	32411726	0.000486748	0.0621642	337199	NA	NA	CIHD	TRUE	reported	4129_72_CFB_Factor_B	CFB	chr6	32443949	0.009033	1.53e-86	35439	TRUE	reported	textfile	2	1	TRUE
rs114403297	T	C	T	C	-0.3248	0.00167456	0.01473	0.980383	FALSE	FALSE	FALSE	zb1rcd	6	36561376	0.00138752	0.227482	337199	NA	NA	CIHD	TRUE	reported	9884_8_PPIL1_PPIL1	PPIL1	chr6	36593599	0.033708	5.65e-22	35354	TRUE	reported	textfile	2	1	TRUE
rs115916910	C	A	C	A	-0.2963	0.000587433	0.0172	0.985796	FALSE	FALSE	FALSE	zb1rcd	6	37550074	0.00166524	0.724268	337199	NA	NA	CIHD	TRUE	reported	9884_8_PPIL1_PPIL1	PPIL1	chr6	37582298	0.03222	3.71e-20	35360	TRUE	reported	textfile	2	1	TRUE
rs12190328	T	C	T	C	-0.1961	0.000739785	0.0604	0.92488	FALSE	FALSE	FALSE	zb1rcd	6	36330513	0.000737308	0.315688	337199	NA	NA	CIHD	TRUE	reported	9884_8_PPIL1_PPIL1	PPIL1	chr6	36362736	0.017669	1.28e-28	35351	TRUE	reported	textfile	2	1	TRUE
rs148054374	A	G	A	G	-1.2612	-0.000304751	0.01436	0.991333	FALSE	FALSE	FALSE	zb1rcd	6	36764739	0.00217303	0.888468	337199	NA	NA	CIHD	TRUE	reported	9884_8_PPIL1_PPIL1	PPIL1	chr6	36796962	0.035194	1e-200	35354	TRUE	reported	textfile	2	1	TRUE
rs79276891	C	T	C	T	-0.2105	-2.14e-05	0.07413	0.953243	FALSE	FALSE	FALSE	zb1rcd	6	36974957	0.000916096	0.981328	337199	NA	NA	CIHD	TRUE	reported	9884_8_PPIL1_PPIL1	PPIL1	chr6	37007181	0.016159	8.66e-39	35356	TRUE	reported	textfile	2	1	TRUE
rs114425483	T	C	T	C	0.2645	0.000178322	0.06807	0.957353	FALSE	FALSE	FALSE	zb1rcd	7	145444223	0.000961586	0.85288	337199	NA	NA	CIHD	TRUE	reported	6965_19_CNTNAP2_CNTP2	CNTNAP2	chr7	145747130	0.015785	5.13e-63	35371	TRUE	reported	textfile	2	1	TRUE
rs117462905	C	A	C	A	0.2843	-0.000147313	0.01987	0.976441	FALSE	FALSE	FALSE	zb1rcd	7	146485901	0.00129747	0.909604	337199	NA	NA	CIHD	TRUE	reported	6965_19_CNTNAP2_CNTP2	CNTNAP2	chr7	146788809	0.028828	6.08e-23	35372	TRUE	reported	textfile	2	1	TRUE
rs117849203	G	C	G	C	0.2455	0.000459324	0.0158	0.016133	FALSE	TRUE	FALSE	zb1rcd	7	145708789	0.00159038	0.772723	337199	NA	NA	CIHD	TRUE	reported	6965_19_CNTNAP2_CNTP2	CNTNAP2	chr7	146011696	0.032229	2.59e-14	35374	TRUE	reported	textfile	2	1	TRUE
rs146967864	A	G	A	G	-0.1601	0.00062562	0.03	0.984558	FALSE	FALSE	FALSE	zb1rcd	7	145444249	0.00157981	0.692099	337199	NA	NA	CIHD	TRUE	reported	6965_19_CNTNAP2_CNTP2	CNTNAP2	chr7	145747156	0.023772	1.64e-11	35371	TRUE	reported	textfile	2	1	TRUE
rs62498270	G	A	G	A	0.2674	-3.63e-05	0.03895	0.964132	FALSE	FALSE	FALSE	zb1rcd	7	144869428	0.00103611	0.972088	337199	NA	NA	CIHD	TRUE	reported	6965_19_CNTNAP2_CNTP2	CNTNAP2	chr7	145172335	0.02035	1.95e-39	35375	TRUE	reported	textfile	2	1	TRUE
rs62504964	G	A	G	A	0.3004	-0.000381706	0.25671	0.738368	FALSE	FALSE	FALSE	zb1rcd	7	145173976	0.000442702	0.388568	337199	NA	NA	CIHD	TRUE	reported	6965_19_CNTNAP2_CNTP2	CNTNAP2	chr7	145476883	0.009001	1e-200	35371	TRUE	reported	textfile	2	1	TRUE
rs114472213	T	C	T	C	0.2216	-0.0013631	0.04111	0.963584	FALSE	FALSE	FALSE	zb1rcd	5	39317881	0.00103071	0.186006	337199	NA	NA	CIHD	TRUE	reported	3060_43_C9_C9	C9	chr5	39317779	0.020365	1.41e-27	35366	TRUE	reported	textfile	2	1	TRUE
rs115096222	T	C	T	C	0.2367	-0.00198212	0.01191	0.985157	FALSE	FALSE	FALSE	zb1rcd	5	39199463	0.00163772	0.226166	337199	NA	NA	CIHD	TRUE	reported	3060_43_C9_C9	C9	chr5	39199361	0.038459	7.53e-10	35367	TRUE	reported	textfile	2	1	TRUE
rs116351960	A	C	A	C	0.3566	0.000377466	0.01211	0.990202	FALSE	FALSE	FALSE	zb1rcd	5	39626833	0.0019992	0.850243	337199	NA	NA	CIHD	TRUE	reported	3060_43_C9_C9	C9	chr5	39626731	0.036082	4.94e-23	35366	TRUE	reported	textfile	2	1	TRUE
rs62358178	G	T	G	T	-0.4572	-0.000367697	0.01272	0.980323	FALSE	FALSE	FALSE	zb1rcd	5	39784053	0.00140051	0.792901	337199	NA	NA	CIHD	TRUE	reported	3060_43_C9_C9	C9	chr5	39783951	0.035746	1.86e-37	35365	TRUE	reported	textfile	2	1	TRUE
rs114480470	T	C	T	C	-0.2392	-0.00175539	0.03792	0.976671	FALSE	FALSE	FALSE	zb1rcd	4	725304	0.00130089	0.177218	337199	NA	NA	CIHD	TRUE	reported	3169_70_IDUA_IDUA	IDUA	chr4	731515	0.021738	3.67e-28	35276	TRUE	reported	textfile	2	1	TRUE
rs139616585	T	C	T	C	0.1895	0.00105555	0.01715	0.982211	FALSE	FALSE	FALSE	zb1rcd	4	448786	0.00149442	0.479984	337199	NA	NA	CIHD	TRUE	reported	3169_70_IDUA_IDUA	IDUA	chr4	454997	0.032557	5.86e-09	35277	TRUE	reported	textfile	2	1	TRUE
rs148339463	T	C	T	C	0.2589	0.00185227	0.0161	0.986763	FALSE	FALSE	FALSE	zb1rcd	4	154430	0.0018022	0.304054	337199	NA	NA	CIHD	TRUE	reported	3169_70_IDUA_IDUA	IDUA	chr4	160640	0.033829	1.96e-14	35279	TRUE	reported	textfile	2	1	TRUE
rs56083715	T	C	T	C	0.2962	0.000476073	0.24029	0.781651	FALSE	FALSE	FALSE	zb1rcd	4	872067	0.000467283	0.308293	337199	NA	NA	CIHD	TRUE	reported	3169_70_IDUA_IDUA	IDUA	chr4	878279	0.009717	1e-200	35276	TRUE	reported	textfile	2	1	TRUE
rs114483127	A	G	A	G	-0.1814	-0.000297868	0.0398	0.97222	FALSE	FALSE	FALSE	zb1rcd	1	160341110	0.00117479	0.799843	337199	NA	NA	CIHD	TRUE	reported	5487_7_SLAMF7_SLAF7	SLAMF7	chr1	160371320	0.02239	5.42e-16	35358	TRUE	reported	textfile	2	1	TRUE
rs116205652	A	G	A	G	-0.4181	-0.00153867	0.03593	0.972685	FALSE	FALSE	FALSE	zb1rcd	1	161659459	0.00122753	0.210035	337199	NA	NA	CIHD	TRUE	reported	5487_7_SLAMF7_SLAF7	SLAMF7	chr1	161689669	0.023171	8.75e-73	35351	TRUE	reported	textfile	2	1	TRUE
rs117463942	A	T	A	T	0.1588	-0.00187468	0.02336	0.024822	FALSE	TRUE	FALSE	zb1rcd	1	161596649	0.00126066	0.136999	337199	NA	NA	CIHD	TRUE	reported	5487_7_SLAMF7_SLAF7	SLAMF7	chr1	161626859	0.028229	1.85e-08	35351	TRUE	reported	textfile	2	1	TRUE
rs34158391	C	A	C	A	-0.3431	-0.000329007	0.21871	0.760453	FALSE	FALSE	FALSE	zb1rcd	1	160707066	0.000452751	0.467419	337199	NA	NA	CIHD	TRUE	reported	5487_7_SLAMF7_SLAF7	SLAMF7	chr1	160737276	0.010311	1e-200	35360	TRUE	reported	textfile	2	1	TRUE
rs352686	A	G	A	G	-0.2835	3.98e-05	0.47225	0.511972	FALSE	FALSE	FALSE	zb1rcd	1	160683550	0.000397898	0.920343	337199	NA	NA	CIHD	TRUE	reported	5487_7_SLAMF7_SLAF7	SLAMF7	chr1	160713760	0.008505	1e-200	35352	TRUE	reported	textfile	2	1	TRUE
[truncated: 2,328 more rows]

## Sheet: Heterogeneity
id.exposure	id.outcome	outcome	exposure	method	Q	Q_df	Q_pval
10037_98_SIGLEC12_SIG12_filtered	zb1rcd	CIHD	SIGLEC12	MR Egger	5.59209	6	0.470397
[truncated: 1,607 more rows]

## Sheet: Pleiotropy
id.exposure	id.outcome	outcome	exposure	egger_intercept	se	pval
[truncated: 863 more rows]
