# Supplementary material for: Identification of Protein Markers for Chronic Ischemic Heart Disease Through Integrated Analysis of the Human Plasma Proteome and Genome-Wide Association Data
Source: Proteomes. 2025 Nov 3;13(4):55. doi: 10.3390/proteomes13040055 (PMC12641719; doi:10.3390/proteomes13040055)
Supplement: Supplementary file 1 [file proteomes-13-00055-s001.zip › Table S3_ReverseMR.xlsx]

## Sheet: ROR1.Heterogeneity
id.exposure	id.outcome	outcome	exposure	method	Q	Q_df	Q_pval
tIzA7B	29fnCG	ROR1	exposure	MR Egger	10.0921125323282	12	0.607879851696115
tIzA7B	29fnCG	ROR1	exposure	Inverse variance weighted	10.0923310080335	13	0.686367262704539
This file contains 16 tables. It is the results of the four interfering proteins obtained through reverse MR, the SNP results, the heterogeneity test results, and the pleiotropy test results.More detailed information has been mentioned in Table 2_ForwardMR.

## Sheet: ROR1.Pleiotropy
id.exposure	id.outcome	outcome	exposure	egger_intercept	se	pval
tIzA7B	29fnCG	ROR1	exposure	-9.00545315414089e-05	0.00609261866047574	0.988449864208948

## Sheet: ROR1.SNP
SNP	effect_allele.exposure	other_allele.exposure	effect_allele.outcome	other_allele.outcome	beta.exposure	beta.outcome	eaf.exposure	eaf.outcome	remove	palindromic	ambiguous	id.outcome	pval.outcome	se.outcome	outcome	mr_keep.outcome	pval_origin.outcome	data_source.outcome	se.exposure	samplesize.exposure	exposure	mr_keep.exposure	pval.exposure	pval_origin.exposure	id.exposure	data_source.exposure	R2	F	action	SNP_index	mr_keep	samplesize.outcome
rs117733303	G	A	G	A	-0.0152562	-0.0346	0.981317	0.01822	FALSE	FALSE	FALSE	29fnCG	0.261185	0.030794	ROR1	TRUE	reported	textfile	0.0014223	337199	exposure	TRUE	7.64953976306407e-27	inferred	tIzA7B	textfile	8.53451171350987e-06	2.87783630718806	2	1	TRUE	NA
rs145436496	A	G	A	G	-0.00687552	-0.0423	0.970007	0.02421	FALSE	FALSE	FALSE	29fnCG	0.104228	0.026036	ROR1	TRUE	reported	textfile	0.00114496	337199	exposure	TRUE	1.91295653783389e-09	inferred	tIzA7B	textfile	2.75065340638199e-06	0.92751462794306	2	1	TRUE	NA
rs1537373	G	T	G	T	-0.00579213	0.0026	0.504201	0.45253	FALSE	FALSE	FALSE	29fnCG	0.749935	0.008158	ROR1	TRUE	reported	textfile	0.000385436	337199	exposure	TRUE	4.85146064346138e-51	inferred	tIzA7B	textfile	1.67732008041602e-05	5.65596786024507	2	1	TRUE	NA
rs2028900	T	C	T	C	-0.002198	-0.0127	0.550159	0.43465	FALSE	FALSE	FALSE	29fnCG	0.12656	0.008313	ROR1	TRUE	reported	textfile	0.000387338	337199	exposure	TRUE	1.38988388453671e-08	inferred	tIzA7B	textfile	2.39129210343746e-06	0.806338451593574	2	1	TRUE	NA
rs2133189	T	C	T	C	-0.00255143	-0.006	0.285719	0.31146	FALSE	FALSE	FALSE	29fnCG	0.501674	0.00893	ROR1	TRUE	reported	textfile	0.000426924	337199	exposure	TRUE	2.28249035617239e-09	inferred	tIzA7B	textfile	2.65708550659675e-06	0.895963642219911	2	1	TRUE	NA
rs429358	C	T	C	T	-0.00315757	0.0035	0.843669	0.17407	FALSE	FALSE	FALSE	29fnCG	0.747885	0.010889	ROR1	TRUE	reported	textfile	0.000530465	337199	exposure	TRUE	2.64146860928866e-09	inferred	tIzA7B	textfile	2.62998437034392e-06	0.886825172063199	2	1	TRUE	NA
rs534388792	A	C	A	C	-0.0125324	-0.0379	0.990996	0.00819	FALSE	FALSE	FALSE	29fnCG	0.414838	0.04648	ROR1	TRUE	reported	textfile	0.00208639	337199	exposure	TRUE	1.89291965657098e-09	inferred	tIzA7B	textfile	2.80288887219985e-06	0.945128368128957	2	1	TRUE	NA
rs55694910	G	T	G	T	0.00348718	-0.0094	0.896951	0.08872	FALSE	FALSE	FALSE	29fnCG	0.514925	0.014435	ROR1	TRUE	reported	textfile	0.000636861	337199	exposure	TRUE	4.36093864002278e-08	inferred	tIzA7B	textfile	2.24797370123053e-06	0.758011692124179	2	1	TRUE	NA
rs55730499	T	C	T	C	-0.0103304	-0.0214	0.918345	0.06175	FALSE	FALSE	FALSE	29fnCG	0.212983	0.017183	ROR1	TRUE	reported	textfile	0.00070417	337199	exposure	TRUE	9.98713390172117e-49	inferred	tIzA7B	textfile	1.60048983656213e-05	5.39689009086981	2	1	TRUE	NA
rs56125973	C	T	C	T	0.0033735	0.0076	0.881801	0.08925	FALSE	FALSE	FALSE	29fnCG	0.59815	0.01442	ROR1	TRUE	reported	textfile	0.00059634	337199	exposure	TRUE	1.54034813059654e-08	inferred	tIzA7B	textfile	2.37233389506362e-06	0.799945770152234	2	1	TRUE	NA
rs660240	C	T	C	T	-0.00381642	-0.0028	0.215222	0.205	FALSE	FALSE	FALSE	29fnCG	0.785233	0.010275	ROR1	TRUE	reported	textfile	0.000469073	337199	exposure	TRUE	4.08249412660032e-16	inferred	tIzA7B	textfile	4.9201212387607e-06	1.65905828411429	2	1	TRUE	NA
rs72934573	G	A	G	A	-0.0034359	-0.0233	0.872286	0.11554	FALSE	FALSE	FALSE	29fnCG	0.071864	0.012945	ROR1	TRUE	reported	textfile	0.00057651	337199	exposure	TRUE	2.52504741347031e-09	inferred	tIzA7B	textfile	2.63031908398703e-06	0.886938037093219	2	1	TRUE	NA
rs7502499	A	G	A	G	-0.0022877	0.0047	0.66382	0.31398	FALSE	FALSE	FALSE	29fnCG	0.595246	0.008847	ROR1	TRUE	reported	textfile	0.000409408	337199	exposure	TRUE	2.29932006742645e-08	inferred	tIzA7B	textfile	2.33587901913082e-06	0.787653237476528	2	1	TRUE	NA
rs9349379	G	A	G	A	-0.00289755	-0.0095	0.595107	0.4037	FALSE	FALSE	FALSE	29fnCG	0.257517	0.00839	ROR1	TRUE	reported	textfile	0.000392315	337199	exposure	TRUE	1.51568844182639e-13	inferred	tIzA7B	textfile	4.04601231809248e-06	1.36430873563378	2	1	TRUE	NA

## Sheet: S100A6.Heterogeneity
id.exposure	id.outcome	outcome	exposure	method	Q	Q_df	Q_pval
tIzA7B	HXtwie	S100A6	exposure	MR Egger	5.87195358554487	13	0.950689102450933
tIzA7B	HXtwie	S100A6	exposure	Inverse variance weighted	5.91334692662206	14	0.968628447577089

## Sheet: S100A6.Pleiotropy
id.exposure	id.outcome	outcome	exposure	egger_intercept	se	pval
tIzA7B	HXtwie	S100A6	exposure	-0.00114713308352203	0.00563830498753523	0.841930649635541

## Sheet: S100A6.SNP
SNP	effect_allele.exposure	other_allele.exposure	effect_allele.outcome	other_allele.outcome	beta.exposure	beta.outcome	eaf.exposure	eaf.outcome	remove	palindromic	ambiguous	id.outcome	pval.outcome	se.outcome	outcome	mr_keep.outcome	pval_origin.outcome	data_source.outcome	se.exposure	samplesize.exposure	exposure	mr_keep.exposure	pval.exposure	pval_origin.exposure	id.exposure	data_source.exposure	R2	F	action	SNP_index	mr_keep	samplesize.outcome
rs117733303	G	A	G	A	-0.0152562	-0.0382	0.981317	0.01822	FALSE	FALSE	FALSE	HXtwie	0.211949	0.030603	S100A6	TRUE	reported	textfile	0.0014223	337199	exposure	TRUE	7.64953976306407e-27	inferred	tIzA7B	textfile	8.53451171350987e-06	2.87783630718806	2	1	TRUE	NA
rs145436496	A	G	A	G	-0.00687552	-0.0031	0.970007	0.02421	FALSE	FALSE	FALSE	HXtwie	0.903311	0.025519	S100A6	TRUE	reported	textfile	0.00114496	337199	exposure	TRUE	1.91295653783389e-09	inferred	tIzA7B	textfile	2.75065340638199e-06	0.92751462794306	2	1	TRUE	NA
rs1537373	G	T	G	T	-0.00579213	-0.0092	0.504201	0.45253	FALSE	FALSE	FALSE	HXtwie	0.262323	0.008208	S100A6	TRUE	reported	textfile	0.000385436	337199	exposure	TRUE	4.85146064346138e-51	inferred	tIzA7B	textfile	1.67732008041602e-05	5.65596786024507	2	1	TRUE	NA
rs2028900	T	C	T	C	-0.002198	-0.0123	0.550159	0.43465	FALSE	FALSE	FALSE	HXtwie	0.135368	0.008237	S100A6	TRUE	reported	textfile	0.000387338	337199	exposure	TRUE	1.38988388453671e-08	inferred	tIzA7B	textfile	2.39129210343746e-06	0.806338451593574	2	1	TRUE	NA
rs2133189	T	C	T	C	-0.00255143	0.0062	0.285719	0.31146	FALSE	FALSE	FALSE	HXtwie	0.485181	0.008883	S100A6	TRUE	reported	textfile	0.000426924	337199	exposure	TRUE	2.28249035617239e-09	inferred	tIzA7B	textfile	2.65708550659675e-06	0.895963642219911	2	1	TRUE	NA
rs2904223	A	G	A	G	0.00222813	-0.0075	0.573378	0.42006	FALSE	FALSE	FALSE	HXtwie	0.363607	0.008255	S100A6	TRUE	reported	textfile	0.000393276	337199	exposure	TRUE	1.46542469584001e-08	inferred	tIzA7B	textfile	2.42881994547986e-06	0.818992788341991	2	1	TRUE	NA
rs429358	C	T	C	T	-0.00315757	-0.0105	0.843669	0.17407	FALSE	FALSE	FALSE	HXtwie	0.336648	0.010928	S100A6	TRUE	reported	textfile	0.000530465	337199	exposure	TRUE	2.64146860928866e-09	inferred	tIzA7B	textfile	2.62998437034392e-06	0.886825172063199	2	1	TRUE	NA
rs534388792	A	C	A	C	-0.0125324	-0.0179	0.990996	0.00819	FALSE	FALSE	FALSE	HXtwie	0.698821	0.046264	S100A6	TRUE	reported	textfile	0.00208639	337199	exposure	TRUE	1.89291965657098e-09	inferred	tIzA7B	textfile	2.80288887219985e-06	0.945128368128957	2	1	TRUE	NA
rs55694910	G	T	G	T	0.00348718	0.005	0.896951	0.08872	FALSE	FALSE	FALSE	HXtwie	0.727634	0.014356	S100A6	TRUE	reported	textfile	0.000636861	337199	exposure	TRUE	4.36093864002278e-08	inferred	tIzA7B	textfile	2.24797370123053e-06	0.758011692124179	2	1	TRUE	NA
rs55730499	T	C	T	C	-0.0103304	-0.0132	0.918345	0.06175	FALSE	FALSE	FALSE	HXtwie	0.44152	0.017151	S100A6	TRUE	reported	textfile	0.00070417	337199	exposure	TRUE	9.98713390172117e-49	inferred	tIzA7B	textfile	1.60048983656213e-05	5.39689009086981	2	1	TRUE	NA
rs56125973	C	T	C	T	0.0033735	0.0044	0.881801	0.08925	FALSE	FALSE	FALSE	HXtwie	0.756381	0.014183	S100A6	TRUE	reported	textfile	0.00059634	337199	exposure	TRUE	1.54034813059654e-08	inferred	tIzA7B	textfile	2.37233389506362e-06	0.799945770152234	2	1	TRUE	NA
rs660240	C	T	C	T	-0.00381642	-0.0058	0.215222	0.205	FALSE	FALSE	FALSE	HXtwie	0.570665	0.010228	S100A6	TRUE	reported	textfile	0.000469073	337199	exposure	TRUE	4.08249412660032e-16	inferred	tIzA7B	textfile	4.9201212387607e-06	1.65905828411429	2	1	TRUE	NA
rs72934573	G	A	G	A	-0.0034359	-0.0122	0.872286	0.11554	FALSE	FALSE	FALSE	HXtwie	0.3408	0.012807	S100A6	TRUE	reported	textfile	0.00057651	337199	exposure	TRUE	2.52504741347031e-09	inferred	tIzA7B	textfile	2.63031908398703e-06	0.886938037093219	2	1	TRUE	NA
rs7502499	A	G	A	G	-0.0022877	-0.0107	0.66382	0.31398	FALSE	FALSE	FALSE	HXtwie	0.226679	0.008851	S100A6	TRUE	reported	textfile	0.000409408	337199	exposure	TRUE	2.29932006742645e-08	inferred	tIzA7B	textfile	2.33587901913082e-06	0.787653237476528	2	1	TRUE	NA
rs9349379	G	A	G	A	-0.00289755	-0.0015	0.595107	0.4037	FALSE	FALSE	FALSE	HXtwie	0.857078	0.008329	S100A6	TRUE	reported	textfile	0.000392315	337199	exposure	TRUE	1.51568844182639e-13	inferred	tIzA7B	textfile	4.04601231809248e-06	1.36430873563378	2	1	TRUE	NA

## Sheet: SHANK3.Heterogeneity
id.exposure	id.outcome	outcome	exposure	method	Q	Q_df	Q_pval
tIzA7B	HyaqlZ	SHANK3	exposure	MR Egger	12.2367090431451	11	0.346116203368033
tIzA7B	HyaqlZ	SHANK3	exposure	Inverse variance weighted	12.2541702440279	12	0.42548892235904

## Sheet: SHANK3.Pleiotropy
id.exposure	id.outcome	outcome	exposure	egger_intercept	se	pval
tIzA7B	HyaqlZ	SHANK3	exposure	0.000865505124823513	0.00690825823996931	0.902557866599887

## Sheet: SHANK3.SNP
SNP	effect_allele.exposure	other_allele.exposure	effect_allele.outcome	other_allele.outcome	beta.exposure	beta.outcome	eaf.exposure	eaf.outcome	remove	palindromic	ambiguous	id.outcome	pval.outcome	se.outcome	outcome	mr_keep.outcome	pval_origin.outcome	data_source.outcome	se.exposure	samplesize.exposure	exposure	mr_keep.exposure	pval.exposure	pval_origin.exposure	id.exposure	data_source.exposure	R2	F	action	SNP_index	mr_keep	samplesize.outcome
rs117733303	G	A	G	A	-0.0152562	0.0053	0.981317	0.01822	FALSE	FALSE	FALSE	HyaqlZ	0.863399	0.030805	SHANK3	TRUE	reported	textfile	0.0014223	337199	exposure	TRUE	7.64953976306407e-27	inferred	tIzA7B	textfile	8.53451171350987e-06	2.87783630718806	2	1	TRUE	NA
rs145436496	A	G	A	G	-0.00687552	-0.022	0.970007	0.02421	FALSE	FALSE	FALSE	HyaqlZ	0.397971	0.026028	SHANK3	TRUE	reported	textfile	0.00114496	337199	exposure	TRUE	1.91295653783389e-09	inferred	tIzA7B	textfile	2.75065340638199e-06	0.92751462794306	2	1	TRUE	NA
rs1537373	G	T	G	T	-0.00579213	-0.0141	0.504201	0.45253	FALSE	FALSE	FALSE	HyaqlZ	0.08591	0.00821	SHANK3	TRUE	reported	textfile	0.000385436	337199	exposure	TRUE	4.85146064346138e-51	inferred	tIzA7B	textfile	1.67732008041602e-05	5.65596786024507	2	1	TRUE	NA
rs2028900	T	C	T	C	-0.002198	-0.0041	0.550159	0.43465	FALSE	FALSE	FALSE	HyaqlZ	0.621148	0.008296	SHANK3	TRUE	reported	textfile	0.000387338	337199	exposure	TRUE	1.38988388453671e-08	inferred	tIzA7B	textfile	2.39129210343746e-06	0.806338451593574	2	1	TRUE	NA
rs2904223	A	G	A	G	0.00222813	-0.009	0.573378	0.42006	FALSE	FALSE	FALSE	HyaqlZ	0.28128	0.008353	SHANK3	TRUE	reported	textfile	0.000393276	337199	exposure	TRUE	1.46542469584001e-08	inferred	tIzA7B	textfile	2.42881994547986e-06	0.818992788341991	2	1	TRUE	NA
rs429358	C	T	C	T	-0.00315757	-0.0157	0.843669	0.17407	FALSE	FALSE	FALSE	HyaqlZ	0.15032	0.010915	SHANK3	TRUE	reported	textfile	0.000530465	337199	exposure	TRUE	2.64146860928866e-09	inferred	tIzA7B	textfile	2.62998437034392e-06	0.886825172063199	2	1	TRUE	NA
rs534388792	A	C	A	C	-0.0125324	-0.0297	0.990996	0.00819	FALSE	FALSE	FALSE	HyaqlZ	0.520771	0.04625	SHANK3	TRUE	reported	textfile	0.00208639	337199	exposure	TRUE	1.89291965657098e-09	inferred	tIzA7B	textfile	2.80288887219985e-06	0.945128368128957	2	1	TRUE	NA
rs55694910	G	T	G	T	0.00348718	-0.0251	0.896951	0.08872	FALSE	FALSE	FALSE	HyaqlZ	0.07982	0.014329	SHANK3	TRUE	reported	textfile	0.000636861	337199	exposure	TRUE	4.36093864002278e-08	inferred	tIzA7B	textfile	2.24797370123053e-06	0.758011692124179	2	1	TRUE	NA
rs56125973	C	T	C	T	0.0033735	-0.0091	0.881801	0.08925	FALSE	FALSE	FALSE	HyaqlZ	0.525806	0.014344	SHANK3	TRUE	reported	textfile	0.00059634	337199	exposure	TRUE	1.54034813059654e-08	inferred	tIzA7B	textfile	2.37233389506362e-06	0.799945770152234	2	1	TRUE	NA
rs660240	C	T	C	T	-0.00381642	-0.0106	0.215222	0.205	FALSE	FALSE	FALSE	HyaqlZ	0.295662	0.010136	SHANK3	TRUE	reported	textfile	0.000469073	337199	exposure	TRUE	4.08249412660032e-16	inferred	tIzA7B	textfile	4.9201212387607e-06	1.65905828411429	2	1	TRUE	NA
rs72934573	G	A	G	A	-0.0034359	-0.0158	0.872286	0.11554	FALSE	FALSE	FALSE	HyaqlZ	0.220883	0.012907	SHANK3	TRUE	reported	textfile	0.00057651	337199	exposure	TRUE	2.52504741347031e-09	inferred	tIzA7B	textfile	2.63031908398703e-06	0.886938037093219	2	1	TRUE	NA
rs7502499	A	G	A	G	-0.0022877	-0.0117	0.66382	0.31398	FALSE	FALSE	FALSE	HyaqlZ	0.186274	0.008852	SHANK3	TRUE	reported	textfile	0.000409408	337199	exposure	TRUE	2.29932006742645e-08	inferred	tIzA7B	textfile	2.33587901913082e-06	0.787653237476528	2	1	TRUE	NA
rs9349379	G	A	G	A	-0.00289755	-0.009	0.595107	0.4037	FALSE	FALSE	FALSE	HyaqlZ	0.281386	0.008355	SHANK3	TRUE	reported	textfile	0.000392315	337199	exposure	TRUE	1.51568844182639e-13	inferred	tIzA7B	textfile	4.04601231809248e-06	1.36430873563378	2	1	TRUE	NA

## Sheet: CFHR2.Heterogeneity
id.exposure	id.outcome	outcome	exposure	method	Q	Q_df	Q_pval
tIzA7B	zxR1YM	CFHR2	exposure	MR Egger	10.2476289526956	12	0.594246215614047
tIzA7B	zxR1YM	CFHR2	exposure	Inverse variance weighted	10.9623316814528	13	0.613973331258618

[truncated: 6 more sheets: CFHR2.Pleiotropy, CFHR2.SNP, CFHR2.MRresult, ROR1.MRresult, S100A6.MRresult, SHANK3.MRresult]
