# Supplementary material for: Identification of Protein Markers for Chronic Ischemic Heart Disease Through Integrated Analysis of the Human Plasma Proteome and Genome-Wide Association Data
Source: Proteomes. 2025 Nov 3;13(4):55. doi: 10.3390/proteomes13040055 (PMC12641719; doi:10.3390/proteomes13040055)
Supplement: Supplementary file 1 [file proteomes-13-00055-s001.zip › Table S4_FDR.csv]

protein	snp	p_value	fdr_q
SIGLEC12	rs190502932	2.50E-43	6.50E-43
SIGLEC12	rs140987580	1.00E-200	6.16E-200
SIGLEC12	rs79506121	1.00E-200	6.16E-200
SIGLEC12	rs61998206	1.53E-19	2.53E-19
SIGLEC12	rs112735728	6.39E-168	3.55E-167
SIGLEC12	rs146864876	4.33E-11	5.21E-11
SIGLEC12	rs73052899	1.85E-46	4.97E-46
SIGLEC12	rs111972944	1.40E-18	2.25E-18
SIGLEC12	rs117391293	8.22E-14	1.11E-13
APRT	rs146991067	1.31E-11	1.62E-11
APRT	rs33992624	7.92E-13	1.03E-12
APRT	rs112783573	7.62E-69	2.53E-68
APRT	rs2272435	3.69E-79	1.34E-78
APRT	rs11640986	3.69E-19	6.04E-19
APRT	rs78016521	1.31E-42	3.37E-42
PDGFRA	rs56022789	3.47E-09	3.74E-09
PDGFRA	rs2307050	2.38E-26	4.66E-26
PDGFRA	rs79285284	2.97E-23	5.38E-23
STAT6	rs117617338	7.25E-15	1.03E-14
STAT6	rs191767870	4.63E-25	8.80E-25
STAT6	rs111794954	4.45E-13	5.85E-13
STAT6	rs774050	1.14E-29	2.41E-29
STAT6	rs150937490	6.13E-39	1.51E-38
ANGPTL3	rs1815462	1.67E-08	1.72E-08
ANGPTL3	rs17123220	2.61E-91	1.02E-90
ANGPTL3	rs10889352	5.12E-146	2.62E-145
ANGPTL3	rs2803243	1.49E-19	2.47E-19
ANGPTL3	rs12142862	2.40E-13	3.18E-13
ANGPTL3	rs12723730	1.37E-23	2.50E-23
SCARA5	rs6557957	2.31E-09	2.52E-09
SCARA5	rs34952906	2.58E-08	2.62E-08
SCARA5	rs60007820	3.63E-36	8.55E-36
SCARA5	rs2085765	7.68E-34	1.74E-33
SCARA5	rs2726951	1.00E-200	6.16E-200
SCARA5	rs352428	4.23E-11	5.10E-11
CLMP	rs7131073	2.43E-17	3.76E-17
CLMP	rs7946718	3.12E-142	1.58E-141
CLMP	rs56134443	4.07E-11	4.91E-11
TMEM190	rs12985351	8.16E-09	8.59E-09
TMEM190	rs62123425	1.85E-15	2.68E-15
TMEM190	rs12982674	1.54E-38	3.76E-38
TMEM190	rs8111781	5.47E-24	1.01E-23
TMEM190	rs79012440	1.00E-200	6.16E-200
TMEM190	rs45583840	1.00E-200	6.16E-200
TMEM190	rs75602785	5.59E-110	2.47E-109
TMEM190	rs7250117	1.21E-107	5.26E-107
TMEM190	rs73615245	6.11E-35	1.41E-34
TMEM190	rs150450992	1.84E-09	2.02E-09
APOM	rs80026531	2.49E-12	3.18E-12
APOM	rs2394893	1.20E-18	1.94E-18
APOM	rs805295	5.36E-118	2.48E-117
APOM	rs2242572	4.93E-22	8.65E-22
APOM	rs9269387	9.01E-09	9.46E-09
CSF2RB	rs78469	6.26E-09	6.63E-09
CSF2RB	rs77818863	7.83E-19	1.27E-18
CSF2RB	rs2284031	1.00E-200	6.16E-200
CSF2RB	rs2858236	4.71E-28	9.60E-28
CSF2RB	rs3218340	6.03E-14	8.19E-14
CSF2RB	rs145143750	3.45E-08	3.48E-08
PCDH9	rs118047235	3.81E-09	4.10E-09
PCDH9	rs192652452	3.09E-23	5.60E-23
PCDH9	rs4396423	2.37E-28	4.86E-28
PCDH9	rs9571710	3.89E-93	1.55E-92
PCDH9	rs5804316	7.51E-107	3.24E-106
SLITRK3	rs80336735	7.28E-19	1.18E-18
SLITRK3	rs62282368	1.00E-200	6.16E-200
SLITRK3	rs79553527	3.43E-12	4.35E-12
SLITRK3	rs144650118	1.41E-11	1.74E-11
HTN3	rs115000417	1.91E-79	6.98E-79
HTN3	rs376023333	3.62E-09	3.90E-09
HTN3	rs74801295	2.81E-10	3.24E-10
PLOD3	rs150814238	1.12E-09	1.25E-09
PLOD3	rs142309161	9.70E-31	2.08E-30
PLOD3	rs62465594	4.24E-08	4.26E-08
PLOD3	rs73173931	6.67E-14	9.04E-14
MSMB	rs144584548	6.16E-99	2.53E-98
MSMB	rs75345240	6.78E-61	2.11E-60
MSMB	rs79786386	1.00E-200	6.16E-200
MSMB	rs61850100	1.00E-200	6.16E-200
MSMB	rs200779162	1.00E-200	6.16E-200
MSMB	rs77567868	3.60E-101	1.51E-100
MSMB	rs113183133	1.98E-31	4.30E-31
MSMB	rs28710245	2.37E-09	2.58E-09
HTATIP2	rs79225249	6.25E-16	9.22E-16
HTATIP2	rs1356981	3.94E-25	7.51E-25
HTATIP2	rs11025480	1.00E-200	6.16E-200
HTATIP2	rs3758807	1.71E-47	4.66E-47
HTATIP2	rs1715284	3.86E-35	8.97E-35
HTATIP2	rs2003174	3.01E-14	4.14E-14
GNPTG	rs58894215	4.09E-11	4.93E-11
GNPTG	rs4984644	1.00E-200	6.16E-200
GNPTG	rs6600145	7.63E-17	1.16E-16
GNPTG	rs1132368	1.56E-08	1.61E-08
SFTPB	rs145805984	1.38E-14	1.93E-14
SFTPB	rs114068223	7.63E-22	1.33E-21
SFTPB	rs145297992	2.78E-17	4.29E-17
SFTPB	rs1130866	1.00E-200	6.16E-200
SFTPB	rs72925063	2.67E-37	6.40E-37
ACE	rs147460143	5.79E-12	7.28E-12
ACE	rs188635580	5.75E-17	8.80E-17
ACE	rs4968748	1.00E-200	6.16E-200
ACE	rs4277404	1.53E-48	4.21E-48
ACE	rs142377191	1.38E-26	2.72E-26
ACE	rs111725844	1.07E-85	4.06E-85
ACE	rs150241958	7.65E-26	1.48E-25
ACE	rs2584622	8.50E-34	1.92E-33
ACE	rs3744287	1.18E-08	1.23E-08
ACE	rs75163181	1.66E-33	3.74E-33
ACE	rs79593721	2.09E-16	3.13E-16
ACE	rs144762318	8.88E-15	1.26E-14
PROK2	rs2686274	5.16E-21	8.83E-21
PROK2	rs6549404	3.98E-57	1.20E-56
PROK2	rs4677042	1.00E-200	6.16E-200
PROK2	rs17009077	6.73E-38	1.63E-37
PROK2	rs61600573	6.94E-09	7.34E-09
PROK2	rs72960674	4.66E-11	5.60E-11
KLRB1	rs139517772	1.13E-08	1.18E-08
KLRB1	rs10691349	7.18E-12	9.01E-12
KLRB1	rs1135816	5.36E-177	3.07E-176
KLRB1	rs118021813	5.45E-09	5.80E-09
HABP4	rs473902	6.25E-10	7.09E-10
HABP4	rs58088508	1.00E-200	6.16E-200
HABP4	rs147602960	6.97E-30	1.48E-29
HABP4	rs28825490	2.19E-10	2.54E-10
PILRA	rs13236076	1.00E-200	6.16E-200
PILRA	rs56931787	1.00E-200	6.16E-200
PILRA	rs62482173	1.00E-200	6.16E-200
PILRA	rs2396755	2.37E-103	1.01E-102
PILRA	rs17228602	2.43E-150	1.26E-149
PILRA	rs117326437	1.01E-23	1.85E-23
PILRA	rs2074686	6.06E-111	2.70E-110
PILRA	rs6968157	1.29E-51	3.68E-51
SMPD1	rs57528411	7.45E-12	9.33E-12
SMPD1	rs142303644	2.55E-14	3.52E-14
SMPD1	rs1050228	1.00E-200	6.16E-200
SMPD1	rs117210486	8.51E-31	1.83E-30
SMPD1	rs77690773	4.08E-11	4.92E-11
SMPD1	rs113199701	5.96E-09	6.32E-09
B4GALT6	rs1816633	2.14E-25	4.10E-25
B4GALT6	rs78796387	8.82E-98	3.61E-97
B4GALT6	rs143674791	2.43E-101	1.02E-100
B4GALT6	rs142098862	9.17E-24	1.68E-23
B4GALT6	rs59477943	1.00E-200	6.16E-200
B4GALT6	rs113633457	4.89E-73	1.69E-72
B4GALT6	rs17804730	2.94E-19	4.82E-19
B4GALT6	rs148295641	1.28E-64	4.10E-64
HHIP	rs7438126	1.74E-11	2.14E-11
HHIP	rs140950906	7.67E-09	8.08E-09
HHIP	rs11727676	5.05E-70	1.69E-69
EBI3	rs115770048	2.39E-19	3.93E-19
EBI3	rs74172610	5.56E-19	9.07E-19
EBI3	rs8108746	1.00E-200	6.16E-200
EBI3	rs9807813	1.00E-200	6.16E-200
EBI3	rs4807574	1.72E-135	8.52E-135
EBI3	rs7255715	2.45E-68	8.12E-68
EBI3	rs60103502	3.50E-17	5.40E-17
EBI3	rs145190646	9.69E-16	1.42E-15
NTM	rs4592429	4.42E-09	4.73E-09
NTM	rs12800878	2.14E-112	9.59E-112
NTM	rs2511504	1.00E-200	6.16E-200
NTM	rs12289924	6.63E-29	1.38E-28
NTM	rs7118465	5.59E-49	1.55E-48
NTM	rs117130321	2.01E-10	2.34E-10
PLA2R1	rs35614068	2.84E-16	4.24E-16
PLA2R1	rs12471260	1.00E-200	6.16E-200
PLA2R1	rs113098364	1.00E-200	6.16E-200
PLA2R1	rs80339456	5.98E-86	2.27E-85
PLA2R1	rs6432620	1.00E-200	6.16E-200
PLA2R1	rs13001774	1.99E-90	7.72E-90
CYB5D2	rs149208504	3.92E-158	2.10E-157
CYB5D2	rs17176065	4.50E-80	1.65E-79
CYB5D2	rs181444731	6.31E-09	6.68E-09
CYB5D2	rs7224464	1.35E-09	1.49E-09
UCMA	rs185705950	4.01E-38	9.74E-38
UCMA	rs142421037	1.09E-08	1.14E-08
UCMA	rs138834887	4.64E-75	1.63E-74
UCMA	rs2399954	1.00E-200	6.16E-200
UCMA	rs112582999	2.80E-09	3.04E-09
UCMA	rs78560997	2.12E-17	3.29E-17
UCMA	rs117415981	2.94E-09	3.19E-09
UCMA	rs10906474	2.94E-26	5.75E-26
UCMA	rs75025577	1.92E-22	3.40E-22
PDXK	rs4818855	6.14E-56	1.84E-55
PDXK	rs55704290	4.32E-08	4.33E-08
PDXK	rs75136590	9.97E-10	1.11E-09
PDXK	rs79039769	6.67E-20	1.11E-19
PDXK	rs144059351	1.37E-10	1.61E-10
REG4	rs12125319	3.23E-09	3.49E-09
REG4	rs80117153	9.82E-09	1.03E-08
REG4	rs3009182	2.38E-46	6.39E-46
REG4	rs72697218	4.37E-17	6.72E-17
REG4	rs191615076	3.65E-18	5.82E-18
HSPB1	rs34179550	6.11E-09	6.48E-09
HSPB1	rs113088829	4.11E-13	5.41E-13
HSPB1	rs13240755	1.00E-200	6.16E-200
HSPB1	rs10231308	2.10E-38	5.12E-38
HSPB1	rs3972522	8.25E-32	1.81E-31
HSPB1	rs117296956	4.09E-33	9.15E-33
CHI3L1	rs11584227	8.51E-65	2.73E-64
CHI3L1	rs7516546	1.41E-32	3.13E-32
CHI3L1	rs75228438	7.57E-37	1.80E-36
CHI3L1	rs143359688	1.00E-200	6.16E-200
CHI3L1	rs80241012	7.84E-143	3.97E-142
CHI3L1	rs113523931	3.67E-09	3.95E-09
CHI3L1	rs61828005	8.78E-09	9.23E-09
CHI3L1	rs112483448	2.26E-09	2.47E-09
CHI3L1	rs4951310	2.43E-17	3.76E-17
SVEP1	rs145419292	5.40E-67	1.77E-66
SVEP1	rs75412647	6.36E-14	8.63E-14
SVEP1	rs1327537	4.79E-37	1.14E-36
SVEP1	rs76038906	8.76E-121	4.08E-120
SVEP1	rs78742138	1.00E-200	6.16E-200
SVEP1	rs116853336	4.33E-54	1.27E-53
SVEP1	rs185970880	1.44E-84	5.43E-84
SVEP1	rs146370544	1.80E-14	2.50E-14
SVEP1	rs72759341	1.27E-35	2.97E-35
SPATA20	rs147604653	4.05E-09	4.35E-09
SPATA20	rs77405995	4.41E-11	5.31E-11
SPATA20	rs17714829	1.85E-16	2.78E-16
SPATA20	rs9890200	1.00E-200	6.16E-200
COL1A1	rs138103546	7.63E-15	1.08E-14
COL1A1	rs7218591	7.25E-12	9.10E-12
COL1A1	rs116585561	6.72E-46	1.80E-45
COL1A1	rs118081843	4.44E-15	6.35E-15
ANGPTL1	rs4457535	1.00E-200	6.16E-200
ANGPTL1	rs12725691	1.43E-73	4.98E-73
ANGPTL1	rs114888965	7.60E-13	9.90E-13
ANGPTL1	rs6657893	1.70E-12	2.19E-12
KIAA1549L	rs11388755	4.73E-24	8.75E-24
KIAA1549L	rs4756649	1.00E-200	6.16E-200
KIAA1549L	rs762044	3.53E-54	1.04E-53
KIAA1549L	rs143077049	4.87E-12	6.14E-12
KLK13	rs367731563	3.94E-15	5.65E-15
KLK13	rs11669237	1.00E-200	6.16E-200
KLK13	rs2691230	1.39E-24	2.61E-24
KLK13	rs73051038	8.25E-31	1.78E-30
KLK13	rs1039405	2.37E-08	2.42E-08
KLK13	rs116960573	4.50E-44	1.18E-43
SVEP1	rs145419292	9.89E-52	2.83E-51
SVEP1	rs558028	2.38E-20	4.01E-20
SVEP1	rs7020788	2.30E-116	1.05E-115
SVEP1	rs78742138	1.00E-200	6.16E-200
SVEP1	rs191541154	5.90E-27	1.17E-26
SVEP1	rs117584091	6.87E-19	1.12E-18
SVEP1	rs10980847	2.54E-11	3.09E-11
CLEC12A	rs7309875	1.61E-13	2.15E-13
CLEC12A	rs34735582	1.00E-200	6.16E-200
CLEC12A	rs486890	1.00E-200	6.16E-200
CLEC12A	rs80338457	2.60E-153	1.37E-152
CLEC12A	rs7132536	1.06E-145	5.40E-145
CLEC12A	rs113247892	6.22E-94	2.48E-93
CLEC12A	rs2244387	3.99E-18	6.35E-18
CLEC12A	rs138092566	2.02E-28	4.15E-28
CLEC12A	rs3759253	2.12E-25	4.06E-25
CLEC12A	rs71453409	7.38E-72	2.52E-71
NAGPA	rs72766568	1.08E-10	1.28E-10
NAGPA	rs117959699	1.13E-65	3.65E-65
NAGPA	rs35416418	1.00E-200	6.16E-200
NAGPA	rs112366035	3.44E-14	4.72E-14
NAGPA	rs7196133	4.16E-19	6.81E-19
NAGPA	rs77294552	1.26E-30	2.70E-30
NAGPA	rs75520381	1.69E-11	2.08E-11
NAGPA	rs118096022	5.85E-13	7.65E-13
TXNDC5	rs34337166	1.70E-10	1.98E-10
TXNDC5	rs1043784	3.00E-50	8.43E-50
TXNDC5	rs149742777	7.61E-61	2.37E-60
TXNDC5	rs149679123	5.37E-25	1.02E-24
TXNDC5	rs13209436	1.82E-13	2.43E-13
FGFBP3	rs11186737	1.00E-200	6.16E-200
FGFBP3	rs967878	9.73E-26	1.88E-25
FGFBP3	rs2497335	2.10E-10	2.44E-10
UROS	rs12765966	2.92E-13	3.86E-13
UROS	rs11244609	4.59E-08	4.60E-08
UROS	rs1935451	2.33E-114	1.05E-113
UROS	rs6597746	2.34E-10	2.71E-10
QDPR	rs56320400	1.76E-09	1.94E-09
QDPR	rs75218392	6.80E-25	1.29E-24
QDPR	rs3822233	1.00E-200	6.16E-200
QDPR	rs1861123	1.16E-08	1.21E-08
SELPLG	rs10658530	7.60E-09	8.01E-09
SELPLG	rs73191242	3.25E-167	1.80E-166
SELPLG	rs7298509	8.83E-23	1.58E-22
GSTT2B	rs4822435	3.22E-10	3.70E-10
GSTT2B	rs140977331	9.78E-10	1.09E-09
GSTT2B	rs5751764	1.00E-200	6.16E-200
GSTT2B	rs143467905	3.74E-15	5.36E-15
COL11A2	rs3918140	1.94E-12	2.49E-12
COL11A2	rs2855437	3.77E-170	2.12E-169
COL11A2	rs12194518	1.25E-17	1.95E-17
COL11A2	rs115245874	2.78E-09	3.02E-09
CREB3L4	rs28538178	4.02E-08	4.04E-08
CREB3L4	rs34074094	7.99E-16	1.17E-15
CREB3L4	rs6671362	2.64E-136	1.31E-135
PCBD1	rs118079346	2.59E-11	3.16E-11
PCBD1	rs72809253	5.29E-11	6.35E-11
PCBD1	rs149422142	9.51E-16	1.39E-15
PCBD1	rs2541232	3.38E-11	4.09E-11
PCBD1	rs844124	6.08E-50	1.70E-49
PCBD1	rs11596669	4.71E-16	6.98E-16
TALDO1	rs146899805	7.76E-25	1.47E-24
TALDO1	rs143912793	1.47E-26	2.89E-26
TALDO1	rs72849433	7.24E-10	8.17E-10
NHEJ1	rs72949337	7.46E-18	1.18E-17
NHEJ1	rs115279228	5.74E-31	1.24E-30
NHEJ1	rs142913615	6.21E-19	1.01E-18
ADH5	rs79677726	8.49E-10	9.54E-10
ADH5	rs13125919	5.34E-19	8.72E-19
ADH5	rs28894371	1.43E-77	5.13E-77
ADH7	rs4147541	7.02E-21	1.20E-20
ADH7	rs80121626	1.22E-10	1.44E-10
ADH7	rs1573496	2.16E-169	1.21E-168
ADH7	rs716556	3.90E-12	4.94E-12
ATF6B	rs62395789	3.23E-10	3.71E-10
ATF6B	rs449186	3.95E-24	7.34E-24
ATF6B	rs8111	1.45E-104	6.20E-104
ATF6B	rs41547217	1.30E-25	2.50E-25
CA8	rs74985355	6.42E-22	1.12E-21
CA8	rs56227154	1.00E-200	6.16E-200
CA8	rs74701322	3.51E-55	1.04E-54
CA8	rs140403163	3.52E-13	4.64E-13
CA8	rs76601506	1.40E-10	1.64E-10
CA8	rs7819622	6.39E-38	1.55E-37
FAH	rs60387955	7.48E-10	8.44E-10
FAH	rs138360469	6.80E-11	8.12E-11
FAH	rs145712044	1.34E-18	2.16E-18
FAH	rs11555096	1.00E-200	6.16E-200
FAH	rs77218477	3.67E-37	8.77E-37
RECQL	rs11613698	6.80E-103	2.88E-102
RECQL	rs35461521	6.45E-52	1.85E-51
RECQL	rs112755939	3.62E-168	2.01E-167
RECQL	rs118171527	3.42E-126	1.62E-125
RECQL	rs1580300	1.93E-23	3.51E-23
RECQL	rs76728072	1.55E-130	7.52E-130
APOL1	rs56953345	5.69E-09	6.05E-09
APOL1	rs377486200	3.20E-12	4.07E-12
APOL1	rs136148	1.00E-200	6.16E-200
APOL1	rs3886200	8.43E-27	1.67E-26
APOL1	rs738280	6.02E-16	8.89E-16
CD59	rs831630	5.10E-101	2.13E-100
CD59	rs4756046	7.77E-10	8.75E-10
CD59	rs10836121	1.60E-18	2.57E-18
CHST9	rs35072345	6.48E-10	7.34E-10
CHST9	rs1485803	2.23E-27	4.46E-27
CHST9	rs9961915	1.00E-200	6.16E-200
CHST9	rs9957937	6.64E-10	7.52E-10
SMAP1	rs78936674	1.11E-11	1.38E-11
SMAP1	rs2691477	1.00E-200	6.16E-200
SMAP1	rs147236212	1.14E-24	2.14E-24
SMAP1	rs12203753	2.25E-19	3.70E-19
EVL	rs117136557	6.82E-15	9.69E-15
EVL	rs17099126	1.87E-12	2.40E-12
EVL	rs76401008	1.61E-114	7.28E-114
EVL	rs2767355	3.70E-21	6.36E-21
CRABP2	rs10494305	6.29E-09	6.66E-09
CRABP2	rs4457570	1.00E-200	6.16E-200
CRABP2	rs703156	1.08E-09	1.20E-09
CRABP2	rs6687516	3.55E-10	4.07E-10
CD7	rs118126964	2.60E-13	3.45E-13
CD7	rs140403190	2.84E-10	3.27E-10
CD7	rs3176831	9.29E-117	4.27E-116
CD7	rs117850386	3.20E-08	3.24E-08
HSPA1L	rs3099847	7.41E-09	7.82E-09
HSPA1L	rs1265941	4.56E-22	8.01E-22
HSPA1L	rs550671	1.64E-57	4.97E-57
HSPA1L	rs9276606	2.28E-12	2.92E-12
SHMT1	rs56668001	1.18E-17	1.85E-17
SHMT1	rs116992586	3.35E-13	4.42E-13
SHMT1	rs35286476	1.32E-08	1.37E-08
SHMT1	rs854784	1.00E-200	6.16E-200
SHMT1	rs604956	1.00E-200	6.16E-200
SHMT1	rs182947055	3.64E-25	6.94E-25
SHMT1	rs143121986	2.25E-10	2.61E-10
SHMT1	rs140644844	1.12E-44	2.96E-44
EGFLAM	rs368353866	7.63E-09	8.04E-09
EGFLAM	rs35650653	1.14E-14	1.60E-14
EGFLAM	rs2589775	3.10E-60	9.60E-60
EGFLAM	rs113400125	1.08E-149	5.59E-149
APOF	rs141749430	1.22E-17	1.91E-17
APOF	rs2020854	3.22E-102	1.36E-101
APOF	rs111794954	1.24E-09	1.38E-09
APOF	rs4759252	1.62E-22	2.88E-22
APOF	rs3024961	8.81E-11	1.05E-10
TAPBP	rs73727907	7.83E-09	8.25E-09
TAPBP	rs369701142	1.45E-32	3.22E-32
TAPBP	rs114840990	1.00E-200	6.16E-200
TAPBP	rs11455464	1.00E-200	6.16E-200
TAPBP	rs145044106	5.10E-39	1.26E-38
TAPBP	rs114974628	4.41E-09	4.72E-09
TAPBP	rs9469680	1.57E-16	2.37E-16
CBR1	rs16993715	8.76E-20	1.46E-19
CBR1	rs867224	1.00E-200	6.16E-200
CBR1	rs62232377	4.38E-14	5.98E-14
RNPEP	rs2678208	5.45E-63	1.72E-62
RNPEP	rs10920287	1.00E-200	6.16E-200
RNPEP	rs7516762	1.07E-18	1.73E-18
RNPEP	rs6665965	9.83E-13	1.27E-12
HIBCH	rs75949659	3.86E-13	5.08E-13
HIBCH	rs785223	5.49E-09	5.84E-09
HIBCH	rs62184386	1.00E-200	6.16E-200
HIBCH	rs11396180	2.64E-55	7.85E-55
HIBCH	rs12464143	4.08E-13	5.37E-13
GSTO1	rs2047037	1.21E-23	2.22E-23
GSTO1	rs805670	1.00E-200	6.16E-200
GSTO1	rs10883974	1.00E-200	6.16E-200
GSTO1	rs73335162	5.30E-18	8.39E-18
GSTO1	rs1490171	1.73E-33	3.89E-33
GSTO1	rs2864042	8.76E-48	2.39E-47
PMVK	rs60537431	5.26E-10	6.00E-10
PMVK	rs76977753	2.96E-24	5.52E-24
PMVK	rs144886967	1.66E-21	2.88E-21
PLEKHA1	rs2420998	8.54E-10	9.59E-10
PLEKHA1	rs10749451	1.00E-200	6.16E-200
PLEKHA1	rs10082476	3.36E-18	5.36E-18
PLEKHA1	rs142677258	2.47E-23	4.49E-23
CLIC5	rs62401911	1.59E-08	1.64E-08
CLIC5	rs76801943	5.95E-73	2.06E-72
CLIC5	rs35822882	1.00E-200	6.16E-200
CLIC5	rs17462184	1.02E-20	1.73E-20
CLIC5	rs35181147	4.72E-36	1.11E-35
GLRX2	rs12129832	8.13E-21	1.38E-20
GLRX2	rs148212596	1.00E-200	6.16E-200
GLRX2	rs72743118	5.94E-26	1.16E-25
PDCD5	rs146064596	3.07E-08	3.11E-08
PDCD5	rs75428591	6.78E-17	1.03E-16
PDCD5	rs117432447	2.50E-10	2.89E-10
PDCD5	rs6510263	1.00E-200	6.16E-200
PDCD5	rs141714582	6.27E-118	2.90E-117
PDCD5	rs200410659	9.76E-21	1.66E-20
PDCD5	rs11667586	2.88E-54	8.46E-54
PDCD5	rs150985471	1.21E-08	1.26E-08
SAT2	rs140474227	4.43E-11	5.33E-11
SAT2	rs858523	1.64E-133	8.05E-133
SAT2	rs2642157	6.47E-35	1.50E-34
HPGDS	rs62310110	3.13E-24	5.83E-24
HPGDS	rs181514001	2.86E-10	3.29E-10
HPGDS	rs190664766	1.77E-08	1.83E-08
HPGDS	rs78621898	3.39E-15	4.87E-15
HPGDS	rs74354031	1.00E-200	6.16E-200
HPGDS	rs116232009	1.11E-51	3.18E-51
HPGDS	rs56028059	3.33E-23	6.03E-23
HPGDS	rs11729397	6.88E-87	2.63E-86
HPGDS	rs282451	6.15E-17	9.40E-17
HPGDS	rs181557011	1.92E-26	3.76E-26
HPGDS	rs28649197	5.62E-37	1.34E-36
HPGDS	rs17022003	3.09E-21	5.32E-21
NT5C	rs2706538	1.03E-09	1.15E-09
NT5C	rs80155227	1.00E-200	6.16E-200
NT5C	rs1005714	5.88E-21	1.00E-20
NT5C	rs56158987	3.12E-60	9.65E-60
NT5C	rs112529405	1.56E-19	2.58E-19
MTHFD1	rs143379936	3.13E-10	3.60E-10
MTHFD1	rs11158538	2.20E-33	4.94E-33
MTHFD1	rs72726297	2.53E-14	3.50E-14
GCA	rs377413955	9.68E-58	2.94E-57
GCA	rs17783344	1.00E-200	6.16E-200
GCA	rs13018302	2.05E-08	2.10E-08
TRDMT1	rs146699208	4.22E-10	4.83E-10
TRDMT1	rs10904881	1.00E-200	6.16E-200
TRDMT1	rs398636	2.63E-24	4.91E-24
TRDMT1	rs2461164	7.83E-09	8.25E-09
ECH1	rs4802890	1.00E-200	6.16E-200
ECH1	rs10853721	2.32E-11	2.84E-11
ECH1	rs73544031	1.10E-08	1.15E-08
AP1G2	rs7147244	2.91E-10	3.35E-10
AP1G2	rs34015250	2.88E-63	9.12E-63
AP1G2	rs140983547	7.01E-46	1.87E-45
PTGFRN	rs114576333	1.92E-70	6.47E-70
PTGFRN	rs142681685	3.60E-14	4.93E-14
PTGFRN	rs139704902	6.51E-50	1.82E-49
PTGFRN	rs12037202	1.00E-200	6.16E-200
PTGFRN	rs12024571	1.64E-140	8.25E-140
PTGFRN	rs75567925	2.42E-196	1.47E-195
PTGFRN	rs113594400	7.03E-43	1.82E-42
PTGFRN	rs78896342	6.44E-24	1.19E-23
PTGFRN	rs146375371	9.04E-13	1.17E-12
PLEKHA7	rs142056137	2.29E-09	2.50E-09
PLEKHA7	rs433373	1.00E-200	6.16E-200
PLEKHA7	rs12421951	3.38E-28	6.90E-28
PLEKHA7	rs148969064	1.17E-14	1.64E-14
ELMO1	rs56358455	1.33E-09	1.47E-09
ELMO1	rs7782999	3.68E-25	7.01E-25
ELMO1	rs28628397	8.03E-17	1.22E-16
ACYP2	rs138650079	7.48E-11	8.90E-11
ACYP2	rs7559380	8.44E-166	4.63E-165
ACYP2	rs74399555	1.60E-08	1.65E-08
TESC	rs55700491	3.48E-08	3.51E-08
TESC	rs11614628	4.76E-25	9.04E-25
TESC	rs7972894	2.78E-11	3.38E-11
TESC	rs4767461	1.00E-200	6.16E-200
TESC	rs57576794	3.84E-139	1.92E-138
TESC	rs3862136	1.38E-31	3.01E-31
TESC	rs61937252	5.61E-11	6.72E-11
POLM	rs139763375	5.52E-18	8.74E-18
POLM	rs141574506	3.09E-28	6.31E-28
POLM	rs142059440	2.17E-61	6.78E-61
ECI2	rs77482745	3.91E-13	5.15E-13
ECI2	rs72845845	1.53E-15	2.23E-15
ECI2	rs675073	1.00E-200	6.16E-200
ECI2	rs4544959	3.93E-29	8.20E-29
ECI2	rs115538711	4.80E-09	5.12E-09
S100A6	rs75742937	5.17E-18	8.19E-18
S100A6	rs76418562	1.11E-17	1.74E-17
S100A6	rs113724571	1.00E-11	1.24E-11
S100A6	rs77543908	1.67E-29	3.51E-29
S100A6	rs985242	1.02E-26	2.01E-26
SECTM1	rs4789763	1.01E-114	4.57E-114
SECTM1	rs4073961	1.07E-15	1.57E-15
SECTM1	rs180677689	3.72E-08	3.75E-08
SECTM1	rs111912737	5.17E-09	5.51E-09
REG1A	rs146599142	1.27E-32	2.82E-32
REG1A	rs12990312	7.48E-59	2.29E-58
REG1A	rs76841471	1.00E-200	6.16E-200
REG1A	rs12999504	1.23E-31	2.68E-31
REG1A	rs1540544	3.54E-08	3.57E-08
REG1A	rs116553900	1.52E-27	3.06E-27
FAM3D	rs1444188	5.55E-21	9.49E-21
FAM3D	rs12493131	2.47E-197	1.51E-196
FAM3D	rs12638242	4.48E-09	4.79E-09
LUM	rs12309747	6.37E-22	1.11E-21
LUM	rs142086573	6.54E-21	1.12E-20
LUM	rs73210679	1.31E-09	1.45E-09
LUM	rs76912709	2.71E-16	4.05E-16
LUM	rs77751442	1.38E-34	3.17E-34
LUM	rs146369172	1.73E-20	2.93E-20
LUM	rs1803343	3.78E-100	1.57E-99
CD177	rs34137659	1.00E-200	6.16E-200
CD177	rs62113069	4.64E-92	1.83E-91
CD177	rs138605473	1.00E-200	6.16E-200
CD177	rs148667879	1.76E-51	5.02E-51
CD177	rs61995939	1.53E-19	2.53E-19
CD177	rs77043841	1.00E-200	6.16E-200
CD177	rs112278379	9.38E-73	3.23E-72
CD177	rs34577669	1.71E-130	8.29E-130
CD177	rs11668974	3.22E-30	6.85E-30
SMOC1	rs74277751	8.26E-24	1.52E-23
SMOC1	rs1958078	5.87E-93	2.33E-92
SMOC1	rs227418	7.37E-16	1.09E-15
SERPINA10	rs10144067	9.13E-10	1.02E-09
SERPINA10	rs11621100	6.07E-25	1.15E-24
SERPINA10	rs10139196	1.59E-09	1.75E-09
SERPINA10	rs117955282	6.29E-11	7.52E-11
SERPINA10	rs34258981	1.00E-200	6.16E-200
SERPINA10	rs45505795	4.50E-63	1.42E-62
SERPINA10	rs150331426	1.00E-200	6.16E-200
SERPINA10	rs138179301	6.06E-52	1.74E-51
SERPINA10	rs76483535	7.05E-09	7.45E-09
SERPINA10	rs76605570	2.06E-16	3.09E-16
SERPINA10	rs116094872	1.12E-41	2.85E-41
SERPINA10	rs144634898	8.36E-28	1.69E-27
SERPINA10	rs12436634	1.95E-14	2.71E-14
FLRT2	rs1667515	1.31E-20	2.22E-20
FLRT2	rs36101989	1.79E-199	1.10E-198
FLRT2	rs2747001	2.42E-50	6.80E-50
FLRT2	rs10689689	1.98E-09	2.17E-09
FLRT2	rs12881315	1.52E-13	2.03E-13
FLRT3	rs6042044	3.86E-16	5.74E-16
FLRT3	rs56265150	1.00E-200	6.16E-200
FLRT3	rs117932517	1.66E-72	5.71E-72
FLRT3	rs4302276	2.53E-15	3.65E-15
FLRT3	rs11698358	1.00E-200	6.16E-200
FLRT3	rs142322639	5.39E-114	2.43E-113
FLRT3	rs144808273	5.40E-93	2.14E-92
FLRT3	rs149148521	9.02E-115	4.09E-114
FLRT3	rs145650062	2.74E-41	6.94E-41
FLRT3	rs138337674	1.00E-200	6.16E-200
FLRT3	rs117333363	3.81E-12	4.83E-12
FLRT3	rs12480498	1.85E-30	3.95E-30
ISLR2	rs12898770	6.26E-10	7.10E-10
ISLR2	rs78619960	2.01E-08	2.06E-08
ISLR2	rs923118	1.04E-110	4.63E-110
ISLR2	rs874712	1.73E-26	3.40E-26
VTN	rs1382046	7.50E-43	1.94E-42
VTN	rs28999409	1.39E-55	4.15E-55
VTN	rs8082174	1.00E-200	6.16E-200
VTN	rs72847293	8.87E-76	3.15E-75
VTN	rs7219736	1.00E-200	6.16E-200
VTN	rs117703964	9.84E-20	1.63E-19
VTN	rs116963549	3.93E-187	2.32E-186
VTN	rs117581744	3.21E-73	1.11E-72
VTN	rs112266449	1.00E-200	6.16E-200
VTN	rs117860970	4.13E-21	7.09E-21
VTN	rs117974225	3.45E-99	1.42E-98
DSC2	rs1658125	3.75E-80	1.38E-79
DSC2	rs11664471	4.36E-13	5.73E-13
DSC2	rs117031963	2.17E-08	2.22E-08
SEMA5A	rs11740334	2.14E-11	2.62E-11
SEMA5A	rs57582942	1.95E-08	2.00E-08
SEMA5A	rs75782831	3.04E-15	4.37E-15
SEMA5A	rs7734982	3.27E-11	3.96E-11
SEMA5A	rs148516956	6.01E-25	1.14E-24
SEMA5A	rs1805936	1.68E-78	6.08E-78
SEMA5A	rs116346391	1.00E-200	6.16E-200
SEMA5A	rs3798064	4.58E-11	5.51E-11
SEMA5A	rs72729191	1.00E-200	6.16E-200
SEMA5A	rs194089	3.16E-34	7.20E-34
SHANK3	rs139948926	9.66E-15	1.37E-14
SHANK3	rs5771045	4.98E-24	9.21E-24
SHANK3	rs3213442	8.94E-43	2.31E-42
SHANK3	rs9616896	1.00E-200	6.16E-200
SHANK3	rs28689705	3.32E-98	1.36E-97
SHANK3	rs11705273	1.74E-22	3.09E-22
B4GALT1	rs78104081	4.33E-09	4.64E-09
B4GALT1	rs7019909	5.43E-99	2.24E-98
B4GALT1	rs34007720	2.54E-08	2.59E-08
PCSK1	rs2548651	6.10E-51	1.73E-50
PCSK1	rs35703665	5.56E-14	7.55E-14
PCSK1	rs76239650	1.00E-200	6.16E-200
PCSK1	rs6232	1.00E-200	6.16E-200
PCSK1	rs3811952	1.10E-15	1.61E-15
PCSK1	rs72772040	2.13E-43	5.55E-43
PCSK1	rs27373	1.61E-45	4.29E-45
PCSK1	rs17629822	4.67E-17	7.17E-17
DEFB4A	rs77526579	1.78E-18	2.85E-18
DEFB4A	rs4840306	4.42E-130	2.14E-129
DEFB4A	rs117797877	1.78E-28	3.66E-28
SPINK2	rs35535963	1.55E-78	5.61E-78
SPINK2	rs56215858	6.18E-16	9.12E-16
SPINK2	rs34393987	1.00E-200	6.16E-200
SPINK2	rs137942837	1.00E-200	6.16E-200
TMEM132D	rs7309864	4.55E-14	6.21E-14
TMEM132D	rs74322448	1.03E-24	1.94E-24
TMEM132D	rs189863837	2.42E-45	6.44E-45
TMEM132D	rs55655444	1.00E-200	6.16E-200
TMEM132D	rs10847943	2.56E-09	2.79E-09
TMEM132D	rs140561329	1.29E-08	1.34E-08
PXDN	rs77946397	7.68E-09	8.09E-09
PXDN	rs111613941	1.60E-16	2.41E-16
PXDN	rs73182757	1.47E-58	4.50E-58
PXDN	rs12621293	3.15E-11	3.82E-11
ARFIP1	rs77450465	1.11E-10	1.31E-10
ARFIP1	rs56730233	1.75E-09	1.93E-09
ARFIP1	rs4619875	8.57E-154	4.52E-153
MYOM2	rs73184720	2.78E-09	3.02E-09
MYOM2	rs79012673	3.93E-08	3.95E-08
MYOM2	rs74455617	1.15E-17	1.80E-17
SWAP70	rs149150635	8.68E-39	2.13E-38
SWAP70	rs145203474	2.46E-08	2.51E-08
SWAP70	rs148133668	7.55E-18	1.19E-17
SWAP70	rs74736715	1.00E-200	6.16E-200
SWAP70	rs7948799	1.00E-200	6.16E-200
SWAP70	rs148650635	2.04E-11	2.50E-11
SWAP70	rs2252446	1.00E-200	6.16E-200
SWAP70	rs117295257	1.17E-13	1.57E-13
SWAP70	rs4910079	2.17E-120	1.01E-119
SWAP70	rs11607830	6.56E-19	1.07E-18
SWAP70	rs75964416	4.80E-33	1.07E-32
CA10	rs2106331	5.15E-23	9.29E-23
CA10	rs1263963	4.01E-12	5.08E-12
CA10	rs2938140	1.85E-64	5.91E-64
CA10	rs117399000	6.55E-106	2.82E-105
FGFR3	rs112869746	2.55E-08	2.59E-08
FGFR3	rs2403274	4.25E-77	1.52E-76
FGFR3	rs3135835	5.80E-35	1.34E-34
FGFR3	rs114889926	3.14E-12	4.00E-12
ELANE	rs351970	4.35E-49	1.20E-48
ELANE	rs10409474	1.00E-200	6.16E-200
ELANE	rs17216649	3.21E-192	1.93E-191
ELANE	rs78914045	1.30E-34	2.99E-34
ELANE	rs186642113	7.20E-10	8.13E-10
ELANE	rs141548740	5.21E-12	6.56E-12
INHBB	rs17608972	8.27E-10	9.30E-10
INHBB	rs1880544	1.23E-23	2.25E-23
INHBB	rs28416518	1.39E-10	1.63E-10
INHBB	rs2311597	1.00E-200	6.16E-200
IL5RA	rs60095187	4.59E-12	5.79E-12
IL5RA	rs1391927	2.34E-19	3.85E-19
IL5RA	rs340829	5.90E-107	2.55E-106
IL5RA	rs7635810	1.00E-200	6.16E-200
IL5RA	rs6766682	9.97E-20	1.65E-19
IL5RA	rs9831674	8.75E-135	4.32E-134
ANXA2	rs77538017	6.23E-47	1.68E-46
ANXA2	rs1912261	1.40E-25	2.70E-25
ANXA2	rs3743268	1.00E-200	6.16E-200
ANXA2	rs79120050	5.00E-66	1.62E-65
ANXA2	rs103947	5.25E-26	1.02E-25
FCN2	rs35027349	1.42E-12	1.83E-12
FCN2	rs11103428	4.93E-18	7.82E-18
FCN2	rs117676361	6.79E-19	1.11E-18
FCN2	rs11103545	1.00E-200	6.16E-200
FCN2	rs183486037	1.00E-200	6.16E-200
FCN2	rs113909851	1.04E-52	3.01E-52
FCN2	rs143506788	9.57E-57	2.88E-56
FCN2	rs7028584	2.72E-28	5.57E-28
FCN2	rs146595262	1.90E-09	2.08E-09
PRTN3	rs116184613	7.93E-16	1.17E-15
PRTN3	rs59653410	2.91E-39	7.19E-39
PRTN3	rs10411119	1.00E-200	6.16E-200
PRTN3	rs1060442	2.63E-56	7.90E-56
PRTN3	rs4807455	2.73E-19	4.48E-19
PRTN3	rs62128522	8.48E-10	9.53E-10
IL12B	rs111546564	2.27E-78	8.19E-78
IL12B	rs77343625	3.57E-18	5.69E-18
IL12B	rs3213120	1.00E-200	6.16E-200
IL12B	rs12657636	1.00E-200	6.16E-200
IL12B	rs35595526	2.63E-08	2.67E-08
IL12B	rs72810115	6.89E-23	1.24E-22
FRZB	rs145447411	2.98E-24	5.56E-24
FRZB	rs111308634	1.94E-11	2.38E-11
FRZB	rs188423082	5.21E-53	1.52E-52
FRZB	rs34758055	1.05E-19	1.74E-19
FRZB	rs1561369	1.00E-200	6.16E-200
FRZB	rs72890325	1.00E-200	6.16E-200
FRZB	rs75781425	6.13E-10	6.97E-10
FRZB	rs6753162	8.75E-10	9.81E-10
CCL8	rs12943905	1.28E-08	1.33E-08
CCL8	rs317356	2.91E-16	4.34E-16
CCL8	rs1414848	5.62E-09	5.97E-09
CCL8	rs10512462	1.00E-200	6.16E-200
CCL8	rs10853162	1.00E-200	6.16E-200
CCL8	rs2215230	3.04E-68	1.01E-67
CCL8	rs12451648	5.00E-15	7.14E-15
CCL8	rs3135980	1.02E-34	2.35E-34
CROT	rs117918535	2.88E-17	4.45E-17
CROT	rs809066	1.00E-200	6.16E-200
CROT	rs7810499	1.47E-10	1.72E-10
CROT	rs6972856	1.52E-79	5.56E-79
CROT	rs193163017	1.05E-25	2.03E-25
SULT1A3	rs143154922	1.80E-12	2.31E-12
SULT1A3	rs146344226	4.55E-09	4.86E-09
SULT1A3	rs148788997	5.06E-60	1.56E-59
SULT1A3	rs144319982	6.65E-13	8.68E-13
NUDT12	rs10039237	1.13E-09	1.26E-09
NUDT12	rs73190041	1.00E-200	6.16E-200
NUDT12	rs140216035	1.43E-14	2.00E-14
NUDT12	rs113870602	1.02E-14	1.44E-14
NUDT12	rs142454125	1.26E-08	1.31E-08
LAP3	rs62296952	5.46E-10	6.22E-10
LAP3	rs10939687	1.27E-11	1.57E-11
LAP3	rs114838597	3.96E-20	6.63E-20
LAP3	rs141974152	4.07E-32	8.97E-32
CRYZ	rs12403088	8.33E-18	1.31E-17
CRYZ	rs72675345	2.22E-36	5.24E-36
CRYZ	rs76296629	1.00E-200	6.16E-200
CRYZ	rs13375787	1.00E-200	6.16E-200
CRYZ	rs277392	1.00E-200	6.16E-200
CRYZ	rs75209031	2.33E-40	5.83E-40
CRYZ	rs7529852	1.88E-84	7.09E-84
NMRAL1	rs116875306	2.97E-27	5.92E-27
NMRAL1	rs143297875	1.45E-52	4.19E-52
NMRAL1	rs146827390	1.42E-80	5.23E-80
NMRAL1	rs117658699	1.00E-200	6.16E-200
NMRAL1	rs17880377	6.28E-122	2.93E-121
NMRAL1	rs147766888	2.11E-52	6.09E-52
NMRAL1	rs141319000	1.43E-17	2.23E-17
NMRAL1	rs148542202	2.54E-12	3.24E-12
NMRAL1	rs113304135	2.47E-08	2.52E-08
NMRAL1	rs147380181	3.89E-40	9.71E-40
NMRAL1	rs141785524	6.39E-39	1.57E-38
NMRAL1	rs140067384	6.41E-13	8.37E-13
NSF	rs138109415	1.50E-26	2.95E-26
NSF	rs72430786	1.37E-09	1.52E-09
NSF	rs75104997	5.48E-52	1.58E-51
DHX58	rs112616358	6.49E-22	1.14E-21
DHX58	rs4796771	3.55E-105	1.52E-104
DHX58	rs12150483	2.15E-08	2.20E-08
DHX58	rs670452	1.04E-09	1.16E-09
BDNF	rs116911082	3.93E-08	3.95E-08
BDNF	rs144178847	2.28E-09	2.49E-09
BDNF	rs10501089	6.10E-24	1.13E-23
IL1RAP	rs893051	4.37E-24	8.09E-24
IL1RAP	rs9811674	1.00E-200	6.16E-200
IL1RAP	rs9856858	1.00E-200	6.16E-200
IL1RAP	rs34879831	1.00E-200	6.16E-200
IL1RAP	rs4624605	1.05E-24	1.98E-24
IL1RAP	rs4308324	1.07E-24	2.01E-24
IL1RAP	rs9868783	1.17E-50	3.30E-50
IL1RAP	rs6805405	6.33E-17	9.67E-17
IL15RA	rs148235865	1.15E-31	2.51E-31
IL15RA	rs74116316	9.85E-12	1.23E-11
IL15RA	rs3136630	1.00E-200	6.16E-200
IL15RA	rs7914655	1.10E-127	5.25E-127
IL15RA	rs12722558	3.22E-20	5.42E-20
IL15RA	rs77347828	1.83E-55	5.46E-55
MAGI2	rs3807729	2.03E-23	3.69E-23
MAGI2	rs7784351	4.58E-12	5.78E-12
MAGI2	rs117375609	7.15E-16	1.05E-15
MAGI2	rs145932118	7.31E-12	9.17E-12
CST4	rs1571250	5.26E-09	5.60E-09
CST4	rs1998082	9.77E-10	1.09E-09
CST4	rs111257030	1.00E-200	6.16E-200
CST4	rs6049102	2.22E-21	3.84E-21
CST4	rs6049432	4.80E-08	4.80E-08
CST4	rs6138249	1.05E-17	1.65E-17
IL18R1	rs10186962	4.21E-24	7.80E-24
IL18R1	rs115232861	2.88E-51	8.18E-51
IL18R1	rs183775293	5.27E-11	6.32E-11
IL18R1	rs55715763	8.53E-31	1.83E-30
IL18R1	rs55871806	1.00E-200	6.16E-200
IL18R1	rs1030025	1.00E-200	6.16E-200
IL18R1	rs183611009	2.05E-51	5.83E-51
IL18R1	rs80339564	3.12E-27	6.22E-27
IL18R1	rs76161381	3.94E-09	4.23E-09
DEF6	rs73407610	1.95E-80	7.18E-80
DEF6	rs369825175	1.25E-52	3.62E-52
DEF6	rs7747190	2.59E-09	2.82E-09
DEF6	rs9394333	1.01E-20	1.72E-20
CBR3	rs138308942	1.64E-09	1.81E-09
CBR3	rs145416409	1.00E-200	6.16E-200
CBR3	rs117789622	5.73E-15	8.16E-15
CBR3	rs9980393	8.34E-51	2.36E-50
CBR3	rs73202262	1.83E-23	3.34E-23
CBR3	rs17814116	8.20E-15	1.16E-14
CBR3	rs218634	1.44E-09	1.59E-09
CBR3	rs9305604	5.22E-09	5.56E-09
C1QC	rs41266007	4.74E-15	6.77E-15
C1QC	rs145809479	9.47E-54	2.77E-53
C1QC	rs2744700	2.04E-25	3.91E-25
C1QC	rs144444914	2.70E-29	5.65E-29
C1QC	rs199812128	1.16E-25	2.24E-25
C1QC	rs209739	1.00E-200	6.16E-200
C1QC	rs77482787	1.89E-23	3.44E-23
C1QC	rs72651398	2.04E-10	2.37E-10
C1QC	rs292004	3.21E-56	9.63E-56
C1QC	rs142315752	2.46E-44	6.48E-44
CNTFR	rs2183012	3.58E-19	5.87E-19
CNTFR	rs72735302	5.64E-37	1.34E-36
CNTFR	rs10972159	8.28E-125	3.91E-124
CNTFR	rs147165534	2.27E-11	2.78E-11
MTHFS	rs1698221	2.32E-43	6.04E-43
MTHFS	rs1380642	1.00E-200	6.16E-200
MTHFS	rs62026657	2.31E-99	9.53E-99
MTHFS	rs72736560	1.83E-21	3.17E-21
MTHFS	rs71455308	4.16E-19	6.81E-19
MTHFS	rs80102939	2.46E-09	2.68E-09
IL1R2	rs139078151	3.65E-12	4.63E-12
IL1R2	rs62154334	1.45E-13	1.94E-13
IL1R2	rs200669380	1.00E-200	6.16E-200
IL1R2	rs78423067	2.28E-192	1.37E-191
IL1R2	rs193084035	6.71E-09	7.10E-09
IL1R2	rs76261424	9.44E-29	1.95E-28
IL1R2	rs33988363	4.61E-08	4.62E-08
AMIGO2	rs79609374	1.55E-29	3.26E-29
AMIGO2	rs832736	3.08E-15	4.43E-15
AMIGO2	rs215397	6.08E-10	6.91E-10
ISG15	rs116030099	4.46E-09	4.77E-09
ISG15	rs3128110	1.00E-200	6.16E-200
ISG15	rs2465125	5.48E-54	1.61E-53
ISG15	rs147326918	2.99E-15	4.30E-15
PREP	rs221632	7.32E-12	9.17E-12
PREP	rs9377697	1.10E-10	1.30E-10
PREP	rs12192369	8.56E-77	3.06E-76
PREP	rs140157947	2.62E-10	3.02E-10
CAPN2	rs150394890	2.76E-96	1.12E-95
CAPN2	rs17599	7.05E-25	1.33E-24
CAPN2	rs187029480	1.62E-09	1.78E-09
C8G	rs2151205	2.58E-22	4.56E-22
C8G	rs7032104	1.00E-200	6.16E-200
C8G	rs12555781	1.97E-181	1.15E-180
C8G	rs7861020	9.20E-48	2.51E-47
C8G	rs11523300	5.58E-11	6.69E-11
CRLF1	rs1985976	1.95E-09	2.14E-09
CRLF1	rs7246833	6.23E-164	3.41E-163
CRLF1	rs77050841	4.90E-08	4.90E-08
REG3A	rs72913277	2.02E-42	5.19E-42
REG3A	rs4459759	1.22E-94	4.89E-94
REG3A	rs112787300	6.34E-28	1.29E-27
REG3A	rs191783020	1.28E-22	2.28E-22
REG3A	rs139564670	2.40E-10	2.78E-10
REG3A	rs4533495	4.53E-17	6.96E-17
VWC2	rs957814	5.39E-16	7.98E-16
VWC2	rs76473891	2.23E-30	4.76E-30
VWC2	rs79523632	3.68E-55	1.09E-54
VWC2	rs73347621	1.00E-200	6.16E-200
TXNL4B	rs3826248	2.75E-08	2.79E-08
TXNL4B	rs116891509	2.66E-60	8.24E-60
TXNL4B	rs149721298	4.11E-09	4.41E-09
GBP1	rs75391630	2.79E-20	4.70E-20
GBP1	rs4656073	4.85E-45	1.29E-44
GBP1	rs17130751	4.93E-70	1.65E-69
GBP1	rs12410795	2.54E-73	8.82E-73
SDF2	rs28944192	2.66E-08	2.70E-08
SDF2	rs704	7.27E-194	4.39E-193
SDF2	rs77119775	2.94E-09	3.19E-09
KNG1	rs7610464	1.16E-20	1.97E-20
KNG1	rs144274836	1.00E-200	6.16E-200
KNG1	rs115329695	1.00E-200	6.16E-200
KNG1	rs138437490	1.18E-24	2.22E-24
KNG1	rs139797297	1.08E-15	1.58E-15
APOA5	rs17461214	3.18E-11	3.85E-11
APOA5	rs1145183	6.90E-38	1.67E-37
APOA5	rs61906076	1.00E-200	6.16E-200
APOA5	rs111683933	8.51E-19	1.38E-18
APOA5	rs7123666	2.66E-98	1.09E-97
APOA5	rs78751065	2.47E-32	5.46E-32
APOA5	rs71480353	9.82E-48	2.68E-47
APOC1	rs62116266	7.88E-20	1.31E-19
APOC1	rs3852860	4.49E-25	8.54E-25
APOC1	rs5112	1.00E-200	6.16E-200
APOC1	rs148023052	2.31E-17	3.58E-17
BPIFB1	rs76538728	8.44E-13	1.10E-12
BPIFB1	rs221982	1.00E-200	6.16E-200
BPIFB1	rs140594075	5.63E-18	8.91E-18
BPIFB1	rs117258330	1.00E-200	6.16E-200
BPIFB1	rs2747559	3.30E-76	1.18E-75
BPIFB1	rs117572871	1.27E-16	1.92E-16
BMPER	rs144850853	8.10E-10	9.11E-10
BMPER	rs60539122	5.23E-29	1.09E-28
BMPER	rs1861365	3.24E-36	7.63E-36
BMPER	rs138631784	1.27E-08	1.32E-08
BOLA1	rs2664765	1.00E-200	6.16E-200
BOLA1	rs1321232	1.00E-200	6.16E-200
BOLA1	rs2089695	1.00E-200	6.16E-200
BOLA1	rs60162170	7.08E-11	8.44E-11
BOLA1	rs10305656	5.88E-36	1.38E-35
CTSE	rs11240496	9.67E-11	1.15E-10
CTSE	rs58493320	1.00E-200	6.16E-200
CTSE	rs41297620	7.59E-15	1.08E-14
KL	rs10467359	6.90E-53	2.01E-52
KL	rs7984515	2.76E-17	4.26E-17
KL	rs9536282	4.97E-38	1.20E-37
KL	rs79282194	1.86E-08	1.91E-08
FABP2	rs298978	9.87E-23	1.76E-22
FABP2	rs11726993	1.00E-200	6.16E-200
FABP2	rs13111751	1.00E-200	6.16E-200
FABP2	rs75135627	1.00E-200	6.16E-200
FABP2	rs12502424	2.55E-183	1.49E-182
NRP2	rs16837000	5.21E-47	1.41E-46
NRP2	rs4402739	2.30E-22	4.06E-22
NRP2	rs147233538	4.88E-09	5.20E-09
NRP2	rs3771002	7.59E-16	1.12E-15
NRP2	rs190060475	7.19E-10	8.12E-10
FCGR3A	rs1466933	2.58E-21	4.45E-21
FCGR3A	rs143426473	5.33E-84	2.00E-83
FCGR3A	rs7531561	1.00E-200	6.16E-200
FCGR3A	rs4657041	1.00E-200	6.16E-200
FCGR3A	rs116787511	1.00E-200	6.16E-200
FCGR3A	rs10918341	6.62E-137	3.30E-136
FCGR3A	rs12095544	2.19E-38	5.33E-38
GAS6	rs111762974	1.20E-11	1.49E-11
GAS6	rs6602909	1.92E-195	1.16E-194
GAS6	rs6602900	3.92E-22	6.90E-22
GAS6	rs9525363	9.27E-09	9.73E-09
GAS6	rs9590402	5.30E-11	6.36E-11
UNC5B	rs4517438	5.06E-11	6.07E-11
UNC5B	rs10823655	5.72E-09	6.08E-09
UNC5B	rs10999762	2.96E-30	6.30E-30
UNC5B	rs12262480	3.18E-41	8.03E-41
GSTM1	rs12134009	5.11E-20	8.54E-20
GSTM1	rs35296800	1.52E-10	1.78E-10
GSTM1	rs115181845	1.00E-200	6.16E-200
GSTM1	rs2269340	1.00E-200	6.16E-200
GSTM1	rs115929572	1.00E-200	6.16E-200
GSTM1	rs115814431	4.40E-70	1.48E-69
GSTM1	rs17025223	1.12E-30	2.40E-30
GSTM1	rs143084201	3.41E-08	3.44E-08
GM2A	rs72794132	3.47E-184	2.04E-183
GM2A	rs375396	1.67E-55	4.99E-55
GM2A	rs66495175	7.14E-15	1.01E-14
SERPINB4	rs75064813	4.03E-66	1.31E-65
SERPINB4	rs12969816	9.35E-14	1.26E-13
SERPINB4	rs213129	9.49E-09	9.95E-09
SORD	rs142462144	3.08E-10	3.54E-10
SORD	rs56822449	8.61E-15	1.22E-14
SORD	rs72722045	7.87E-153	4.13E-152
SORD	rs56194896	3.73E-16	5.55E-16
SORD	rs2733251	2.40E-08	2.45E-08
TIMD4	rs4704826	1.04E-168	5.81E-168
TIMD4	rs12513886	1.08E-22	1.93E-22
TIMD4	rs28638168	1.40E-11	1.73E-11
TIMD4	rs6555971	4.22E-21	7.24E-21
NT5E	rs858739	2.72E-14	3.75E-14
NT5E	rs9353298	7.27E-10	8.21E-10
NT5E	rs632350	1.00E-200	6.16E-200
NT5E	rs4296866	6.43E-51	1.82E-50
NT5E	rs4707234	7.32E-129	3.53E-128
NT5E	rs10944174	9.95E-129	4.78E-128
NT5E	rs59183026	1.34E-22	2.39E-22
NT5E	rs1508233	8.44E-32	1.85E-31
CD8A	rs80170993	1.50E-22	2.67E-22
CD8A	rs34933869	1.00E-200	6.16E-200
CD8A	rs7587224	2.75E-23	4.99E-23
CD8A	rs111591143	1.36E-13	1.82E-13
CFHR1	rs17696917	4.98E-95	2.00E-94
CFHR1	rs191753228	5.12E-91	1.99E-90
CFHR1	rs71524417	1.00E-200	6.16E-200
CFHR1	rs35449482	1.00E-200	6.16E-200
CFHR1	rs34231058	1.00E-200	6.16E-200
CFHR1	rs76831210	1.00E-200	6.16E-200
CFHR1	rs151253882	1.15E-09	1.28E-09
CFHR1	rs145456171	6.72E-60	2.07E-59
HEXB	rs1696980	5.75E-32	1.26E-31
HEXB	rs13164140	7.91E-197	4.82E-196
HEXB	rs10053643	3.35E-11	4.05E-11
PNLIPRP2	rs116329237	8.47E-11	1.01E-10
PNLIPRP2	rs7080369	1.79E-27	3.59E-27
PNLIPRP2	rs7072869	1.11E-59	3.42E-59
PNLIPRP2	rs149271803	5.88E-16	8.69E-16
PNLIPRP2	rs11197747	1.00E-200	6.16E-200
PNLIPRP2	rs17735613	1.00E-200	6.16E-200
PNLIPRP2	rs1638410	1.03E-21	1.80E-21
PNLIPRP2	rs11197895	1.17E-93	4.66E-93
PNLIPRP2	rs77592798	2.05E-25	3.93E-25
PNLIPRP2	rs61866619	7.05E-10	7.97E-10
LRP11	rs113244842	6.36E-28	1.29E-27
LRP11	rs564961	1.00E-200	6.16E-200
LRP11	rs117937568	1.10E-38	2.69E-38
LRP11	rs7762285	1.14E-73	3.97E-73
LRP11	rs6911342	5.52E-32	1.21E-31
LRP11	rs117762284	3.79E-14	5.19E-14
LRP11	rs75686105	4.87E-09	5.20E-09
PLTP	rs76849991	3.87E-47	1.05E-46
PLTP	rs2200587	6.06E-33	1.35E-32
PLTP	rs190148453	4.78E-31	1.03E-30
PLTP	rs73620988	1.52E-12	1.96E-12
PLTP	rs79833227	1.00E-200	6.16E-200
PLTP	rs117479286	2.12E-78	7.65E-78
PLTP	rs75053191	4.02E-17	6.19E-17
PLTP	rs76720462	3.44E-24	6.40E-24
PLTP	rs75591819	8.83E-26	1.71E-25
PLTP	rs78189695	2.66E-09	2.89E-09
REG3G	rs147187776	3.24E-09	3.50E-09
REG3G	rs115779977	3.63E-13	4.78E-13
REG3G	rs112834521	5.14E-32	1.13E-31
REG3G	rs4270377	1.00E-200	6.16E-200
REG3G	rs13030971	1.00E-200	6.16E-200
REG3G	rs3806561	1.34E-28	2.76E-28
REG3G	rs13417018	1.74E-33	3.91E-33
REG3G	rs598453	1.86E-08	1.91E-08
VNN2	rs1931001	3.01E-29	6.29E-29
VNN2	rs12205095	1.00E-200	6.16E-200
VNN2	rs12195746	7.08E-80	2.59E-79
VNN2	rs66491476	5.48E-15	7.81E-15
VNN2	rs79709397	1.59E-49	4.43E-49
VNN2	rs56253925	7.46E-31	1.61E-30
VNN2	rs117318238	1.75E-22	3.10E-22
AGRN	rs6657048	1.00E-30	2.15E-30
AGRN	rs4970394	2.88E-178	1.66E-177
AGRN	rs11260546	5.48E-21	9.38E-21
AGRN	rs146525333	7.26E-12	9.11E-12
AGRN	rs144974594	1.33E-10	1.56E-10
AOC1	rs10253089	2.47E-14	3.42E-14
AOC1	rs139067972	1.50E-24	2.81E-24
AOC1	rs4725943	1.00E-200	6.16E-200
AOC1	rs73163602	1.00E-200	6.16E-200
AOC1	rs10156191	1.00E-200	6.16E-200
AOC1	rs310594	1.97E-13	2.62E-13
AOC1	rs77855615	1.88E-134	9.27E-134
AOC1	rs2240629	2.73E-79	9.95E-79
AOC1	rs62479791	1.04E-129	5.02E-129
FOLR3	rs78672796	1.00E-200	6.16E-200
FOLR3	rs12798050	2.28E-110	1.01E-109
FOLR3	rs71464396	1.00E-200	6.16E-200
FOLR3	rs76848014	1.00E-200	6.16E-200
FOLR3	rs61895676	1.70E-70	5.74E-70
FOLR3	rs77803271	4.19E-11	5.05E-11
FOLR3	rs75926779	3.15E-145	1.60E-144
ATRN	rs144235722	4.61E-10	5.27E-10
ATRN	rs141486209	1.09E-26	2.15E-26
ATRN	rs74401648	4.16E-15	5.96E-15
ATRN	rs76034548	1.00E-200	6.16E-200
ATRN	rs182203670	1.76E-16	2.64E-16
ATRN	rs145194579	8.46E-88	3.24E-87
ATRN	rs6052017	8.67E-23	1.55E-22
ATRN	rs144469244	3.44E-128	1.65E-127
ATRN	rs73610112	1.34E-46	3.60E-46
LEFTY2	rs115491302	7.39E-11	8.80E-11
LEFTY2	rs360058	9.74E-102	4.10E-101
LEFTY2	rs41304002	8.49E-13	1.10E-12
LEFTY2	rs597429	6.34E-09	6.71E-09
LEFTY2	rs2615068	1.19E-91	4.67E-91
LEFTY2	rs2740168	1.00E-200	6.16E-200
LEFTY2	rs56301120	1.00E-200	6.16E-200
LEFTY2	rs145643169	3.11E-106	1.34E-105
LEFTY2	rs72563107	4.16E-18	6.61E-18
LEFTY2	rs141415111	2.18E-36	5.14E-36
LEFTY2	rs146236921	4.99E-08	4.99E-08
LEFTY2	rs35559503	6.46E-24	1.19E-23
NAGLU	rs1076188	4.69E-37	1.12E-36
NAGLU	rs190597324	1.97E-61	6.16E-61
NAGLU	rs58947745	1.00E-200	6.16E-200
NAGLU	rs12150483	3.18E-37	7.61E-37
NAGLU	rs149402495	4.04E-16	6.00E-16
NAGLU	rs148215732	1.00E-200	6.16E-200
NAGLU	rs77386381	3.91E-76	1.39E-75
NAGLU	rs56097721	8.42E-81	3.12E-80
NAGLU	rs147677460	2.55E-61	7.96E-61
NPTXR	rs117538219	8.01E-25	1.51E-24
NPTXR	rs145515994	1.94E-56	5.83E-56
NPTXR	rs117773903	1.00E-200	6.16E-200
NPTXR	rs6001369	6.10E-35	1.41E-34
NPTXR	rs186467509	2.21E-17	3.43E-17
NPTXR	rs148578448	1.58E-50	4.46E-50
BCHE	rs185693927	1.82E-14	2.53E-14
BCHE	rs697356	1.00E-200	6.16E-200
BCHE	rs73176620	1.16E-18	1.87E-18
BCHE	rs77230198	7.58E-31	1.63E-30
SAA1	rs4148620	8.52E-10	9.57E-10
SAA1	rs2299629	5.74E-25	1.09E-24
SAA1	rs79669707	1.00E-200	6.16E-200
SAA1	rs4609582	1.00E-200	6.16E-200
SAA1	rs4537730	4.35E-18	6.91E-18
SAA1	rs7131023	1.14E-10	1.35E-10
SAA4	rs214101	7.39E-12	9.25E-12
SAA4	rs117147437	1.00E-200	6.16E-200
SAA4	rs1356979	1.00E-200	6.16E-200
SAA4	rs34068567	2.13E-79	7.77E-79
SAA4	rs80167698	2.73E-13	3.62E-13
SAA4	rs61886878	4.91E-30	1.04E-29
SAA4	rs73438377	7.06E-12	8.86E-12
SAA4	rs1648233	3.44E-43	8.94E-43
CLSTN1	rs114116433	1.00E-200	6.16E-200
CLSTN1	rs114513597	9.12E-67	2.98E-66
CLSTN1	rs35960446	1.55E-23	2.83E-23
CLSTN1	rs58109538	7.80E-39	1.92E-38
CLSTN1	rs1188530	3.60E-10	4.13E-10
GLIPR2	rs72729437	4.13E-20	6.91E-20
GLIPR2	rs3739613	1.00E-200	6.16E-200
GLIPR2	rs7857148	6.18E-12	7.77E-12
ALAD	rs146715110	5.99E-24	1.11E-23
ALAD	rs55917620	1.12E-16	1.70E-16
ALAD	rs1800435	1.12E-179	6.50E-179
ALAD	rs76104869	5.21E-10	5.94E-10
MSR1	rs78993928	1.32E-12	1.71E-12
MSR1	rs1993978	3.37E-20	5.67E-20
MSR1	rs59251421	2.58E-113	1.16E-112
MSR1	rs145734953	1.25E-18	2.01E-18
MSR1	rs13251172	5.35E-36	1.26E-35
VIM	rs796667	2.99E-21	5.15E-21
VIM	rs3902042	4.01E-08	4.03E-08
VIM	rs10904915	2.52E-10	2.91E-10
KLK14	rs2569441	3.03E-49	8.39E-49
KLK14	rs3745540	2.10E-15	3.04E-15
KLK14	rs17658926	7.51E-84	2.82E-83
KLK14	rs34093024	2.02E-115	9.21E-115
KLK14	rs76195063	2.40E-14	3.32E-14
KLK14	rs2455070	1.32E-09	1.46E-09
AMY2B	rs200048932	2.80E-65	9.02E-65
AMY2B	rs75520075	9.69E-30	2.05E-29
AMY2B	rs71592255	1.12E-10	1.32E-10
AMY2B	rs4908285	2.62E-41	6.64E-41
AMY2B	rs111980575	1.00E-200	6.16E-200
AMY2B	rs114500706	1.00E-200	6.16E-200
AMY2B	rs6586440	3.05E-24	5.69E-24
AMY2B	rs115238194	2.12E-13	2.82E-13
AMY2B	rs111630983	1.43E-18	2.30E-18
ENPEP	rs80008037	2.42E-21	4.18E-21
ENPEP	rs35895172	5.81E-158	3.11E-157
ENPEP	rs6833731	1.00E-200	6.16E-200
ENPEP	rs13120170	1.42E-51	4.05E-51
ENPEP	rs76716443	2.69E-17	4.16E-17
ENPEP	rs77522570	1.17E-18	1.89E-18
ANTXR2	rs6829364	4.42E-35	1.03E-34
ANTXR2	rs7674623	1.31E-100	5.46E-100
ANTXR2	rs2125236	1.33E-10	1.56E-10
ANTXR2	rs75178643	4.17E-08	4.19E-08
TCN2	rs140099	1.00E-200	6.16E-200
TCN2	rs5997658	1.00E-200	6.16E-200
TCN2	rs116997758	2.47E-85	9.34E-85
TCN2	rs112812772	1.00E-200	6.16E-200
TCN2	rs11089474	1.00E-200	6.16E-200
TCN2	rs2413004	1.00E-200	6.16E-200
TCN2	rs4820944	3.39E-91	1.32E-90
GUSB	rs112532470	3.69E-15	5.29E-15
GUSB	rs145851867	1.64E-44	4.33E-44
GUSB	rs34356500	1.18E-64	3.78E-64
MUC16	rs562108	8.04E-19	1.30E-18
MUC16	rs200974959	4.13E-17	6.36E-17
MUC16	rs61742668	9.32E-76	3.30E-75
CR2	rs3813948	1.61E-12	2.07E-12
CR2	rs61240730	3.00E-94	1.20E-93
CR2	rs4844599	6.58E-25	1.24E-24
CR2	rs1819222	1.27E-10	1.50E-10
CR2	rs116001867	4.03E-12	5.10E-12
RNASE3	rs148300946	4.66E-09	4.98E-09
RNASE3	rs72659967	6.42E-20	1.07E-19
RNASE3	rs2006079	4.62E-12	5.83E-12
RNASE3	rs11156734	1.00E-200	6.16E-200
RNASE3	rs113022713	2.05E-29	4.30E-29
RNASE3	rs147599917	1.57E-10	1.84E-10
RNASE3	rs143057962	1.06E-09	1.18E-09
FCN1	rs74467699	1.27E-09	1.41E-09
FCN1	rs7037264	3.55E-174	2.02E-173
FCN1	rs10776914	1.00E-200	6.16E-200
FCN1	rs111481598	1.64E-15	2.38E-15
FCN1	rs75446386	4.55E-08	4.56E-08
FCN1	rs149892510	1.51E-10	1.77E-10
FCN1	rs11103734	3.28E-11	3.97E-11
FCN1	rs142369618	1.08E-16	1.64E-16
FCRLB	rs12121649	3.08E-40	7.70E-40
FCRLB	rs1801274	3.02E-26	5.90E-26
FCRLB	rs1954172	1.00E-200	6.16E-200
FCRLB	rs1063178	4.53E-68	1.50E-67
FCRLB	rs33975669	1.15E-14	1.62E-14
CFHR2	rs74320729	2.72E-70	9.15E-70
CFHR2	rs76519138	2.49E-21	4.30E-21
CFHR2	rs12035228	1.01E-54	2.99E-54
CFHR2	rs71631848	1.00E-200	6.16E-200
CFHR2	rs116815955	1.00E-200	6.16E-200
CFHR2	rs34181066	1.00E-200	6.16E-200
CFHR2	rs114645367	1.00E-200	6.16E-200
CFHR2	rs72736416	1.00E-200	6.16E-200
CFHR2	rs78290672	9.56E-25	1.80E-24
FBLN5	rs2430349	7.09E-20	1.18E-19
FBLN5	rs368482801	1.65E-16	2.48E-16
FBLN5	rs3814834	1.11E-08	1.16E-08
IL6R	rs111671159	3.86E-36	9.08E-36
IL6R	rs55953243	8.20E-32	1.80E-31
IL6R	rs148882162	7.62E-94	3.04E-93
IL6R	rs12121180	1.00E-200	6.16E-200
IL6R	rs57569414	1.00E-200	6.16E-200
IL6R	rs185104823	9.16E-81	3.38E-80
IL6R	rs142768042	6.92E-109	3.03E-108
IL6R	rs34569656	5.80E-43	1.50E-42
IL6R	rs1051614	5.00E-25	9.49E-25
IL6R	rs151256463	1.14E-24	2.14E-24
LAP3	rs62296952	1.11E-08	1.16E-08
LAP3	rs10939687	2.25E-11	2.75E-11
LAP3	rs114838597	4.15E-22	7.30E-22
LAP3	rs141974152	7.73E-31	1.66E-30
LILRA2	rs149260334	3.08E-14	4.23E-14
LILRA2	rs75873152	1.00E-200	6.16E-200
LILRA2	rs11672845	6.40E-60	1.98E-59
LILRA2	rs2241524	1.00E-200	6.16E-200
LILRA2	rs2098953	4.03E-24	7.48E-24
LILRA2	rs11574588	9.88E-89	3.81E-88
LILRA2	rs181099569	3.70E-34	8.43E-34
LILRA2	rs75177735	1.45E-15	2.11E-15
LILRB3	rs117480526	9.14E-12	1.14E-11
LILRB3	rs147636352	1.89E-13	2.52E-13
LILRB3	rs112421468	3.04E-95	1.22E-94
LILRB3	rs2288334	1.00E-200	6.16E-200
LILRB3	rs372255675	1.00E-200	6.16E-200
LILRB3	rs11670991	1.16E-179	6.73E-179
LILRB3	rs4806729	1.00E-200	6.16E-200
LILRB3	rs10425360	5.73E-26	1.12E-25
LILRB3	rs62132207	1.01E-26	1.99E-26
LILRB3	rs7259673	5.99E-18	9.46E-18
LILRB3	rs272413	3.65E-40	9.11E-40
NLGN1	rs557382	2.53E-49	7.02E-49
NLGN1	rs67200533	1.28E-10	1.51E-10
NLGN1	rs78399800	1.27E-11	1.57E-11
OPCML	rs12790085	2.08E-14	2.89E-14
OPCML	rs11222798	1.72E-08	1.77E-08
OPCML	rs7118465	5.76E-32	1.26E-31
HSPG2	rs212548	2.23E-08	2.28E-08
HSPG2	rs113855594	9.64E-20	1.60E-19
HSPG2	rs2229475	2.28E-191	1.36E-190
HSPG2	rs76305492	1.82E-18	2.92E-18
HSPG2	rs144654395	3.01E-13	3.98E-13
HSPG2	rs72877151	1.30E-09	1.44E-09
SMOC2	rs6936697	1.42E-11	1.75E-11
SMOC2	rs56348400	1.34E-08	1.39E-08
SMOC2	rs2763257	1.00E-200	6.16E-200
SMOC2	rs59291571	1.01E-78	3.67E-78
SMOC2	rs58602032	5.12E-17	7.86E-17
SMOC2	rs9455725	6.15E-11	7.36E-11
BTD	rs141033409	2.45E-18	3.92E-18
BTD	rs113181463	4.87E-12	6.14E-12
BTD	rs75901608	1.42E-16	2.14E-16
BTD	rs13100619	1.00E-200	6.16E-200
BTD	rs17485446	2.06E-50	5.80E-50
BTD	rs148332145	1.35E-08	1.40E-08
BTD	rs55970361	7.13E-10	8.06E-10
BTD	rs62234692	1.16E-27	2.34E-27
COL10A1	rs11968601	4.13E-23	7.47E-23
COL10A1	rs9488842	3.90E-180	2.27E-179
COL10A1	rs980214	2.38E-16	3.56E-16
COL10A1	rs1084887	2.44E-08	2.49E-08
INHBC	rs117325986	1.00E-200	6.16E-200
INHBC	rs183310037	4.51E-53	1.31E-52
INHBC	rs76545764	1.00E-200	6.16E-200
INHBC	rs113953523	1.00E-200	6.16E-200
INHBC	rs151337033	1.00E-200	6.16E-200
INHBC	rs79245439	2.05E-27	4.11E-27
INHBC	rs34633617	7.01E-81	2.60E-80
INHBC	rs182612562	1.76E-42	4.52E-42
INHBC	rs117176626	1.27E-149	6.57E-149
CFHR5	rs12035228	1.21E-17	1.89E-17
CFHR5	rs72732232	4.58E-91	1.79E-90
CFHR5	rs116688712	1.00E-200	6.16E-200
CFHR5	rs12747013	1.28E-13	1.72E-13
CFHR5	rs138353023	2.00E-149	1.03E-148
CFHR5	rs147403462	1.02E-21	1.78E-21
CFHR5	rs12746361	1.10E-33	2.48E-33
CFHR5	rs476325	1.00E-200	6.16E-200
CFHR5	rs146614739	7.13E-13	9.30E-13
CFHR5	rs45512792	1.75E-43	4.56E-43
IGF2R	rs78737248	6.36E-09	6.73E-09
IGF2R	rs6902339	7.50E-45	1.99E-44
IGF2R	rs13192111	1.00E-200	6.16E-200
IGF2R	rs117534432	6.34E-26	1.23E-25
IGF2R	rs9364579	3.09E-08	3.13E-08
IGF2R	rs148234538	5.71E-13	7.47E-13
NID2	rs34598814	9.86E-34	2.23E-33
NID2	rs10148939	1.00E-200	6.16E-200
NID2	rs2749880	1.00E-200	6.16E-200
NID2	rs754423	3.12E-112	1.40E-111
NID2	rs4901205	6.20E-29	1.29E-28
NID2	rs35579510	1.71E-13	2.28E-13
EPHA4	rs190696118	2.67E-12	3.40E-12
EPHA4	rs4674589	7.77E-27	1.54E-26
EPHA4	rs114022440	1.77E-17	2.75E-17
EPHA4	rs71050338	1.73E-49	4.82E-49
TREM2	rs112913222	5.55E-33	1.24E-32
TREM2	rs9968933	1.58E-09	1.74E-09
TREM2	rs77705101	1.43E-91	5.61E-91
TREM2	rs188904277	1.00E-200	6.16E-200
TREM2	rs146936090	1.31E-88	5.05E-88
TREM2	rs147685533	1.11E-27	2.24E-27
ACVRL1	rs34546728	1.39E-10	1.63E-10
ACVRL1	rs2277382	4.58E-115	2.08E-114
ACVRL1	rs3741737	1.61E-11	1.98E-11
MYOC	rs4916273	1.00E-10	1.18E-10
MYOC	rs7535044	5.51E-28	1.12E-27
MYOC	rs57118325	1.00E-200	6.16E-200
MYOC	rs114099765	2.60E-35	6.06E-35
MYOC	rs192038293	2.78E-12	3.54E-12
MYOC	rs66518209	1.27E-11	1.57E-11
MYOC	rs145888259	2.80E-12	3.56E-12
A1BG	rs79541297	2.58E-23	4.68E-23
A1BG	rs2240025	2.75E-14	3.79E-14
A1BG	rs58509147	1.00E-200	6.16E-200
A1BG	rs62114673	9.49E-38	2.29E-37
NUDT2	rs111577519	2.51E-10	2.90E-10
NUDT2	rs71506168	5.81E-88	2.23E-87
NUDT2	rs7025269	1.00E-200	6.16E-200
NUDT2	rs10814111	1.97E-34	4.51E-34
FAIM	rs111554649	2.01E-73	6.99E-73
FAIM	rs147438552	8.87E-16	1.30E-15
FAIM	rs641320	1.00E-200	6.16E-200
FAIM	rs141080172	1.04E-18	1.68E-18
FAIM	rs192325010	1.47E-36	3.48E-36
FAIM	rs146355797	2.24E-08	2.29E-08
FAIM	rs34935748	1.23E-24	2.31E-24
FAIM	rs78702921	5.80E-12	7.29E-12
FAIM	rs199799920	7.64E-14	1.03E-13
GSN	rs10985149	4.46E-75	1.57E-74
GSN	rs10818526	8.04E-20	1.34E-19
GSN	rs57455029	6.99E-18	1.10E-17
GSN	rs139301169	1.37E-44	3.62E-44
KIRREL2	rs67018685	1.44E-18	2.31E-18
KIRREL2	rs117731902	1.61E-158	8.65E-158
KIRREL2	rs117704954	1.39E-95	5.61E-95
KIRREL2	rs619833	1.23E-23	2.25E-23
KIRREL2	rs143750646	1.00E-200	6.16E-200
KIRREL2	rs62114313	1.59E-127	7.56E-127
CDH17	rs7839227	2.52E-19	4.14E-19
CDH17	rs3115920	3.71E-18	5.91E-18
CDH17	rs2446871	2.48E-71	8.45E-71
CDH17	rs7833351	1.00E-200	6.16E-200
RSPO1	rs10625758	6.52E-69	2.17E-68
RSPO1	rs36043533	1.57E-102	6.64E-102
RSPO1	rs114120637	4.51E-08	4.52E-08
ENO3	rs2586528	1.00E-200	6.16E-200
ENO3	rs11653414	7.96E-18	1.25E-17
ENO3	rs887524	6.34E-09	6.71E-09
LY75	rs111317887	3.69E-29	7.71E-29
LY75	rs17206971	1.17E-61	3.67E-61
LY75	rs13004043	1.00E-200	6.16E-200
LY75	rs60244750	1.00E-200	6.16E-200
LY75	rs115200150	1.00E-200	6.16E-200
LY75	rs72623112	1.16E-29	2.45E-29
LY75	rs7419274	2.14E-152	1.12E-151
COL6A2	rs149071379	5.74E-17	8.79E-17
COL6A2	rs73230562	5.80E-11	6.95E-11
COL6A2	rs35881321	1.69E-30	3.61E-30
COL6A2	rs35548026	2.44E-172	1.38E-171
COL6A2	rs148337125	1.51E-76	5.39E-76
COL6A2	rs13047780	3.68E-20	6.17E-20
LECT2	rs4976285	2.87E-42	7.35E-42
LECT2	rs186413467	6.66E-12	8.37E-12
LECT2	rs139881443	5.50E-10	6.26E-10
LECT2	rs801576	1.00E-200	6.16E-200
LECT2	rs115645824	2.73E-50	7.67E-50
LECT2	rs1989973	1.01E-20	1.72E-20
LECT2	rs149658926	2.74E-140	1.38E-139
LECT2	rs142363998	3.00E-22	5.29E-22
LECT2	rs346661	3.86E-41	9.74E-41
REG1B	rs146599142	7.94E-34	1.80E-33
REG1B	rs76841471	1.00E-200	6.16E-200
REG1B	rs72913277	2.24E-75	7.90E-75
REG1B	rs138334805	6.84E-13	8.92E-13
REG1B	rs115598684	1.48E-08	1.53E-08
REG1B	rs56170896	1.73E-25	3.32E-25
REG1B	rs141639277	5.33E-10	6.07E-10
SCUBE3	rs144022875	1.43E-18	2.30E-18
SCUBE3	rs3800403	4.04E-122	1.88E-121
SCUBE3	rs6908638	2.65E-14	3.65E-14
ENGASE	rs117549034	3.07E-47	8.32E-47
ENGASE	rs142841419	7.40E-57	2.23E-56
ENGASE	rs12450779	1.00E-200	6.16E-200
ENGASE	rs117570724	7.27E-16	1.07E-15
ENGASE	rs3803780	3.57E-73	1.24E-72
ENGASE	rs140871359	1.57E-85	5.95E-85
ENGASE	rs117502073	1.00E-200	6.16E-200
ENGASE	rs117014247	1.36E-144	6.90E-144
ENGASE	rs150745719	3.53E-30	7.51E-30
SIGLEC5	rs4802782	1.90E-12	2.44E-12
SIGLEC5	rs115494840	1.00E-200	6.16E-200
SIGLEC5	rs10401234	1.00E-200	6.16E-200
SIGLEC5	rs35692207	1.00E-200	6.16E-200
SIGLEC5	rs3829649	1.00E-200	6.16E-200
SIGLEC5	rs12610918	3.01E-71	1.02E-70
SIGLEC5	rs1241462	5.36E-76	1.90E-75
SIGLEC5	rs62108407	1.81E-09	1.99E-09
PDE5A	rs75135627	3.25E-63	1.03E-62
PDE5A	rs9307476	8.42E-52	2.41E-51
PDE5A	rs2389874	1.40E-102	5.93E-102
PDE5A	rs28646193	1.48E-09	1.63E-09
NME4	rs3848364	3.26E-13	4.30E-13
NME4	rs6600214	4.27E-91	1.67E-90
NME4	rs117799316	2.24E-08	2.29E-08
CDCP1	rs4682944	7.62E-10	8.58E-10
CDCP1	rs17077267	3.74E-45	9.94E-45
CDCP1	rs2276862	4.47E-166	2.46E-165
CDCP1	rs73064389	2.79E-11	3.39E-11
CDCP1	rs149942090	5.10E-09	5.44E-09
APOL3	rs2307340	5.45E-20	9.10E-20
APOL3	rs75387341	1.01E-68	3.35E-68
APOL3	rs13053898	1.00E-200	6.16E-200
APOL3	rs143633479	1.45E-193	8.75E-193
APOL3	rs11704345	7.96E-31	1.71E-30
APOL3	rs5756164	1.04E-08	1.09E-08
APOL3	rs56380119	1.14E-12	1.48E-12
ATXN3	rs11621105	8.09E-11	9.62E-11
ATXN3	rs2273185	3.34E-192	2.00E-191
ATXN3	rs2093291	1.13E-15	1.65E-15
ATXN3	rs56365547	1.25E-10	1.47E-10
ATXN3	rs75924474	3.00E-15	4.32E-15
COL6A1	rs186026652	8.46E-15	1.20E-14
COL6A1	rs144092321	4.64E-21	7.95E-21
COL6A1	rs145942527	1.02E-33	2.30E-33
COL6A1	rs9984235	6.13E-48	1.68E-47
COL6A1	rs2838952	1.00E-200	6.16E-200
COL6A1	rs34627227	1.00E-200	6.16E-200
COL6A1	rs56221159	1.00E-200	6.16E-200
COL6A1	rs36119246	1.00E-200	6.16E-200
COL6A1	rs111443291	3.31E-60	1.02E-59
COL6A1	rs17296821	2.55E-08	2.59E-08
GSTZ1	rs146620269	7.43E-15	1.05E-14
GSTZ1	rs75784865	2.44E-32	5.40E-32
GSTZ1	rs186433582	1.00E-200	6.16E-200
GSTZ1	rs79607813	9.76E-14	1.32E-13
GSTZ1	rs4467006	1.00E-200	6.16E-200
GSTZ1	rs45608147	1.00E-200	6.16E-200
GSTZ1	rs755072	1.00E-200	6.16E-200
GSTZ1	rs149721633	2.05E-66	6.66E-66
GSTZ1	rs56198483	1.22E-107	5.30E-107
GSTZ1	rs78371502	4.50E-133	2.20E-132
GSTZ1	rs12881757	1.00E-200	6.16E-200
ADAMTSL1	rs7847635	2.64E-11	3.21E-11
ADAMTSL1	rs35264941	4.33E-126	2.05E-125
ADAMTSL1	rs702208	1.45E-173	8.23E-173
ADAMTSL1	rs74413064	3.11E-09	3.36E-09
ADAMTSL1	rs116922118	9.78E-14	1.32E-13
ADAMTSL1	rs12337179	2.24E-29	4.70E-29
ENPP2	rs17788736	4.51E-08	4.52E-08
ENPP2	rs147305264	2.01E-09	2.20E-09
ENPP2	rs7829390	9.57E-81	3.53E-80
ENPP2	rs10109973	1.69E-19	2.79E-19
MDGA1	rs913499	9.56E-47	2.57E-46
MDGA1	rs1776441	1.58E-136	7.86E-136
MDGA1	rs1342978	5.47E-12	6.89E-12
MDGA1	rs1619327	1.00E-200	6.16E-200
MDGA1	rs112099259	1.32E-85	5.01E-85
MDGA1	rs12203552	3.31E-82	1.23E-81
MDGA1	rs11757527	1.58E-166	8.73E-166
RNASET2	rs13216122	1.00E-200	6.16E-200
RNASET2	rs12203820	8.49E-38	2.05E-37
RNASET2	rs2247315	1.00E-200	6.16E-200
RNASET2	rs66822994	1.10E-09	1.23E-09
RNASET2	rs71571499	7.49E-19	1.22E-18
CD14	rs78656209	1.88E-09	2.06E-09
CD14	rs192900523	4.15E-12	5.25E-12
CD14	rs114928388	8.89E-34	2.01E-33
CD14	rs5744454	3.58E-161	1.94E-160
SLITRK6	rs143781069	9.25E-10	1.04E-09
SLITRK6	rs9547175	1.24E-98	5.10E-98
SLITRK6	rs368076061	4.93E-98	2.02E-97
SLITRK6	rs72631040	5.45E-15	7.77E-15
TLR3	rs34928277	9.98E-106	4.29E-105
TLR3	rs34609719	1.00E-200	6.16E-200
TLR3	rs62350493	7.33E-35	1.69E-34
TLR3	rs9312345	1.71E-26	3.36E-26
TLR3	rs111286548	1.50E-57	4.55E-57
TLR3	rs116591520	6.23E-31	1.34E-30
TLR3	rs13150774	2.14E-11	2.62E-11
TLR3	rs77575931	7.20E-18	1.14E-17
GSTA1	rs4712001	3.18E-15	4.57E-15
GSTA1	rs6458861	2.47E-09	2.69E-09
GSTA1	rs11754704	6.70E-22	1.17E-21
GSTA1	rs2144693	1.00E-200	6.16E-200
GSTA1	rs7752387	5.73E-18	9.06E-18
GSTA1	rs112692814	5.15E-11	6.18E-11
PDGFD	rs146014868	2.00E-14	2.78E-14
PDGFD	rs11225768	6.85E-29	1.42E-28
PDGFD	rs12223045	1.62E-31	3.53E-31
PDGFD	rs2515082	9.37E-70	3.13E-69
PDGFD	rs11226172	1.00E-200	6.16E-200
KIR2DL3	rs8104813	2.11E-12	2.70E-12
KIR2DL3	rs140109311	3.36E-66	1.09E-65
KIR2DL3	rs648029	1.00E-200	6.16E-200
KIR2DL3	rs13344925	1.00E-200	6.16E-200
KIR2DL3	rs62122550	2.80E-88	1.08E-87
KIR2DL3	rs199881873	1.00E-200	6.16E-200
KIR2DL3	rs375664612	1.00E-200	6.16E-200
KIR2DL3	rs182610324	5.56E-53	1.62E-52
KIR2DL3	rs775901	1.71E-10	2.00E-10
DCLK1	rs36001943	2.77E-11	3.37E-11
DCLK1	rs1926318	6.84E-108	2.98E-107
DCLK1	rs9531602	6.35E-13	8.30E-13
DCLK1	rs12561036	9.52E-14	1.28E-13
DCLK1	rs9575912	1.00E-13	1.35E-13
DCLK1	rs9566079	1.00E-13	1.35E-13
CALCB	rs10832218	5.06E-10	5.77E-10
CALCB	rs10766205	6.58E-179	3.81E-178
CALCB	rs138183704	4.34E-08	4.35E-08
OGN	rs80124250	4.90E-19	8.01E-19
OGN	rs55648437	7.37E-13	9.60E-13
OGN	rs62565677	1.22E-41	3.10E-41
OGN	rs7022820	1.00E-200	6.16E-200
OGN	rs144655897	1.39E-29	2.93E-29
OGN	rs10992660	2.39E-11	2.92E-11
LCP1	rs76101695	7.17E-16	1.06E-15
LCP1	rs9562623	3.71E-08	3.74E-08
LCP1	rs17843980	1.31E-32	2.91E-32
LCP1	rs7990889	2.08E-38	5.07E-38
GUK1	rs72759354	6.97E-11	8.32E-11
GUK1	rs146563008	2.38E-15	3.44E-15
GUK1	rs148467842	1.61E-28	3.31E-28
GUK1	rs61825157	2.59E-108	1.13E-107
BDH2	rs28444377	3.42E-20	5.75E-20
BDH2	rs2711897	5.19E-138	2.59E-137
BDH2	rs415143	1.39E-09	1.54E-09
KREMEN1	rs2205771	2.68E-91	1.05E-90
KREMEN1	rs149365562	6.65E-13	8.68E-13
KREMEN1	rs35755679	3.68E-27	7.33E-27
ACAT2	rs2842970	1.00E-200	6.16E-200
ACAT2	rs151149709	1.36E-10	1.60E-10
ACAT2	rs622217	1.41E-08	1.46E-08
ACAT2	rs41272114	1.83E-15	2.65E-15
CHMP2B	rs76984117	1.37E-14	1.92E-14
CHMP2B	rs300996	9.94E-184	5.83E-183
CHMP2B	rs189237261	2.22E-08	2.27E-08
AKR1C3	rs76267270	3.59E-24	6.68E-24
AKR1C3	rs56375548	8.38E-41	2.11E-40
AKR1C3	rs7099757	8.92E-14	1.21E-13
AKR1C3	rs7903755	1.86E-60	5.77E-60
AKR1C3	rs117980121	1.95E-18	3.12E-18
AKR1C3	rs62626310	1.03E-11	1.28E-11
STARD5	rs12910527	5.05E-11	6.06E-11
STARD5	rs11634869	2.00E-116	9.17E-116
STARD5	rs4392019	2.04E-107	8.85E-107
HMOX1	rs2413260	8.32E-13	1.08E-12
HMOX1	rs73168076	8.83E-16	1.30E-15
HMOX1	rs3761439	7.67E-09	8.08E-09
HMOX1	rs11913874	1.78E-09	1.96E-09
GOLM1	rs113968521	3.18E-50	8.92E-50
GOLM1	rs7868110	1.93E-144	9.79E-144
GOLM1	rs138221898	9.17E-12	1.14E-11
MX1	rs2837969	3.99E-12	5.05E-12
MX1	rs457274	1.00E-200	6.16E-200
MX1	rs60687893	1.74E-17	2.71E-17
MX1	rs2838064	3.06E-13	4.04E-13
SH3BGRL3	rs146701335	1.66E-14	2.31E-14
SH3BGRL3	rs6676630	1.00E-200	6.16E-200
SH3BGRL3	rs111486799	2.30E-20	3.88E-20
SH3BGRL3	rs114289390	2.63E-22	4.64E-22
ANXA11	rs2152546	1.69E-76	6.03E-76
ANXA11	rs1538821	4.95E-10	5.65E-10
ANXA11	rs149464173	3.76E-09	4.04E-09
EPHB1	rs57512309	2.62E-15	3.78E-15
EPHB1	rs114727697	2.87E-09	3.11E-09
EPHB1	rs73229138	1.27E-29	2.68E-29
EPHB1	rs36187	1.00E-200	6.16E-200
EPHB1	rs7373413	6.13E-21	1.05E-20
TPP1	rs325652	2.46E-08	2.51E-08
TPP1	rs3758978	3.16E-59	9.70E-59
TPP1	rs4758455	1.26E-09	1.40E-09
TPP1	rs150234237	3.82E-26	7.46E-26
TPP1	rs72846817	5.73E-23	1.03E-22
BTN3A3	rs9295661	1.00E-200	6.16E-200
BTN3A3	rs76389676	4.13E-34	9.40E-34
BTN3A3	rs140862681	1.00E-200	6.16E-200
BTN3A3	rs143104579	7.87E-56	2.35E-55
BTN3A3	rs72845505	1.61E-14	2.24E-14
BTN3A3	rs9379919	1.00E-200	6.16E-200
BTN3A3	rs193056830	2.35E-40	5.88E-40
BTN3A3	rs1234145	3.33E-48	9.15E-48
BTN3A3	rs12210403	4.61E-56	1.38E-55
PSME2	rs180953787	3.76E-38	9.14E-38
PSME2	rs4575	9.09E-23	1.63E-22
PSME2	rs117849039	7.64E-19	1.24E-18
TP53I3	rs62122843	3.27E-09	3.53E-09
TP53I3	rs370119287	1.02E-16	1.55E-16
TP53I3	rs12713147	1.00E-200	6.16E-200
TP53I3	rs4665681	5.64E-58	1.72E-57
TP53I3	rs4665722	8.66E-24	1.59E-23
TP53I3	rs116701808	4.15E-09	4.45E-09
UGDH	rs146676625	1.54E-09	1.70E-09
UGDH	rs7682824	2.34E-18	3.74E-18
UGDH	rs7667751	1.00E-200	6.16E-200
UGDH	rs10023376	1.04E-26	2.05E-26
NCF1	rs141302758	2.10E-23	3.82E-23
NCF1	rs118073108	1.34E-09	1.48E-09
NCF1	rs148380322	1.66E-40	4.17E-40
NCF1	rs71539253	5.47E-67	1.79E-66
NCF1	rs12154789	1.00E-200	6.16E-200
SDSL	rs116092857	6.91E-14	9.37E-14
SDSL	rs77607740	1.38E-78	5.00E-78
SDSL	rs71467906	7.74E-15	1.10E-14
SDSL	rs113152874	4.25E-147	2.18E-146
SDSL	rs139381554	5.80E-10	6.60E-10
SDSL	rs7294372	3.89E-09	4.18E-09
ACAA1	rs112208526	2.65E-11	3.22E-11
ACAA1	rs2685096	1.04E-21	1.81E-21
ACAA1	rs2229528	1.00E-200	6.16E-200
ACAA1	rs7625290	6.10E-20	1.02E-19
ACAA1	rs1122818	7.65E-12	9.56E-12
MMAB	rs16939972	1.20E-30	2.57E-30
MMAB	rs4766598	1.00E-200	6.16E-200
MMAB	rs1344544	1.46E-57	4.43E-57
MMAB	rs190825201	6.09E-28	1.24E-27
MMAB	rs78925260	1.09E-14	1.53E-14
PMM2	rs79460322	3.63E-08	3.66E-08
PMM2	rs1641002	2.26E-12	2.89E-12
PMM2	rs1273428	4.79E-32	1.05E-31
PMM2	rs3826198	9.95E-65	3.19E-64
PGLS	rs11665799	8.19E-28	1.66E-27
PGLS	rs145226688	1.07E-21	1.87E-21
PGLS	rs117004311	2.82E-34	6.44E-34
S100A16	rs12044086	2.39E-10	2.77E-10
S100A16	rs141973811	1.05E-26	2.07E-26
S100A16	rs9726753	3.22E-112	1.44E-111
S100A16	rs137931238	8.41E-12	1.05E-11
AKR7A3	rs189614440	4.23E-12	5.35E-12
AKR7A3	rs9793028	5.23E-15	7.46E-15
AKR7A3	rs72645633	6.47E-31	1.40E-30
AKR7A3	rs12094043	1.71E-133	8.39E-133
AKR7A3	rs35169864	5.24E-13	6.87E-13
AKR7A3	rs183015613	5.40E-41	1.36E-40
ADH6	rs28730617	5.30E-79	1.93E-78
ADH6	rs13125919	5.44E-18	8.61E-18
ADH6	rs151006272	6.87E-14	9.31E-14
THG1L	rs62387542	5.42E-25	1.03E-24
THG1L	rs7704907	1.00E-200	6.16E-200
THG1L	rs115777975	3.18E-16	4.74E-16
THG1L	rs35323270	1.31E-10	1.54E-10
IL11RA	rs855451	2.14E-12	2.74E-12
IL11RA	rs148778217	1.00E-200	6.16E-200
IL11RA	rs7023421	1.00E-200	6.16E-200
CNRIP1	rs10199432	7.63E-17	1.16E-16
CNRIP1	rs72830075	1.21E-08	1.26E-08
CNRIP1	rs7592976	1.00E-200	6.16E-200
CNRIP1	rs140590049	1.58E-34	3.62E-34
CNRIP1	rs184832464	1.01E-69	3.37E-69
CNRIP1	rs72835044	1.26E-23	2.30E-23
CNRIP1	rs4280488	1.46E-11	1.80E-11
CNRIP1	rs78857843	1.43E-08	1.48E-08
SH3GLB2	rs10739734	7.62E-28	1.54E-27
SH3GLB2	rs57294583	1.00E-200	6.16E-200
SH3GLB2	rs9409310	8.04E-35	1.85E-34
SH3GLB2	rs10733695	9.79E-12	1.22E-11
HEBP1	rs73068707	1.59E-42	4.09E-42
HEBP1	rs11055175	1.00E-200	6.16E-200
HEBP1	rs35465601	4.08E-128	1.95E-127
HEBP1	rs12368093	5.20E-13	6.82E-13
HEBP1	rs1379509	1.35E-27	2.72E-27
PGP	rs116986044	2.01E-13	2.67E-13
PGP	rs77634115	5.37E-09	5.72E-09
PGP	rs62038850	3.76E-18	5.99E-18
PGP	rs116977380	7.19E-109	3.15E-108
PGP	rs117145260	1.26E-09	1.40E-09
PGP	rs77818036	3.29E-25	6.28E-25
PGP	rs118033454	8.55E-10	9.60E-10
CPOX	rs147816533	1.26E-09	1.40E-09
CPOX	rs1675513	5.62E-58	1.71E-57
CPOX	rs1841542	2.49E-17	3.85E-17
CCL15	rs4795062	5.20E-10	5.93E-10
CCL15	rs7211866	7.21E-16	1.06E-15
CCL15	rs4796109	4.92E-135	2.43E-134
CCL15	rs62078063	1.00E-200	6.16E-200
CCL15	rs4795104	1.00E-200	6.16E-200
CCL15	rs12452733	2.44E-28	5.00E-28
CCL15	rs211997	2.46E-09	2.68E-09
CCL15	rs72826131	8.79E-22	1.54E-21
GRHPR	rs72737776	1.44E-15	2.10E-15
GRHPR	rs10973326	1.00E-200	6.16E-200
GRHPR	rs7874199	2.19E-11	2.68E-11
RTP4	rs79918843	2.45E-10	2.83E-10
RTP4	rs9865045	1.00E-200	6.16E-200
RTP4	rs7637064	1.58E-28	3.25E-28
RTP4	rs9830399	1.42E-09	1.57E-09
RTP4	rs9850403	6.39E-10	7.25E-10
RTP4	rs1452200	1.54E-12	1.98E-12
RTP4	rs78240249	1.01E-09	1.13E-09
PGM2	rs28434334	5.73E-38	1.39E-37
PGM2	rs77864400	7.11E-09	7.51E-09
PGM2	rs77566893	9.14E-09	9.59E-09
PGM2	rs1995963	3.98E-09	4.27E-09
PGM2	rs113793196	2.32E-14	3.21E-14
IDH1	rs116643358	2.06E-13	2.74E-13
IDH1	rs73070958	2.11E-97	8.60E-97
IDH1	rs116165405	5.03E-40	1.25E-39
PSMB4	rs3738478	4.37E-28	8.91E-28
PSMB4	rs2769265	1.00E-200	6.16E-200
PSMB4	rs41263712	2.43E-08	2.48E-08
PSMB4	rs12134551	3.23E-09	3.49E-09
DECR2	rs9788833	2.04E-50	5.75E-50
DECR2	rs436075	1.00E-200	6.16E-200
DECR2	rs3826231	1.00E-200	6.16E-200
DECR2	rs12924790	5.77E-17	8.83E-17
DECR2	rs35582942	1.14E-22	2.03E-22
AKR1C4	rs75056746	1.05E-26	2.07E-26
AKR1C4	rs1892403	1.00E-200	6.16E-200
AKR1C4	rs111849400	1.47E-25	2.83E-25
AKR1C4	rs2050359	1.00E-200	6.16E-200
AKR1C4	rs10904475	2.75E-30	5.86E-30
AKR1C4	rs72779812	1.02E-14	1.44E-14
AKR1C4	rs4747987	1.05E-28	2.17E-28
ALKBH3	rs11037575	4.18E-18	6.64E-18
ALKBH3	rs2434484	1.88E-172	1.06E-171
ALKBH3	rs11037809	6.69E-20	1.11E-19
PPIC	rs111336721	1.06E-15	1.55E-15
PPIC	rs142788389	6.15E-15	8.75E-15
PPIC	rs141771168	4.96E-29	1.03E-28
PPIC	rs1031707	1.00E-200	6.16E-200
PPIC	rs61372352	2.36E-21	4.08E-21
PPIC	rs79275577	3.57E-08	3.60E-08
PPIC	rs1896683	5.17E-14	7.03E-14
PPIC	rs116023252	7.18E-32	1.57E-31
PPIC	rs1472607	2.23E-12	2.85E-12
LRIG1	rs11131020	8.29E-21	1.41E-20
LRIG1	rs17073215	7.77E-16	1.14E-15
LRIG1	rs75761648	1.00E-10	1.18E-10
LRIG1	rs142021683	1.46E-08	1.51E-08
LRIG1	rs141860994	1.08E-09	1.20E-09
LRIG1	rs3772197	1.00E-200	6.16E-200
LRIG1	rs77048548	9.82E-29	2.03E-28
LRIG1	rs74578384	1.00E-200	6.16E-200
LRIG1	rs74554153	1.95E-11	2.39E-11
SAA2	rs1818737	3.86E-18	6.14E-18
SAA2	rs11024589	1.00E-200	6.16E-200
SAA2	rs76204461	3.93E-48	1.08E-47
SAA2	rs12282271	3.20E-31	6.95E-31
SERPINB13	rs17756365	2.71E-08	2.75E-08
SERPINB13	rs118015107	1.30E-15	1.90E-15
SERPINB13	rs77157727	3.60E-110	1.60E-109
PRSS3	rs10813910	4.29E-17	6.60E-17
PRSS3	rs12237401	6.71E-21	1.14E-20
PRSS3	rs138062707	5.36E-44	1.40E-43
PRSS3	rs72709664	1.00E-200	6.16E-200
PRSS3	rs74178897	1.03E-160	5.57E-160
PRSS3	rs61639723	1.29E-27	2.60E-27
PRSS3	rs10971925	1.81E-113	8.16E-113
PRSS3	rs117173455	1.42E-18	2.28E-18
AIF1L	rs2789759	5.08E-13	6.66E-13
AIF1L	rs7853134	1.00E-200	6.16E-200
AIF1L	rs35509603	1.00E-200	6.16E-200
AIF1L	rs352954	4.43E-26	8.64E-26
AIF1L	rs12351921	4.31E-46	1.15E-45
AIF1L	rs7024748	1.34E-08	1.39E-08
COL2A1	rs112491407	2.68E-29	5.61E-29
COL2A1	rs151333815	2.34E-12	2.99E-12
COL2A1	rs1541408	1.00E-200	6.16E-200
COL2A1	rs12423250	1.00E-200	6.16E-200
COL2A1	rs113447847	2.72E-22	4.80E-22
COL2A1	rs2731109	6.25E-113	2.81E-112
COL2A1	rs17238458	3.06E-13	4.04E-13
COL2A1	rs11168712	3.44E-71	1.17E-70
GREM1	rs141879469	1.60E-23	2.92E-23
GREM1	rs111317222	1.38E-08	1.43E-08
GREM1	rs11071897	5.99E-34	1.36E-33
GREM1	rs4779584	1.00E-200	6.16E-200
GREM1	rs17816447	1.28E-42	3.30E-42
GREM1	rs144674978	3.08E-41	7.79E-41
GREM1	rs17817090	1.29E-25	2.49E-25
GREM1	rs141051032	9.41E-21	1.60E-20
CLSTN2	rs4073898	2.71E-44	7.13E-44
CLSTN2	rs35220837	1.96E-160	1.06E-159
CLSTN2	rs113128484	1.06E-12	1.37E-12
CLSTN2	rs2220837	5.51E-32	1.21E-31
CLSTN2	rs7639512	7.79E-17	1.19E-16
DNAJB4	rs187495986	5.83E-18	9.22E-18
DNAJB4	rs3767026	3.08E-11	3.73E-11
DNAJB4	rs6699769	1.32E-77	4.74E-77
GSTM4	rs116680878	2.33E-13	3.09E-13
GSTM4	rs150896402	1.67E-36	3.95E-36
GSTM4	rs115181845	1.00E-200	6.16E-200
GSTM4	rs2269340	1.00E-200	6.16E-200
GSTM4	rs115929572	1.00E-200	6.16E-200
GSTM4	rs115814431	4.61E-102	1.94E-101
GSTM4	rs10776700	9.53E-20	1.58E-19
GSTM4	rs79707220	1.79E-08	1.84E-08
GSTM4	rs114799872	4.06E-24	7.53E-24
GSTM4	rs11102137	1.87E-09	2.05E-09
ITPA	rs6115655	2.75E-32	6.08E-32
ITPA	rs77353335	4.09E-14	5.59E-14
ITPA	rs151029951	2.45E-63	7.77E-63
ITPA	rs144819505	1.00E-200	6.16E-200
ITPA	rs148006599	1.00E-200	6.16E-200
ITPA	rs73573863	1.00E-200	6.16E-200
ITPA	rs41281876	1.60E-171	9.02E-171
ITPA	rs192818776	3.11E-53	9.08E-53
ITPA	rs371455236	5.79E-44	1.51E-43
ITPA	rs6139215	2.60E-14	3.59E-14
ITPA	rs11480728	1.15E-08	1.20E-08
AMY2A	rs200048932	2.77E-55	8.24E-55
AMY2A	rs4908285	7.71E-36	1.81E-35
AMY2A	rs111980575	1.00E-200	6.16E-200
AMY2A	rs114500706	1.00E-200	6.16E-200
AMY2A	rs114162507	4.42E-37	1.05E-36
AMY2A	rs6143353	6.01E-64	1.92E-63
PDE4A	rs138570417	3.59E-11	4.34E-11
PDE4A	rs11667876	3.85E-09	4.14E-09
PDE4A	rs370630099	1.19E-145	6.06E-145
PDE4A	rs2569554	9.07E-10	1.02E-09
UBLCP1	rs77681779	3.68E-09	3.96E-09
UBLCP1	rs1422670	8.07E-52	2.31E-51
UBLCP1	rs13158921	5.07E-100	2.10E-99
UBLCP1	rs116554406	6.17E-24	1.14E-23
MTHFSD	rs16940800	9.62E-12	1.20E-11
MTHFSD	rs75079463	7.16E-29	1.49E-28
MTHFSD	rs12920306	1.00E-200	6.16E-200
MTHFSD	rs12149377	3.68E-27	7.33E-27
MTHFSD	rs71390875	2.90E-08	2.94E-08
SERPINB8	rs9807661	7.15E-27	1.42E-26
SERPINB8	rs56321661	2.52E-69	8.39E-69
SERPINB8	rs1944270	2.32E-29	4.86E-29
SERPINB8	rs3826616	2.33E-108	1.02E-107
CYB5R2	rs11041116	3.44E-14	4.72E-14
CYB5R2	rs10500692	5.67E-14	7.70E-14
CYB5R2	rs7122082	1.30E-57	3.95E-57
CYB5R2	rs185375375	1.52E-137	7.59E-137
CYB5R2	rs75667685	2.05E-08	2.10E-08
CYB5R2	rs12787991	8.51E-10	9.56E-10
SERPINE2	rs6715495	2.84E-16	4.24E-16
SERPINE2	rs4674836	1.00E-200	6.16E-200
SERPINE2	rs4674862	1.17E-107	5.09E-107
SERPINE2	rs10498158	4.38E-21	7.51E-21
SERPINE2	rs77033874	3.99E-24	7.41E-24
SERPINE2	rs373375672	9.00E-29	1.86E-28
ZFAND1	rs117843941	3.22E-14	4.42E-14
ZFAND1	rs2130263	4.00E-73	1.38E-72
ZFAND1	rs78139142	6.27E-15	8.92E-15
DDT	rs5760055	7.62E-12	9.53E-12
DDT	rs41277305	2.06E-52	5.95E-52
DDT	rs56057548	4.25E-12	5.37E-12
SRGN	rs35898435	2.99E-15	4.30E-15
SRGN	rs2229498	1.71E-94	6.84E-94
SRGN	rs2394543	1.47E-10	1.72E-10
SRGN	rs143964554	5.56E-13	7.28E-13
GMPR	rs35504297	1.00E-200	6.16E-200
GMPR	rs114648232	1.00E-200	6.16E-200
GMPR	rs140659976	1.28E-96	5.19E-96
GMPR	rs138143229	1.76E-78	6.36E-78
GMPR	rs114787025	1.93E-63	6.12E-63
GMPR	rs141485758	1.00E-200	6.16E-200
GMPR	rs113594805	6.55E-190	3.90E-189
GMPR	rs116359566	2.14E-40	5.36E-40
GMPR	rs146753713	4.95E-35	1.15E-34
GMPR	rs74792074	3.48E-24	6.48E-24
GMPR	rs11751880	1.99E-10	2.32E-10
GMPR	rs59543599	2.41E-85	9.12E-85
GMPR	rs12192318	3.78E-11	4.56E-11
GMPR	rs80228340	6.72E-28	1.36E-27
GSR	rs10808342	1.92E-08	1.97E-08
GSR	rs370802180	1.22E-14	1.71E-14
GSR	rs4733505	1.26E-39	3.13E-39
TSTD1	rs114395538	1.14E-13	1.53E-13
TSTD1	rs78714351	4.24E-13	5.58E-13
TSTD1	rs2255847	7.45E-09	7.86E-09
TSTD1	rs11580071	1.00E-200	6.16E-200
UROD	rs68002039	1.74E-15	2.53E-15
UROD	rs7525733	1.00E-200	6.16E-200
UROD	rs10700834	6.23E-10	7.07E-10
MATN3	rs9306885	9.77E-48	2.67E-47
MATN3	rs11886092	1.00E-200	6.16E-200
MATN3	rs71391748	1.00E-200	6.16E-200
MATN3	rs3771248	4.90E-84	1.84E-83
MATN3	rs61635185	4.24E-24	7.86E-24
MATN3	rs896738	7.99E-18	1.26E-17
MDGA2	rs858904	4.50E-25	8.55E-25
MDGA2	rs75705866	1.00E-200	6.16E-200
MDGA2	rs111629268	2.70E-21	4.66E-21
MDGA2	rs192205744	2.85E-42	7.30E-42
MDGA2	rs61993080	2.44E-25	4.67E-25
MDGA2	rs79435289	1.00E-154	5.29E-154
MDGA2	rs114504706	2.70E-72	9.26E-72
MDGA2	rs79475977	2.31E-29	4.84E-29
OLFM2	rs73008030	2.52E-11	3.07E-11
OLFM2	rs111340603	4.28E-38	1.04E-37
OLFM2	rs182239486	2.40E-14	3.32E-14
OLFM2	rs74178184	5.66E-148	2.91E-147
OLFM2	rs8099922	1.00E-200	6.16E-200
OLFM2	rs7247115	8.21E-47	2.22E-46
VEGFA	rs2841642	2.08E-19	3.43E-19
VEGFA	rs2759270	4.42E-15	6.33E-15
VEGFA	rs78076125	3.63E-13	4.78E-13
VEGFA	rs4426996	1.77E-49	4.93E-49
VEGFA	rs7739450	1.00E-200	6.16E-200
VEGFA	rs9296424	8.51E-27	1.68E-26
GMPR2	rs117627441	1.39E-08	1.44E-08
GMPR2	rs34354104	2.99E-185	1.76E-184
GMPR2	rs12878578	1.54E-10	1.80E-10
GMPR2	rs77075600	1.09E-09	1.21E-09
PDCD6	rs34511054	2.32E-25	4.44E-25
PDCD6	rs62346174	3.08E-12	3.92E-12
PDCD6	rs3817059	3.51E-08	3.54E-08
PDCD6	rs72705167	1.79E-22	3.17E-22
DTYMK	rs189110269	2.43E-08	2.48E-08
DTYMK	rs144303868	3.05E-20	5.13E-20
DTYMK	rs142623301	4.99E-10	5.70E-10
DTYMK	rs116616655	1.08E-11	1.34E-11
CR1	rs6663887	9.12E-51	2.58E-50
CR1	rs7536931	1.00E-200	6.16E-200
CR1	rs77663403	9.76E-23	1.74E-22
CR1	rs11119051	2.99E-14	4.11E-14
CR1	rs138755202	2.21E-17	3.43E-17
KLB	rs138208148	2.10E-27	4.21E-27
KLB	rs28712821	1.00E-200	6.16E-200
KLB	rs36101900	1.00E-200	6.16E-200
KLB	rs76857490	3.50E-90	1.36E-89
KLB	rs144510601	9.50E-57	2.86E-56
KLB	rs141390674	3.49E-09	3.76E-09
KLB	rs12643250	3.73E-24	6.93E-24
LRP4	rs3802758	1.74E-17	2.71E-17
LRP4	rs4752926	1.00E-200	6.16E-200
LRP4	rs77682558	3.13E-47	8.48E-47
PLXND1	rs62266917	1.09E-22	1.95E-22
PLXND1	rs2255703	1.75E-145	8.90E-145
PLXND1	rs28850104	2.04E-27	4.09E-27
SEZ6L	rs117966464	1.03E-21	1.80E-21
SEZ6L	rs73158619	7.98E-26	1.55E-25
SEZ6L	rs6005031	8.79E-19	1.42E-18
SFTPD	rs71479646	1.03E-15	1.51E-15
SFTPD	rs4253536	1.00E-200	6.16E-200
SFTPD	rs191706102	1.18E-131	5.75E-131
SFTPD	rs2181205	1.00E-200	6.16E-200
SFTPD	rs2789693	2.96E-25	5.65E-25
SFTPD	rs148111397	4.97E-13	6.52E-13
SFTPD	rs7067934	2.23E-28	4.58E-28
TCN1	rs61889920	1.58E-11	1.95E-11
TCN1	rs10896951	7.23E-10	8.17E-10
TCN1	rs118150175	5.90E-13	7.72E-13
TCN1	rs145808170	3.09E-21	5.32E-21
TCN1	rs34324219	1.00E-200	6.16E-200
TCN1	rs17860470	7.56E-29	1.57E-28
PTGR1	rs142185975	1.22E-14	1.71E-14
PTGR1	rs78776206	1.53E-08	1.58E-08
PTGR1	rs144349540	3.48E-48	9.55E-48
PTGR1	rs74602773	1.00E-200	6.16E-200
PTGR1	rs200636047	1.00E-200	6.16E-200
PTGR1	rs74761683	3.15E-16	4.69E-16
PTGR1	rs117961590	4.65E-110	2.06E-109
PTGR1	rs148199353	2.86E-20	4.82E-20
PTGR1	rs79384552	3.69E-21	6.34E-21
PTGR1	rs73535452	1.00E-200	6.16E-200
PTGR1	rs72748038	1.46E-164	7.99E-164
F11	rs1117743	2.76E-08	2.80E-08
F11	rs3756008	1.00E-200	6.16E-200
F11	rs34930947	3.56E-168	1.98E-167
F11	rs62350309	4.12E-25	7.85E-25
F11	rs71640056	1.12E-08	1.17E-08
COL18A1	rs150169381	5.35E-14	7.27E-14
COL18A1	rs11909509	1.17E-61	3.67E-61
COL18A1	rs17004785	7.10E-26	1.38E-25
COL18A1	rs11701176	4.90E-12	6.17E-12
COL18A1	rs6652	4.56E-09	4.87E-09
PLAT	rs77115522	1.50E-12	1.93E-12
PLAT	rs2020921	3.63E-144	1.84E-143
PLAT	rs16891147	3.74E-09	4.02E-09
PLAT	rs79400451	9.95E-18	1.56E-17
APOE	rs73036465	1.86E-18	2.98E-18
APOE	rs80140611	2.68E-11	3.26E-11
APOE	rs71352239	1.96E-171	1.10E-170
APOE	rs76904536	2.03E-10	2.36E-10
APOE	rs148023052	4.39E-18	6.97E-18
APOE	rs34631405	4.46E-09	4.77E-09
CXCL16	rs35383686	7.09E-92	2.79E-91
CXCL16	rs5818982	1.50E-54	4.42E-54
CXCL16	rs41307944	5.54E-28	1.13E-27
CXCL16	rs62053857	1.77E-10	2.06E-10
APCS	rs148734859	3.57E-17	5.50E-17
APCS	rs146174215	2.69E-115	1.22E-114
APCS	rs28383573	4.34E-84	1.63E-83
TIMP3	rs117565074	1.02E-09	1.14E-09
TIMP3	rs75127320	2.80E-13	3.71E-13
TIMP3	rs9619260	3.68E-41	9.29E-41
TIMP3	rs111284156	1.17E-181	6.83E-181
TIMP3	rs732446	1.00E-200	6.16E-200
TIMP3	rs73156459	3.27E-11	3.96E-11
TIMP3	rs3788507	1.00E-200	6.16E-200
TIMP3	rs4420793	4.98E-16	7.38E-16
TIMP3	rs117555418	5.41E-55	1.60E-54
GFRA2	rs34466420	6.78E-39	1.67E-38
GFRA2	rs4612333	1.00E-200	6.16E-200
GFRA2	rs192923146	1.59E-38	3.88E-38
GFRA2	rs117190054	2.86E-14	3.93E-14
GFRA2	rs149112525	2.57E-08	2.61E-08
GFRA2	rs8192335	7.92E-20	1.32E-19
GFRA2	rs61105246	2.82E-09	3.06E-09
CFI	rs13117504	3.08E-124	1.45E-123
CFI	rs4355391	9.65E-19	1.56E-18
CFI	rs12504835	1.09E-11	1.35E-11
CFI	rs6855357	1.07E-08	1.12E-08
IGFBP3	rs55932586	1.26E-32	2.80E-32
IGFBP3	rs145188037	1.00E-200	6.16E-200
IGFBP3	rs11975396	9.88E-09	1.03E-08
[truncated: 3,083 more rows]
