# Supplementary material for: Identification of Protein Markers for Chronic Ischemic Heart Disease Through Integrated Analysis of the Human Plasma Proteome and Genome-Wide Association Data
Source: Proteomes. 2025 Nov 3;13(4):55. doi: 10.3390/proteomes13040055 (PMC12641719; doi:10.3390/proteomes13040055)
Supplement: Supplementary file 1 [file proteomes-13-00055-s001.zip › Table S5_filter.csv]

id.exposure	id.outcome	outcome	exposure	method	nsnp	b	se	pval	lo_ci	up_ci	or	or_lci95	or_uci95
5231_79_PCSK9_PCSK9	WNG37l	CIHD	PCSK9	Inverse variance weighted	4	0.007160651	0.001284789	2.50E-08	0.004642464	0.009678838	1.00718635	1.004653257	1.009725829
14107_1_MTHFS_MTHFS	WNG37l	CIHD	MTHFS	Inverse variance weighted	4	-0.004934677	0.001298638	0.000144762	-0.007480007	-0.002389347	0.995077478	0.992547899	0.997613505
3378_49_KLK7_Kallikrein_7	WNG37l	CIHD	KLK7	Inverse variance weighted	3	0.009648472	0.002844965	0.000695313	0.004072341	0.015224602	1.009695168	1.004080645	1.015341087
2730_58_MICA_MICA	WNG37l	CIHD	MICA	Inverse variance weighted	4	0.001947063	0.000660415	0.003195891	0.000652649	0.003241477	1.00194896	1.000652862	1.003246737
14048_7_IL1RAP_IL_1_R_AcP	WNG37l	CIHD	IL1RAP	Inverse variance weighted	4	0.00168458	0.00060404	0.005289432	0.000500663	0.002868498	1.001686	1.000500788	1.002872616
3516_60_CXCL12_SDF_1	WNG37l	CIHD	CXCL12	Inverse variance weighted	3	-0.010056447	0.003685529	0.006359791	-0.017280084	-0.00283281	0.98999395	0.982868361	0.997171198
11109_56_SVEP1_SVEP1_filtered	WNG37l	CIHD	SVEP1	Inverse variance weighted	9	-0.002482024	0.000934366	0.007898617	-0.004313381	-0.000650667	0.997521054	0.995695908	0.999349544
7145_1_ITIH3_ITIH3	WNG37l	CIHD	ITIH3	Inverse variance weighted	8	-0.002221654	0.000846671	0.008690744	-0.00388113	-0.000562178	0.997780812	0.996126392	0.99943798
4158_54_PLAU_uPA	WNG37l	CIHD	PLAU	Inverse variance weighted	4	0.003325281	0.001293569	0.010151541	0.000789885	0.005860676	1.003330816	1.000790197	1.005877884
12859_33_ECI2_PECI	WNG37l	CIHD	ECI2	Inverse variance weighted	5	0.003369538	0.001317763	0.010557521	0.000786722	0.005952353	1.003375221	1.000787031	1.005970104
7266_4_SERPINA9_SPA9	WNG37l	CIHD	SERPINA9	Inverse variance weighted	3	-0.005372798	0.00218835	0.014081314	-0.009661964	-0.001083632	0.99464161	0.990384563	0.998916955
6605_17_IGFALS_IGFALS	WNG37l	CIHD	IGFALS	Inverse variance weighted	5	0.004710368	0.001929607	0.014642518	0.000928338	0.008492399	1.00472148	1.000928769	1.008528562
3320_49_IGFBP7_IGFBP_7	WNG37l	CIHD	IGFBP7	Inverse variance weighted	4	-0.003006969	0.001272293	0.018106884	-0.005500663	-0.000513275	0.996997548	0.994514438	0.999486857
5731_1_SPINK6_ISK6	WNG37l	CIHD	SPINK6	Inverse variance weighted	6	-0.002801247	0.00121402	0.021031715	-0.005180726	-0.000421768	0.997202673	0.994832671	0.999578321
3175_51_ADAMTS13_ATS13	WNG37l	CIHD	ADAMTS13	Inverse variance weighted	9	0.001875731	0.000823783	0.022787912	0.000261116	0.003490346	1.001877491	1.00026115	1.003496444
13242_134_SHANK3_SHAN3	WNG37l	CIHD	SHANK3	Inverse variance weighted	4	-0.002440812	0.001075816	0.023280482	-0.004549411	-0.000332212	0.997562165	0.995460922	0.999667843
13090_17_S100A6_S100A6	WNG37l	CIHD	S100A6	Inverse variance weighted	3	-0.010684124	0.004758837	0.024760915	-0.020011444	-0.001356804	0.989372749	0.980187456	0.998644116
18206_18_ADH6_ADH6_filtered	WNG37l	CIHD	ADH6	Inverse variance weighted	3	-0.004902704	0.002229148	0.027852141	-0.009271834	-0.000533575	0.995109294	0.990771017	0.999466567
17794_6_PMM2_Phosphomannomutase_2	WNG37l	CIHD	PMM2	Inverse variance weighted	4	-0.004705175	0.002159988	0.029381213	-0.008938752	-0.000471598	0.995305877	0.99110108	0.999528513
5584_21_TCN2_Holo_TC_II	WNG37l	CIHD	TCN2	Inverse variance weighted	4	0.001797743	0.000832802	0.030875867	0.000165452	0.003430034	1.00179936	1.000165465	1.003435923
11098_1_PDXK_PDXK_filtered	WNG37l	CIHD	PDXK	Inverse variance weighted	5	0.005016672	0.00233875	0.031950977	0.000432723	0.009600622	1.005029277	1.000432817	1.009646855
3212_30_ASAH2_ASAH2	WNG37l	CIHD	ASAH2	Inverse variance weighted	6	-0.002593971	0.001220764	0.033597014	-0.004986669	-0.000201274	0.99740939	0.995025744	0.999798746
11369_23_ADH5_ADHX_filtered	WNG37l	CIHD	ADH5	Inverse variance weighted	3	-0.004969308	0.002347267	0.034254639	-0.009569951	-0.000368665	0.995043018	0.990475695	0.999631403
13671_40_ELANE_Elastase	WNG37l	CIHD	ELANE	Inverse variance weighted	5	0.002131809	0.001012697	0.035284255	0.000146923	0.004116694	1.002134083	1.000146934	1.00412518
13959_7_LAP3_LAP	WNG37l	CIHD	LAP3	Inverse variance weighted	3	0.007224366	0.003486287	0.038244592	0.000391244	0.014057488	1.007250525	1.00039132	1.014156759
7905_30_HP_HPT	WNG37l	CIHD	HP	Inverse variance weighted	6	0.001922175	0.00093291	0.039359546	9.37E-05	0.003750679	1.001924024	1.000093676	1.003757722
7110_2_DNAJB11_DJB11	WNG37l	CIHD	DNAJB11	Inverse variance weighted	3	0.005409888	0.002627655	0.03951079	0.000259684	0.010560093	1.005424548	1.000259718	1.010616048
15583_18_FCRLB_FCRLB	WNG37l	CIHD	FCRLB	Inverse variance weighted	4	-0.002271396	0.001105067	0.039836826	-0.004437328	-0.000105464	0.997731181	0.995572502	0.999894541
3518_54_CPB2_TAFI	WNG37l	CIHD	CPB2	Inverse variance weighted	5	0.001964455	0.000966583	0.042116198	7.00E-05	0.003858959	1.001966386	1.000069954	1.003866414
15584_9_CFHR2_FHR2	WNG37l	CIHD	CFHR2	Inverse variance weighted	8	0.001279129	0.000633566	0.04349401	3.73E-05	0.002520919	1.001279947	1.00003734	1.002524099
16914_104_CD14_sCD14	WNG37l	CIHD	CD14	Inverse variance weighted	4	0.003421921	0.001704883	0.044735903	8.03E-05	0.006763492	1.003427783	1.000080353	1.006786417
2590_69_ROR1_ROR1	WNG37l	CIHD	ROR1	Inverse variance weighted	3	-0.003208779	0.001617307	0.047252946	-0.006378701	-3.89E-05	0.996796364	0.9936416	0.999961143
This table presents the dataset of interest proteins obtained after tripling the standard screening of MR results. It contains 32 records and 14 columns, namely id.exposure (unique identifier of the exposure factor), id.outcome (identifier of the outcome variable), outcome (name of the outcome, all are CIHD), exposure (protein name), method (analysis method, all are inverse variance weighted meth…
