# Supplementary material for: Identification of Protein Markers for Chronic Ischemic Heart Disease Through Integrated Analysis of the Human Plasma Proteome and Genome-Wide Association Data
Source: Proteomes. 2025 Nov 3;13(4):55. doi: 10.3390/proteomes13040055 (PMC12641719; doi:10.3390/proteomes13040055)
Supplement: Supplementary file 1 [file proteomes-13-00055-s001.zip › Table S6_KEGG.xlsx]

## Sheet: KEGG
category	subcategory	ID	Description	BgRatio	pvalue	p.adjust	qvalue	geneID	Count
Metabolism	Lipid metabolism	hsa00071	Fatty acid degradation	43/9387	9.66827e-05	0.00589764	0.00488502	ADH5/ADH6/ECI2	3
Environmental Information Processing	Signal transduction	hsa04064	NF-kappa B signaling pathway	105/9387	0.00134995	0.0411734	0.0341039	CXCL12/PLAU/CD14	3
Metabolism	Amino acid metabolism	hsa00350	Tyrosine metabolism	36/9387	0.00260165	0.0507585	0.0420433	ADH5/ADH6	2
Human Diseases	Endocrine and metabolic disease	hsa04936	Alcoholic liver disease	144/9387	0.00332843	0.0507585	0.0420433	ADH5/ADH6/CD14	3
Metabolism	Carbohydrate metabolism	hsa00620	Pyruvate metabolism	47/9387	0.00440192	0.0537034	0.0444826	ADH5/ADH6	2
Human Diseases	Cancer: overview	hsa05202	Transcriptional misregulation in cancer	201/9387	0.00842812	0.0688643	0.0570403	ELANE/PLAU/CD14	3
Metabolism	Carbohydrate metabolism	hsa00010	Glycolysis / Gluconeogenesis	67/9387	0.00877692	0.0688643	0.0570403	ADH5/ADH6	2
Metabolism	Metabolism of cofactors and vitamins	hsa00830	Retinol metabolism	68/9387	0.00903138	0.0688643	0.0570403	ADH5/ADH6	2
Metabolism	Xenobiotics biodegradation and metabolism	hsa00982	Drug metabolism - cytochrome P450	73/9387	0.0103529	0.0701699	0.0581217	ADH5/ADH6	2
Metabolism	Xenobiotics biodegradation and metabolism	hsa00980	Metabolism of xenobiotics by cytochrome P450	79/9387	0.0120453	0.0734761	0.0608603	ADH5/ADH6	2
Organismal Systems	Immune system	hsa04610	Complement and coagulation cascades	88/9387	0.0147955	0.0820477	0.0679602	CPB2/PLAU	2
NA	NA	hsa04980	Cobalamin transport and metabolism	18/9387	0.0376977	0.19163	0.158727	TCN2	1
Metabolism	Global and overview maps	hsa01240	Biosynthesis of cofactors	154/9387	0.041883	0.196528	0.162784	PMM2/PDXK	2
This table presents the results of KEGG pathway enrichment analysis, containing a total of 13 pathway records and 10 columns. They are categorized as category (pathway category), subcategory (pathway subcategory), ID (unique identifier of the pathway), Description (function description of the pathway), BgRatio (background gene ratio), pvalue (enrichment significance p-value), p.adjust (corrected …
