# Supplementary material for: Identification of Protein Markers for Chronic Ischemic Heart Disease Through Integrated Analysis of the Human Plasma Proteome and Genome-Wide Association Data
Source: Proteomes. 2025 Nov 3;13(4):55. doi: 10.3390/proteomes13040055 (PMC12641719; doi:10.3390/proteomes13040055)
Supplement: Supplementary file 1 [file proteomes-13-00055-s001.zip › Table S7_NGDC.xlsx]

## Sheet: NGDC
Protein	Search result links
ADAMTS13	https://ngdc.cncb.ac.cn/cvd/gene/CVDG001089
ADH5	https://ngdc.cncb.ac.cn/cvd/gene/CVDG004975
ADH6	https://ngdc.cncb.ac.cn/cvd/gene/CVDG002383
CD14	https://ngdc.cncb.ac.cn/cvd/gene/CVDG003883
CPB2	https://ngdc.cncb.ac.cn/cvd/gene/CVDG019851
CXCL12	https://ngdc.cncb.ac.cn/cvd/gene/CVDG015195
DNAJB11	https://ngdc.cncb.ac.cn/cvd/gene/CVDG000953
ECI2	https://ngdc.cncb.ac.cn/cvd/gene/CVDG010256
ELANE	https://ngdc.cncb.ac.cn/cvd/gene/CVDG007466
FCRLB	https://ngdc.cncb.ac.cn/cvd/gene/CVDG009570
HP	https://ngdc.cncb.ac.cn/cvd/gene/CVDG001285
IGFALS	https://ngdc.cncb.ac.cn/cvd/gene/CVDG004209
IGFBP7	https://ngdc.cncb.ac.cn/cvd/gene/CVDG006692
IL1RAP	https://ngdc.cncb.ac.cn/cvd/gene/CVDG002914
ITIH3	https://ngdc.cncb.ac.cn/cvd/gene/CVDG008771
KLK7	https://ngdc.cncb.ac.cn/cvd/gene/CVDG023743
LAP3	https://ngdc.cncb.ac.cn/cvd/gene/CVDG010075
MICA	https://ngdc.cncb.ac.cn/cvd/gene/CVDG018968
MTHFS	https://ngdc.cncb.ac.cn/cvd/gene/CVDG006500
PCSK9	https://ngdc.cncb.ac.cn/cvd/gene/CVDG014401
PDXK	https://ngdc.cncb.ac.cn/cvd/gene/CVDG014244
PLAU	https://ngdc.cncb.ac.cn/cvd/gene/CVDG000201
PMM2	https://ngdc.cncb.ac.cn/cvd/gene/CVDG005247
SPINK6	https://ngdc.cncb.ac.cn/cvd/gene/CVDG019634
SVEP1	https://ngdc.cncb.ac.cn/cvd/gene/CVDG000224
TCN2	https://ngdc.cncb.ac.cn/cvd/gene/CVDG008873
The table lists the links of 26 proteins in the NGDC database.This document also includes 26 additional tables, which contain the CAD-related diseases/traits and scores for 26 proteins.

## Sheet: ADAMTS13
Disease or traitDisease or trait 疾病或性状	ScoreScore 得分
Low density lipoprotein cholesterol measurement	0.7252
Total cholesterol measurement	0.69721
High density lipoprotein cholesterol measurement	0.67527
Deep vein thrombosis	0.52349
Dilated cardiomyopathy	0.52349
Free cholesterol measurement	0.52349
Intermediate density lipoprotein measurement	0.52349
Thrombotic microangiopathy	0.52349
Very low density lipoprotein cholesterol measurement	0.52349
Cerebral cavernous malformation	0.40938
Chronic heart failure	0.40938
Diastolic blood pressure	0.40938
Hypercholesterolemia	0.40938
Hypertrophic cardiomyopathy	0.40938
Lipoprotein measurement	0.40938
Myocardial infarction	0.40938
Triglyceride measurement	0.40938

## Sheet: ADH5
Disease or traitDisease or trait 疾病或性状	ScoreScore 分数
High density lipoprotein cholesterol measurement	0.67527
Triglyceride measurement	0.66055
High density lipoprotein particle size measurement	0.52349
Ischemic stroke	0.52349
Aortic dissection	0.40938
Atherosclerosis	0.40938
Cardioembolic stroke	0.40938
Dilated cardiomyopathy	0.40938
Granulomatosis with polyangiitis	0.40938
Hypoplastic left heart syndrome	0.40938
Kawasaki disease	0.40938
Myocardial infarction	0.40938
Tetralogy of fallot	0.40938

## Sheet: ADH6
Disease or traitDisease or trait 疾病或性状	ScoreScore 得分
High density lipoprotein cholesterol measurement	0.61678
High density lipoprotein particle size measurement	0.52349
Triglyceride measurement	0.52349
Angioma	0.40938
Aortic dissection	0.40938
Aortic valve calcification	0.40938
Ischemic cardiomyopathy	0.40938
Kawasaki disease	0.40938
Myocardial ischemia	0.40938
Pulse pressure measurement	0.40938
Stanford type A aortic dissection	0.40938

## Sheet: CD14
Disease or traitDisease or trait 疾病或性状	ScoreScore 分数
Atherosclerosis	0.65117
Myocardial infarction	0.65117
Coronary artery disease	0.6418
Dilated cardiomyopathy	0.61678
Systolic blood pressure	0.61678
Hypertrophic cardiomyopathy	0.58094
Arrhythmogenic right ventricular cardiomyopathy	0.52349
Ataxia telangiectasia	0.52349
Intracranial aneurysm	0.52349
Ischemic stroke	0.52349
Pulse pressure measurement	0.52349
Tetralogy of fallot	0.52349
Triglyceride measurement	0.52349
Aortic dissection	0.40938
Aortic valve calcification	0.40938
Cardiomyopathy	0.40938
Cerebral cavernous malformation	0.40938
Chronic heart failure	0.40938
Coronary heart disease	0.40938
Critical limb ischemia	0.40938
Eosinophilic granulomatosis with polyangiitis	0.40938
Giant cell arteritis	0.40938
High density lipoprotein cholesterol measurement	0.40938
Hypertension	0.40938
Hypoplastic left heart syndrome	0.40938
Ischemic cardiomyopathy	0.40938
Kawasaki disease	0.40938
Mitral valve prolapse	0.40938
Myocardial ischemia	0.40938
Ruptured aneurysm	0.40938
Total cholesterol measurement	0.40938
Transposition of great vessels	0.40938

## Sheet: CPB2
Disease or traitDisease or trait 疾病或性状	ScoreScore 得分
Kawasaki disease	0.52349
Ataxia telangiectasia	0.40938
Cerebral cavernous malformation	0.40938
Cerebral infarction	0.40938
Coronary artery disease	0.40938
Eosinophilic granulomatosis with polyangiitis	0.40938

## Sheet: CXCL12
Disease or traitDisease or trait 疾病或性状	ScoreScore 分数
Coronary artery disease	0.8909
Myocardial infarction	0.61678
Aortic valve stenosis	0.52349
Biventricular heart failure	0.52349
Angina pectoris	0.40938
Coronary atherosclerosis	0.40938
Diastolic blood pressure	0.40938

## Sheet: DNAJB11
Disease or traitDisease or trait 疾病或性状	ScoreScore 得分
High density lipoprotein cholesterol measurement	0.61678
Myocardial infarction	0.58094
Total cholesterol measurement	0.52349
Angioma	0.40938
Ataxia telangiectasia	0.40938
Cerebral cavernous malformation	0.40938
Diastolic blood pressure	0.40938
Ischemic stroke	0.40938
Low density lipoprotein cholesterol measurement	0.40938

## Sheet: ECI2
Disease or traitDisease or trait 疾病或性状	ScoreScore 评分
Kawasaki disease	0.52349
Behcet syndrome	0.40938
Critical limb ischemia	0.40938
Dilated cardiomyopathy	0.40938
Granulomatosis with polyangiitis	0.40938
Ischemic stroke	0.40938
Ruptured aneurysm	0.40938

## Sheet: ELANE
Disease or traitDisease or trait 疾病或性状	ScoreScore 得分
Kawasaki disease	0.7525
Dilated cardiomyopathy	0.61678
Aortic valve insufficiency	0.40938
Cerebral cavernous malformation	0.40938
Diabetic cardiomyopathy	0.40938
Granulomatosis with polyangiitis	0.40938
Hypertrophic cardiomyopathy	0.40938
Ischemic stroke	0.40938
Mitral valve prolapse	0.40938
Myocardial infarction	0.40938
Myocardial ischemia	0.40938
Pregnancy-induced hypertension	0.40938
Tetralogy of fallot	0.40938

[truncated: 17 more sheets: FCRLB, HP, IGFALS, IGFBP7, IL1RAP, ITIH3, KLK7, LAP3, MICA, MTHFS, PCSK9, PDXK, PLAU, PMM2, SPINK6, SVEP1, TCN2]
