# Supplementary material for: Identification of Protein Markers for Chronic Ischemic Heart Disease Through Integrated Analysis of the Human Plasma Proteome and Genome-Wide Association Data
Source: Proteomes. 2025 Nov 3;13(4):55. doi: 10.3390/proteomes13040055 (PMC12641719; doi:10.3390/proteomes13040055)
Supplement: Supplementary file 1 [file proteomes-13-00055-s001.zip › Table S8_DrugEnrich.xlsx]

## Sheet: DRUG.enrich2
ID	Description	pvalue	p.adjust	qvalue	geneID	Count
fucose	fucose	0.000254266	0.073363	0.0510196	ELANE/PLAU	2
Phorbol 12-myristate 13-acetate	Phorbol 12-myristate 13-acetate	0.000377188	0.073363	0.0510196	CXCL12/IGFBP7/IL1RAP/PLAU/CD14	5
Fibrin	Fibrin	0.000734536	0.0891582	0.0620042	ADAMTS13/HP/PLAU	3
withaferin A	withaferin A	0.00173728	0.0891582	0.0620042	CXCL12/MICA/PLAU	3
1,9-Pyrazoloanthrone	1,9-Pyrazoloanthrone	0.00179236	0.0891582	0.0620042	PLAU/CD14/KLK7	3
GEMCITABINE HYDROCHLORIDE	GEMCITABINE HYDROCHLORIDE	0.00182032	0.0891582	0.0620042	CXCL12/ADAMTS13/MICA	3
GLYCOPROTEIN	GLYCOPROTEIN	0.00193485	0.0891582	0.0620042	CXCL12/ADAMTS13/HP	3
HEXACHLOROETHANE	HEXACHLOROETHANE	0.00196417	0.0891582	0.0620042	ADAMTS13/HP/PLAU	3
ZINC SULFIDE	ZINC SULFIDE	0.00206279	0.0891582	0.0620042	IL1RAP/CD14	2
Sodium dichromate	Sodium dichromate	0.00254019	0.0988134	0.0687188	PLAU/CD14/PDXK	3
This table presents the results of drug enrichment analysis, documenting the relevant enrichment information of 10 drugs across 7 columns. These columns are ID (drug identifier), Description (drug description), pvalue (enrichment significance p-value), p.adjust (corrected p-value), qvalue (q-value), geneID (related gene identifier), and Count (number of related genes). These data can be used to a…
