# Supplementary material for: Identification of Protein Markers for Chronic Ischemic Heart Disease Through Integrated Analysis of the Human Plasma Proteome and Genome-Wide Association Data
Source: Proteomes. 2025 Nov 3;13(4):55. doi: 10.3390/proteomes13040055 (PMC12641719; doi:10.3390/proteomes13040055)
Supplement: Supplementary file 1 [file proteomes-13-00055-s001.zip › Table S9_Evaluate.xlsx]

## Sheet: DruggabilityEvaluation
Rank	Protein	Core Effect (Protective / Risk)	Evidence Strength	Pathway Involvement	Druggability	Key Remarks
1	PCSK9	Risk factor	Genetic association: IVW p < 0.001, OR = 1.007 (significant risk)	Core pathway: Lipid metabolism (indirectly regulates atherosclerosis)	Drug enrichment: 301 ChEMBL compounds, 9 approved drugs / candidates (e.g., EVOLOCUMAB)	The most mature in clinical translation, a gold standard target for lipid regulation in CIHD.
			Database support: disease score = 0.622, coloc = 0.754 (both high)	Number of pathways: 1 core pathway (but a key trigger for CIHD)	Clinical progress: Marketed for over 10 years, 4 Phase III candidates
			Clinical evidence: 118 trials (including approved drugs)
			Score: High (3)	Score: Medium (2)	Score: High (3)
2	CXCL12	Protective factor	Genetic association: IVW p = 0.006, OR = 0.990 (significant protection)	Core pathways: NF κB signaling pathway, CXCR4/CXCL12 axis (atherosclerotic inflammation)	Drug enrichment: 4 DSIGDB compounds (e.g., gemcitabine), 138 ChEMBL compounds	The only target with both "High protective effect + multiple drug regulations", can inhibit monocyte infiltration.
			Database support: disease score = 0.540, coloc = 0.461 (both high)	Number of pathways: 2 core pathways	Clinical progress: OLAPTESED PEGOL (early trials)
			Clinical evidence: 16 trials (including CXCR4 antagonists)
			Score: High (3)	Score: Medium (2)	Score: High (3)
3	PLAU	Risk factor	Genetic association: IVW p = 0.010, OR = 1.003 (significant risk)	Core pathways: NF κB signaling pathway, complement coagulation cascade, transcriptional dysregulation (inflammation thrombosis crosstalk)	Drug enrichment: 6 DSIGDB compounds (e.g., phorbol ester), 11 ChEMBL compounds	The only target covering both "inflammation + coagulation" core mechanisms, a key for cross treatment.
			Database support: disease score = 0.528, coloc = 0.364 (single high)	Number of pathways: 3 core pathways	Clinical progress: No marketed drugs, potential for multiple compound regulations
			Clinical evidence: 1 trial (related to coagulation)
			Score: Medium (2)	Score: High (3)	Score: Medium (2)
4	CD14	Risk factor	Genetic association: IVW p = 0.045, OR = 1.003 (significant risk)	Core pathways: NF κB signaling pathway, alcoholic liver disease (inflammation metabolism crosstalk)	Drug enrichment: No DSIGDB enrichment, 10 ChEMBL compounds	Clear potential for clinical translation, can target the initiating stage of atherosclerotic inflammation.
			Database support: disease score = 0.498, coloc = 0.520 (single high)	Number of pathways: 2 core pathways	Clinical progress: Anti CD14 monoclonal antibody (STEMI trial recruiting)
			Clinical evidence: 6 trials (e.g., anti CD14 monoclonal antibody)
			Score: Medium (2)	Score: Medium (2)	Score: Medium (2)
5	ADH5	Protective factor	Genetic association: IVW p = 0.034, OR = 0.995 (significant protection)	Core pathways: Fatty acid degradation, tyrosine metabolism, alcoholic liver disease, etc. (8 metabolic pathways)	Drug enrichment: 2 candidates (N6022, CAVOSONSTAT), 90 ChEMBL compounds	A core node in metabolic pathways, can improve myocardial energy metabolism disorders.
			Database support: disease score = 0.536, coloc = 0.260 (single high)	Number of pathways: ≥3 core pathways	Clinical progress: COPD / asthma trials (to be extended to CIHD)
			Clinical evidence: 0 trials
			Score: Medium (2)	Score: High (3)	Score: Medium (2)
6	ADH6	Protective factor	Genetic association: IVW p = 0.028, OR = 0.995 (significant protection)	Core pathways: Fatty acid degradation, tyrosine metabolism, pyruvate metabolism, etc. (6 metabolic pathways)	Drug enrichment: 0 DSIGDB/ChEMBL compounds, no candidates	The metabolic mechanism is clear, but druggability needs to be developed through drug repurposing.
			Database support: disease score = 0.482, coloc = 0.227 (both low)	Number of pathways: ≥3 core pathways	Clinical progress: Not initiated
			Clinical evidence: 0 trials
			Score: Low (1)	Score: High (3)	Score: Low (1)
7	IL1RAP	Risk factor	Genetic association: IVW p = 0.005, OR = 1.002 (significant risk)	Core pathway: NF κB signaling pathway (inflammation regulation)	Drug enrichment: 0 DSIGDB compounds, 2 approved drugs (SPESOLIMAB)	Existing anti inflammatory drugs can be reused, but CIHD specificity needs to be verified.
			Database support: disease score = 0.409, coloc = 0 (single low)	Number of pathways: 1 core pathway	Clinical progress: Drugs for psoriasis / Crohn's disease (to be extended to CIHD)
			Clinical evidence: 9 trials (related to inflammation)
			Score: Medium (2)	Score: Low (1)	Score: Medium (2)
8	PMM2	Protective factor	Genetic association: IVW p = 0.029, OR = 0.995 (significant protection)	Core pathway: Glucose metabolism (indirectly regulates myocardial energy)	Drug enrichment: 0 DSIGDB compounds, 182 ChEMBL compounds	Sufficient compound reserves, can focus on myocardial glucose metabolism optimization.
			Database support: disease score = 0.409, coloc = 0.350 (both low)	Number of pathways: 1 core pathway	Clinical progress: Oral eptifibatide (PMR2 CDG trial)
			Clinical evidence: 4 trials (related to metabolic diseases)
			Score: Medium (2)	Score: Low (1)	Score: Medium (2)
9	HP	Risk factor	Genetic association: IVW p = 0.039, OR = 1.002 (significant risk)	Core pathway: Complement system (inflammation amplification)	Drug enrichment: 0 DSIGDB/ChEMBL compounds, no candidates	High genetic evidence, but with a blank in drug development, targeted ligands need to be designed first.
			Database support: disease score = 0.575, coloc = 0.656 (both high)	Number of pathways: 1 core pathway	Clinical progress: ALT 2074 (type 2 diabetes + CIHD trial)
			Clinical evidence: 4 trials (related to coronary heart disease)
			Score: High (3)	Score: Low (1)	Score: Low (1)
10	MICA	Risk factor	Genetic association: IVW p = 0.003, OR = 1.002 (significant risk)	Core pathway: Immune inflammation (indirectly related to atherosclerosis)	Drug enrichment: 0 DSIGDB compounds, 46 ChEMBL compounds	The Highest genetic disease association (coloc = 0.913), drug screening needs to be accelerated.
			Database support: disease score = 0.623, coloc = 0.913 (both high)	Number of pathways: 1 core pathway	Clinical progress: Not initiated
			Clinical evidence: 3 trials (related to immunity)
			Score: High (3)	Score: Low (1)	Score: Low (1)
11	ADAMTS13	Risk factor	Genetic association: IVW p = 0.023, OR = 1.002 (significant risk)	Core pathway: Coagulation system (thrombosis formation)	Drug enrichment: 6 DSIGDB compounds (e.g., gemcitabine), 4 ChEMBL compounds	The thrombosis mechanism is clear, TTP drugs can be reused to explore antithrombotic therapy for CIHD.
			Database support: disease score = 0.519, coloc = 0.514 (both high)	Number of pathways: 1 core pathway	Clinical progress: Personalized capreomycin (TTP trial)
			Clinical evidence: 3 trials (related to TTP)
			Score: High (3)	Score: Low (1)	Score: Low (1)
12	ELANE	Risk factor	Genetic association: IVW p = 0.035, OR = 1.002 (significant risk)	Core pathway: Transcriptional dysregulation (inflammation cancer crosstalk)	Drug enrichment: 1 DSIGDB compound, 1 ChEMBL compound	The inflammatory effect is clear, but drug reserves are insufficient, compound screening needs to be carried out first.
			Database support: disease score = 0.409, coloc = 0 (both low)	Number of pathways: 1 core pathway	Clinical progress: Not initiated
			Clinical evidence: 3 trials (related to inflammation)
			Score: Medium (2)	Score: Low (1)	Score: Low (1)
13	IGFBP7	Protective factor	Genetic association: IVW p = 0.018, OR = 0.997 (significant protection)	Core pathway: Apoptosis (indirectly protects myocardium)	Drug enrichment: 0 DSIGDB/ChEMBL compounds, no candidates	The protective effect is clear, drug development needs to be promoted through functional verification.
			Database support: disease score = 0.506, coloc = 0.540 (both high)	Number of pathways: 1 core pathway	Clinical progress: Not initiated
			Clinical evidence: 1 trial (related to kidney disease)
			Score: Medium (2)	Score: Low (1)	Score: Low (1)
14	ITIH3	Protective factor	Genetic association: IVW p = 0.009, OR = 0.998 (significant protection)	Core pathway: Complement system (anti inflammation)	Drug enrichment: 0 DSIGDB/ChEMBL compounds, no candidates	High genetic pathway association, preclinical verification needs to be carried out first.
			Database support: disease score = 0.521, coloc = 0.780 (both high)	Number of pathways: 1 core pathway	Clinical progress: Not initiated
			Clinical evidence: 0 trials
			Score: Medium (2)	Score: Low (1)	Score: Low (1)
15	MTHFS	Protective factor	Genetic association: IVW p < 0.001, OR = 0.995 (significant protection)	Core pathway: Folate metabolism (indirectly regulates myocardial repair)	Drug enrichment: 0 DSIGDB compounds, 57 ChEMBL compounds	High genetic evidence, sufficient compound reserves, the association between metabolism and myocardial protection needs to be verified.
			Database support: disease score = 0.409, coloc = 0 (both low)	Number of pathways: 1 core pathway	Clinical progress: Not initiated
			Clinical evidence: 0 trials
			Score: Low (1)	Score: Low (1)	Score: Low (1)
16	SVEP1	Protective factor	Genetic association: IVW p = 0.008, OR = 0.998 (significant protection)	Core pathway: Vascular remodeling (indirectly protects coronary arteries)	Drug enrichment: 0 DSIGDB/ChEMBL compounds, no candidates	The vascular protection mechanism is clear, drugs targeting vascular remodeling need to be developed first.
			Database support: disease score = 0.495, coloc = 0.608 (both high)	Number of pathways: 1 core pathway	Clinical progress: Not initiated
			Clinical evidence: 0 trials
			Score: Medium (2)	Score: Low (1)	Score: Low (1)
17	FCRLB	Protective factor	Genetic association: IVW p = 0.040, OR = 0.998 (significant protection)	Core pathway: B cell immunity (indirectly anti inflammatory)	Drug enrichment: 0 DSIGDB/ChEMBL compounds, no candidates	The immune protective effect is clear, drugs need to be designed in combination with the CIHD immune mechanism.
			Database support: disease score = 0.523, coloc = 0.583 (both high)	Number of pathways: 1 core pathway	Clinical progress: Not initiated
			Clinical evidence: 0 trials
			Score: Medium (2)	Score: Low (1)	Score: Low (1)
18	TCN2	Risk factor	Genetic association: IVW p = 0.031, OR = 1.002 (significant risk)	Core pathway: Vitamin B12 metabolism (indirectly related to anemic myocardial ischemia)	Drug enrichment: 0 DSIGDB/ChEMBL compounds, no candidates	The mechanism is indirect, the causal relationship with CIHD needs to be verified first.
			Database support: disease score = 0.496, coloc = 0.421 (both low)	Number of pathways: 1 core pathway	Clinical progress: Not initiated
			Clinical evidence: 0 trials
			Score: Low (1)	Score: Low (1)	Score: Low (1)
19	CPB2	Risk factor	Genetic association: IVW p = 0.042, OR = 1.002 (significant risk)	Core pathway: Complement coagulation cascade (thrombosis)	Drug enrichment: 0 DSIGDB compounds, 14 ChEMBL compounds	The thrombosis mechanism is clear, but the antithrombotic value needs to be verified in synergy with PLAU.
			Database support: disease score = 0.409, coloc = 0 (both low)	Number of pathways: 1 core pathway	Clinical progress: Not initiated
			Clinical evidence: 0 trials
			Score: Low (1)	Score: Low (1)	Score: Low (1)
20	ECI2	Risk factor (Newly discovered)	Genetic association: IVW p = 0.011, OR = 1.003 (significant risk)	Core pathway: Fatty acid degradation (metabolic disorder)	Drug enrichment: 0 DSIGDB compounds, 2 ChEMBL compounds	New marker, needs to verify the metabolism risk association through animal models first.
			Database support: disease score = 0, coloc = 0 (both low)	Number of pathways: 1 core pathway	Clinical progress: Not initiated
			Clinical evidence: 0 trials
			Score: Low (1)	Score: Low (1)	Score: Low (1)
21	IGFALS	Risk factor	Genetic association: IVW p = 0.015, OR = 1.005 (significant risk)	Core pathway: IGF signaling (indirectly related to myocardial hypertrophy)	Drug enrichment: 0 DSIGDB/ChEMBL compounds, no candidates	The mechanism is indirect, the regulation of myocardial hypertrophy needs to be verified first.
			Database support: disease score = 0.409, coloc = 0.213 (both low)	Number of pathways: 1 core pathway	Clinical progress: Not initiated
			Clinical evidence: 0 trials
			Score: Low (1)	Score: Low (1)	Score: Low (1)
22	PDXK	Risk factor	Genetic association: IVW p = 0.032, OR = 1.005 (significant risk)	Core pathway: Vitamin B6 metabolism (indirectly related to neuroinflammation)	Drug enrichment: 0 DSIGDB compounds, 259 ChEMBL compounds	Sufficient compound reserves, but the direct mechanism with CIHD needs to be clarified.
			Database support: disease score = 0.756, coloc = 0.359 (single high)	Number of pathways: 1 core pathway	Clinical progress: Not initiated
			Clinical evidence: 0 trials
			Score: Low (1)	Score: Low (1)	Score: Low (1)
23	DNAJB11	Risk factor	Genetic association: IVW p = 0.040, OR = 1.005 (significant risk)	Core pathway: Endoplasmic reticulum stress (indirectly related to myocardial apoptosis)	Drug enrichment: 0 DSIGDB/ChEMBL compounds, no candidates	High genetic association, druggability needs to be explored through endoplasmic reticulum stress inhibitors.
			Database support: disease score = 0.508, coloc = 0.590 (both high)	Number of pathways: 1 core pathway	Clinical progress: Not initiated
			Clinical evidence: 0 trials
			Score: Medium (2)	Score: Low (1)	Score: Low (1)
24	LAP3	Risk factor	Genetic association: IVW p = 0.038, OR = 1.007 (significant risk)	Core pathway: Protease activity (indirectly related to cell repair)	Drug enrichment: 0 DSIGDB compounds, 30 ChEMBL compounds	The association between protease activity and myocardial repair needs to be verified first.
			Database support: disease score = 0.523, coloc = 0.094 (both low)	Number of pathways: 1 core pathway	Clinical progress: Not initiated
			Clinical evidence: 0 trials
			Score: Low (1)	Score: Low (1)	Score: Low (1)
25	KLK7	Risk factor (Newly discovered)	Genetic association: IVW p < 0.001, OR = 1.010 (significant risk)	Core pathway: Proteolysis (indirectly related to vascular injury)	Drug enrichment: 0 DSIGDB compounds, 530 ChEMBL compounds	New marker, with extremely abundant compound reserves, active molecules for vascular protection need to be screened first.
			Database support: disease score = 0, coloc = 0 (both low)	Number of pathways: 1 core pathway	Clinical progress: Not initiated
			Clinical evidence: 0 trials
			Score: Low (1)	Score: Low (1)	Score: Low (1)
26	ASAH2	Protective factor (Newly discovered)	Genetic association: IVW p = 0.034, OR = 0.997 (significant protection)	Core pathway: Sphingolipid metabolism (indirectly anti inflammatory)	Drug enrichment: 0 DSIGDB compounds, 51 ChEMBL compounds	New marker, the association between sphingolipid metabolism and anti inflammatory protection needs to be verified first.
			Database support: disease score = 0, coloc = 0 (both low)	Number of pathways: 1 core pathway	Clinical progress: Not initiated
			Clinical evidence: 0 trials
			Score: Low (1)	Score: Low (1)	Score: Low (1)
27	SERPINA9	Protective factor (Newly discovered)	Genetic association: IVW p = 0.014, OR = 0.995 (significant protection)	Core pathway: Protease inhibition (indirectly antithrombotic)	Drug enrichment: 0 DSIGDB/ChEMBL compounds, no candidates	New marker, the antithrombotic protective effect needs to be verified through coagulation experiments first.
			Database support: disease score = 0, coloc = 0 (both low)	Number of pathways: 1 core pathway	Clinical progress: Not initiated
			Clinical evidence: 0 trials
			Score: Low (1)	Score: Low (1)	Score: Low (1)
28	SPINK6	Protective factor (Newly discovered)	Genetic association: IVW p = 0.021, OR = 0.997 (significant protection)	Core pathway: Trypsin inhibition (indirectly anti inflammatory)	Drug enrichment: 0 DSIGDB/ChEMBL compounds, no candidates	New marker, the protective mechanism needs to be verified through inflammation models first.
			Database support: disease score = 0, coloc = 0 (both low)	Number of pathways: 1 core pathway	Clinical progress: Not initiated
			Clinical evidence: 0 trials
			Score: Low (1)	Score: Low (1)	Score: Low (1)
The development priority assessment table is based on the results of the IVW method from MR analysis, and the supporting data are derived from the NGDC-CVD-A, DSIGDB (p<0.1, adjP<0.1), ChEMBL (version 35), and ClinicalTrials (as of May 10, 2025) search results.Special annotation instructions: In "Core Effect", "Protective" indicates OR < 1 (reducing the risk of CIHD), and "Risk" indicates OR > 1 …

## Sheet: SearchResult
Target	ChEMBL_Associated Compounds	Approved Drugs and Clinical Candidates	Clinicaltrials
ADAMTS13	4	0	3
ADH5	90	2	0
ADH6	0	0	0
ASAH2	51	0	0
CD14	10	0	6
CPB2	14	0	0
CXCL12	138	1	16
DNAJB11	0	0	0
ECI2	2	0	0
ELANE	1	0	3
FCRLB	0	0	0
HP	0	0	4
IGFALS	0	0	0
IGFBP7	0	0	1
IL1RAP	0	2	9
ITIH3	0	0	0
KLK7	530	0	0
LAP3	30	0	0
MICA	46	0	3
MTHFS	57	0	0
PCSK9	301	9	118
PDXK	259	0	0
PLAU	11	0	1
PMM2	182	0	4
SERPINA9	0	0	0
SPINK6	0	0	0
SVEP1	0	0	0
TCN2	0	0	0
This table is a statistical table of the search results from three databases. There are 28 records in total, with 4 columns. It includes the target name, the number of ChEMBL associated compounds, Approved Drugs and Clinical Candidates, as well as the number of clinical trials (Clinicaltrials). Based on the performance of different targets in various databases, it can provide a basis for an effec…
